# Supplementary material for: Crystal structure of N-[(8E)-12-methyl-14-phenyl-10,13,14,16-tetra­aza­tetra­cyclo­[7.7.0.02,7.011,15]hexa­deca-1(16),2,4,6,9,11(15),12-heptaen-8-yl­idene]hydroxyl­amine 1,4-dioxane hemisolvate
Source: Acta Crystallogr E Crystallogr Commun. 2015 Jan 3;71(Pt 2):o75–6. doi: 10.1107/S2056989014027285 (PMC4384549; doi:10.1107/S2056989014027285)
Supplement: Supplementary file 1 [file e-71-00o75-sup1.cif]

##############################################################################
#                                                                            #
# This CIF contains the data in a paper accepted for publication in          #
# Acta Crystallographica Section E. It conforms to the requirements of       #
# Notes for Authors for Acta Crystallographica Section E, and has been       #
# peer reviewed under the auspices of the IUCr Commission on Journals.       #
#                                                                            #
# Full details of the Crystallographic Information File format               #
# are given in the paper "The Crystallographic Information File (CIF):       #
# a New Standard Archive File for Crystallography" by S. R. Hall, F. H.      #
# Allen and I. D. Brown [Acta Cryst. (1991), A47, 655-685].                  #
#                                                                            #
# The current version of the core CIF dictionary is obtainable from          #
# ftp://ftp.iucr.org/pub/cif_core.dic.                                       #
#                                                                            #
# Software is freely available for graphical display of the structure(s)     #
# in this CIF. For information consult the CIF software page                 #
# http://www.iucr.org/resources/cif/software.                                #
#                                                                            #
# This file may be used for bona fide research purposes within the           #
# scientific community so long as proper attribution is given to the journal # 
# article from which it was obtained.                                        #
#                                                                            #
##############################################################################
data_global
_audit_creation_method     'APEX2 v2014.9-0'
_journal_date_recd_electronic     2014-12-11
_journal_date_accepted     2014-12-14
_journal_name_full     'Acta Crystallographica, Section E'
_journal_year     2015
_journal_volume     71
_journal_issue      2
_journal_page_first     o75
_journal_page_last     o76
_journal_paper_category     HO
_journal_paper_doi     10.1107/S2056989014027285
_journal_coeditor_code     HB7340
_publ_contact_author_name
;
Mustafa R. Albayati
;
_publ_contact_author_address
;
Kirkuk University,
College of Science,
Department of Chemistry,
Kirkuk,
Iraq
;
_publ_contact_author_email     'shaabankamel@yahoo.com'
_publ_contact_author_fax     ?
_publ_contact_author_phone     ?
_publ_section_title
;\
Crystal structure of
<i>N</i>-[(8<i>E</i>)-12-methyl-14-phenyl-10,13,14,16-\
tetraazatetracyclo[7.7.0.0^2,7^.0^11,15^]hexadeca-1(16),2,4,6,9,11(15),12-\
heptaen-8-ylidene]hydroxylamine 1,4-dioxane hemisolvate
;
loop_
    _publ_author_name
    _publ_author_address
    'Mohamed, Shaaban K.'
;
Chemistry and Environmental Division,
Manchester Metropolitan University,
Manchester M1 5GD,
England
Chemistry Department,
Faculty of Science,
Minia University,
61519 El-Minia,
Egypt
;
    'Joel T. Mague'
;
Department of Chemistry,
Tulane University,
New Orleans,
LA 70118,
USA
;
    'Akkurt, Mehmet'
;
Department of Physics,
Faculty of Sciences,
Erciyes University,
38039 Kayseri,
Turkey
;
    'Talaat I. El-Emary'
;
Department of Chemistry,
Faculty of Science,
Assiut University,
71515 Assiut,
Egypt
;
    'Mustafa R. Albayati'
;
Kirkuk University,
College of Science,
Department of Chemistry,
Kirkuk,
Iraq
;
data_I
_database_code_depnum_ccdc_archive 'CCDC 1039120'
_audit_creation_method     SHELXL-2014/6
_chemical_name_systematic
;\
<i>N</i>-[(8<i>E</i>)-12-Methyl-14-phenyl-10,13,14,16-\
tetraazatetracyclo[7.7.0.0^2,7^.0^11,15^]hexadeca-1(16),2,4,6,9,11(15),12-\
heptaen-8-ylidene]hydroxylamine 1,4-dioxane hemisolvate
;
_chemical_name_common     ?
_chemical_formula_moiety     'C19 H13 N5 O, 0.5(C4 H8 O2)'
_chemical_formula_sum     'C21 H17 N5 O2'
_chemical_formula_iupac     'C19 H13 N5 O, 0.5C4 H8 O2'
_chemical_formula_weight     371.40
_chemical_melting_point     ?
_shelx_space_group_comment
;
The symmetry employed for this shelxl refinement is uniquely defined
by the following loop, which should always be used as a source of
symmetry information in preference to the above space-group names.
They are only intended as comments.
;
_space_group_crystal_system     monoclinic
_space_group_name_H-M_alt     'P 21/n'
_space_group_name_Hall     '-P 2yn'
loop_
    _space_group_symop_operation_xyz
    'x, y, z'
    '-x+1/2, y+1/2, -z+1/2'
    '-x, -y, -z'
    'x-1/2, -y-1/2, z-1/2'
_cell_length_a     15.8019(4)
_cell_length_b     5.56750(10)
_cell_length_c     20.4756(5)
_cell_angle_alpha     90
_cell_angle_beta     102.093(2)
_cell_angle_gamma     90
_cell_volume     1761.41(7)
_cell_formula_units_Z     4
_cell_measurement_reflns_used     5735
_cell_measurement_theta_min     3.226
_cell_measurement_theta_max     67.034
_cell_measurement_temperature     150(2)
_exptl_crystal_description     column
_exptl_crystal_colour     'light yellow'
_exptl_crystal_size_max     0.152
_exptl_crystal_size_mid     0.068
_exptl_crystal_size_min     0.042
_exptl_crystal_density_diffrn     1.401
_exptl_crystal_density_meas     ?
_exptl_crystal_density_method     'not measured'
_exptl_crystal_F_000     776
_exptl_absorpt_coefficient_mu     0.766
_exptl_absorpt_correction_type     multi-scan
_exptl_absorpt_process_details
;
(<i>SADABS</i>; Bruker, 2014)
;
_shelx_estimated_absorpt_T_min     0.892
_shelx_estimated_absorpt_T_max     0.969
_exptl_absorpt_correction_T_min     0.85
_exptl_absorpt_correction_T_max     0.97
_diffrn_ambient_temperature     150(2)
_diffrn_radiation_type     CuK\a
_diffrn_radiation_wavelength     1.54178
_diffrn_radiation_monochromator     mirror
_diffrn_measurement_device_type     'Bruker D8 VENTURE PHOTON 100 CMOS'
_diffrn_measurement_method     '\w scans'
_diffrn_detector_area_resol_mean     10.4167
_diffrn_reflns_number     12942
_diffrn_reflns_av_R_equivalents     0.0659
_diffrn_reflns_theta_min     3.226
_diffrn_reflns_theta_max     67.132
_diffrn_reflns_theta_full     66.000
_diffrn_measured_fraction_theta_max     0.987
_diffrn_measured_fraction_theta_full     0.992
_diffrn_reflns_limit_h_min     -18
_diffrn_reflns_limit_h_max     18
_diffrn_reflns_limit_k_min     -6
_diffrn_reflns_limit_k_max     6
_diffrn_reflns_limit_l_min     -21
_diffrn_reflns_limit_l_max     23
_refine_special_details
;
Refinement of <i>F</i>^2^ against ALL reflections. The weighted <i>R</i>-factor
<i>wR</i> and
goodness of fit <i>S</i> are based on <i>F</i>^2^, conventional
<i>R</i>-factors <i>R</i> are based
on <i>F</i>, with <i>F</i> set to zero for negative <i>F</i>^2^. The threshold
expression of
<i>F</i>^2^ > \s(<i>F</i>^2^) is used only for calculating <i>R</i>-factors(gt)
<i>etc</i>. and is
not relevant to the choice of reflections for refinement. <i>R</i>-factors
based
on <i>F</i>^2^ are statistically about twice as large as those based on
<i>F</i>, and <i>R</i>-
factors based on ALL data will be even larger. H-atoms attached to carbon
were placed in calculated positions (C---H = 0.95 - 0.98 \%A) while that
attached to oxygen was placed in a location derived from a difference
map and its parameters adjusted to give O---H = 0.84 \%A. All were
included as riding contributions with isotropic displacement
parameters 1.2 - 1.5 times those of the attached atoms. The {N---OH} unit
is disordered over two resolved sites in a 3:1 ratio and was refined
subject to restraints that the geometries of the two components be
comparable. The molecule of lattice dioxane located on a center of symmetry
appeared to be slightly disordered on the basis of the size and shape of
its displacement ellipsoids but attempts to refine it with a split atom
model were unsuccessful.
;
_reflns_number_total     3122
_reflns_number_gt     1934
_reflns_threshold_expression     I>2\s(I)
_refine_ls_structure_factor_coef     Fsqd
_refine_ls_matrix_type     full
_refine_ls_R_factor_all     0.1067
_refine_ls_R_factor_gt     0.0603
_refine_ls_wR_factor_gt     0.1422
_refine_ls_wR_factor_ref     0.1658
_refine_ls_goodness_of_fit_ref     1.045
_refine_ls_restrained_S_all     1.045
_refine_ls_number_reflns     3122
_refine_ls_number_parameters     261
_refine_ls_number_restraints     2
_refine_ls_hydrogen_treatment     constr
_refine_ls_weighting_scheme     calc
_refine_ls_weighting_details
              'w=1/[\s^2^(Fo^2^)+(0.0629P)^2^+1.2077P] where P=(Fo^2^+2Fc^2^)/3'
_atom_sites_solution_hydrogens     mixed
_atom_sites_solution_primary     direct
_atom_sites_solution_secondary     difmap
_refine_ls_shift/su_max     0.000
_refine_ls_shift/su_mean     0.000
_refine_diff_density_max     0.493
_refine_diff_density_min     -0.207
_refine_ls_extinction_method     none
_refine_ls_extinction_coef     .
loop_
    _atom_type_symbol
    _atom_type_description
    _atom_type_scat_dispersion_real
    _atom_type_scat_dispersion_imag
    _atom_type_scat_source
    'C' 'C' 0.0181 0.0091
                         'International Tables Vol C Tables 4.2.6.8 and 6.1.1.4'
    'H' 'H' 0.0000 0.0000
                         'International Tables Vol C Tables 4.2.6.8 and 6.1.1.4'
    'N' 'N' 0.0311 0.0180
                         'International Tables Vol C Tables 4.2.6.8 and 6.1.1.4'
    'O' 'O' 0.0492 0.0322
                         'International Tables Vol C Tables 4.2.6.8 and 6.1.1.4'
_computing_data_collection
;
<i>APEX2</i> (Bruker, 2014)
;
_computing_cell_refinement
;
<i>SAINT</i> (Bruker, 2014)
;
_computing_data_reduction
;
<i>SAINT</i>  (Bruker, 2014)
;
_computing_structure_solution
;
<i>SHELXT</i> (Sheldrick, 2008)
;
_computing_structure_refinement
;
SHELXL2014 (Sheldrick, 2008)
;
_computing_molecular_graphics
;
<i>DIAMOND</i> (Brandenburg & Putz, 2012)
;
_computing_publication_material
;
<i>SHELXTL</i> (Sheldrick, 2008)
;
loop_
    _atom_site_type_symbol
    _atom_site_label
    _atom_site_fract_x
    _atom_site_fract_y
    _atom_site_fract_z
    _atom_site_U_iso_or_equiv
    _atom_site_adp_type
    _atom_site_calc_flag
    _atom_site_occupancy
    _atom_site_disorder_assembly
    _atom_site_disorder_group
    O O1 0.31941(17) 0.8942(5) 0.31844(14) 0.0526(9) Uani d 0.761(4) A 1
    H H1 0.2653 0.8868 0.3133 0.063 Uiso d 0.761(4) A 1
    N N5 0.3255(3) 0.7078(7) 0.27450(18) 0.0477(10) Uani d 0.761(4) A 1
    O O1A 0.2787(7) 0.6744(19) 0.2677(5) 0.0526(9) Uani d 0.239(4) A 2
    H H1A 0.2308 0.7294 0.2723 0.063 Uiso d 0.239(4) A 2
    N N5A 0.3523(7) 0.811(3) 0.2922(7) 0.0477(10) Uani d 0.239(4) A 2
    N N1 0.50054(14) 0.0011(5) 0.10956(11) 0.0441(6) Uani d 1 . .
    N N2 0.42463(15) -0.1296(5) 0.08969(12) 0.0483(7) Uani d 1 . .
    N N3 0.54532(15) 0.3519(5) 0.17927(11) 0.0436(6) Uani d 1 . .
    N N4 0.36329(15) 0.3403(5) 0.18808(12) 0.0479(7) Uani d 1 . .
    C C1 0.57561(18) -0.0748(6) 0.08673(14) 0.0434(7) Uani d 1 . .
    C C2 0.65086(19) 0.0591(6) 0.10022(16) 0.0525(8) Uani d 1 . .
    H H2 0.6541 0.2027 0.1257 0.063 Uiso calc 1 . .
    C C3 0.7218(2) -0.0197(6) 0.07592(17) 0.0568(9) Uani d 1 . .
    H H3 0.7737 0.0718 0.0849 0.068 Uiso calc 1 . .
    C C4 0.7184(2) -0.2271(6) 0.03920(15) 0.0529(9) Uani d 1 . .
    H H4 0.7674 -0.2792 0.0229 0.063 Uiso calc 1 . .
    C C5 0.6431(2) -0.3581(6) 0.02643(16) 0.0558(9) Uani d 1 . .
    H H5 0.6399 -0.5020 0.0011 0.067 Uiso calc 1 . .
    C C6 0.5719(2) -0.2820(6) 0.05014(15) 0.0526(8) Uani d 1 . .
    H H6 0.5201 -0.3738 0.0410 0.063 Uiso calc 1 . .
    C C7 0.36423(19) -0.0231(6) 0.11490(14) 0.0478(8) Uani d 1 . .
    C C8 0.27394(18) -0.1199(6) 0.10347(16) 0.0564(9) Uani d 1 . .
    H H8A 0.2341 -0.0060 0.0763 0.085 Uiso calc 1 . .
    H H8B 0.2573 -0.1429 0.1465 0.085 Uiso calc 1 . .
    H H8C 0.2713 -0.2741 0.0801 0.085 Uiso calc 1 . .
    C C9 0.39917(18) 0.1795(6) 0.15255(14) 0.0457(8) Uani d 1 . .
    C C10 0.48730(18) 0.1895(6) 0.14854(14) 0.0435(7) Uani d 1 . .
    C C11 0.50897(18) 0.5059(6) 0.21488(14) 0.0436(7) Uani d 1 . .
    C C12 0.41977(18) 0.4993(6) 0.21947(14) 0.0467(8) Uani d 1 . .
    C C13 0.40452(19) 0.6952(6) 0.26329(15) 0.0501(8) Uani d 1 . .
    C C14 0.4877(2) 0.8210(6) 0.28446(14) 0.0492(8) Uani d 1 . .
    C C15 0.55051(18) 0.7031(6) 0.25596(14) 0.0455(8) Uani d 1 . .
    C C16 0.6360(2) 0.7815(6) 0.26910(16) 0.0531(8) Uani d 1 . .
    H H16 0.6783 0.7027 0.2500 0.064 Uiso calc 1 . .
    C C17 0.6576(2) 0.9791(6) 0.31112(16) 0.0573(9) Uani d 1 . .
    H H17 0.7157 1.0349 0.3212 0.069 Uiso calc 1 . .
    C C18 0.5955(2) 1.0949(6) 0.33833(16) 0.0595(9) Uani d 1 . .
    H H18 0.6117 1.2305 0.3663 0.071 Uiso calc 1 . .
    C C19 0.5100(2) 1.0176(6) 0.32565(16) 0.0560(9) Uani d 1 . .
    H H19 0.4681 1.0978 0.3448 0.067 Uiso calc 1 . .
    C C20 0.4575(3) 0.6668(10) 0.4576(3) 0.1110(18) Uani d 1 . .
    H H20A 0.4427 0.8360 0.4454 0.133 Uiso calc 1 . .
    H H20B 0.4296 0.5635 0.4198 0.133 Uiso calc 1 . .
    O O6 0.42711(19) 0.6056(7) 0.51479(14) 0.1018(11) Uani d 1 . .
    C C22 0.4493(3) 0.3649(12) 0.5297(3) 0.155(3) Uani d 1 . .
    H H22A 0.4217 0.2617 0.4919 0.186 Uiso calc 1 . .
    H H22B 0.4275 0.3149 0.5696 0.186 Uiso calc 1 . .
loop_
    _atom_site_aniso_label
    _atom_site_aniso_U_11
    _atom_site_aniso_U_22
    _atom_site_aniso_U_33
    _atom_site_aniso_U_12
    _atom_site_aniso_U_13
    _atom_site_aniso_U_23
    O1 0.0353(15) 0.068(2) 0.0564(18) 0.0043(13) 0.0138(13) -0.0102(15)
    N5 0.042(3) 0.062(3) 0.039(2) 0.007(2) 0.009(2) -0.0014(18)
    O1A 0.0353(15) 0.068(2) 0.0564(18) 0.0043(13) 0.0138(13) -0.0102(15)
    N5A 0.042(3) 0.062(3) 0.039(2) 0.007(2) 0.009(2) -0.0014(18)
    N1 0.0379(13) 0.0535(16) 0.0418(14) -0.0011(12) 0.0104(11) 0.0027(13)
    N2 0.0416(14) 0.0578(17) 0.0450(15) -0.0042(13) 0.0081(11) 0.0065(13)
    N3 0.0394(13) 0.0542(17) 0.0378(13) 0.0035(12) 0.0095(11) 0.0052(12)
    N4 0.0387(14) 0.0641(18) 0.0424(14) 0.0025(13) 0.0122(11) 0.0115(13)
    C1 0.0427(17) 0.051(2) 0.0376(16) 0.0041(15) 0.0102(13) 0.0083(15)
    C2 0.0440(18) 0.057(2) 0.058(2) -0.0012(16) 0.0163(15) -0.0074(17)
    C3 0.0435(18) 0.066(2) 0.062(2) -0.0022(17) 0.0132(16) -0.0082(19)
    C4 0.0480(19) 0.063(2) 0.0496(19) 0.0088(17) 0.0157(15) 0.0043(17)
    C5 0.060(2) 0.056(2) 0.055(2) -0.0002(17) 0.0187(16) -0.0035(17)
    C6 0.0488(19) 0.059(2) 0.0521(19) -0.0069(16) 0.0157(15) -0.0022(17)
    C7 0.0431(17) 0.063(2) 0.0383(17) -0.0018(16) 0.0094(13) 0.0092(16)
    C8 0.0398(17) 0.073(2) 0.056(2) -0.0058(16) 0.0100(15) 0.0081(18)
    C9 0.0394(16) 0.060(2) 0.0392(17) 0.0029(15) 0.0112(13) 0.0092(16)
    C10 0.0408(16) 0.054(2) 0.0361(16) 0.0024(15) 0.0092(13) 0.0091(15)
    C11 0.0417(16) 0.054(2) 0.0365(16) 0.0077(15) 0.0113(13) 0.0096(15)
    C12 0.0387(17) 0.063(2) 0.0408(17) 0.0066(16) 0.0130(13) 0.0126(16)
    C13 0.0441(18) 0.067(2) 0.0418(17) 0.0122(16) 0.0145(14) 0.0101(16)
    C14 0.0556(19) 0.058(2) 0.0350(16) 0.0144(17) 0.0121(14) 0.0073(16)
    C15 0.0418(17) 0.055(2) 0.0402(17) 0.0032(15) 0.0096(13) 0.0062(15)
    C16 0.0503(19) 0.061(2) 0.0486(19) 0.0069(17) 0.0123(15) 0.0064(17)
    C17 0.054(2) 0.065(2) 0.051(2) -0.0013(18) 0.0082(16) 0.0026(18)
    C18 0.071(2) 0.061(2) 0.0463(19) 0.0031(19) 0.0110(17) -0.0026(17)
    C19 0.061(2) 0.062(2) 0.0458(19) 0.0103(18) 0.0144(16) 0.0056(17)
    C20 0.078(3) 0.147(5) 0.113(4) 0.030(3) 0.032(3) 0.062(4)
    O6 0.089(2) 0.151(3) 0.0728(18) 0.054(2) 0.0329(16) 0.009(2)
    C22 0.082(4) 0.200(7) 0.191(6) 0.047(4) 0.051(4) 0.130(6)
_geom_special_details
;
All e.s.d.'s (except the e.s.d. in the dihedral angle between two l.s. planes)
are estimated using the full covariance matrix. The cell e.s.d.'s are taken
into account individually in the estimation of e.s.d.'s in distances, angles
and torsion angles; correlations between e.s.d.'s in cell parameters are only
used when they are defined by crystal symmetry. An approximate (isotropic)
treatment of cell e.s.d.'s is used for estimating e.s.d.'s involving l.s.
planes.
;
loop_
    _geom_bond_atom_site_label_1
    _geom_bond_atom_site_label_2
    _geom_bond_site_symmetry_2
    _geom_bond_distance
    _geom_bond_publ_flag
    O1 N5 . 1.390(4) ?
    O1 H1 . 0.8400 ?
    N5 C13 . 1.318(5) ?
    O1A N5A . 1.392(12) ?
    O1A H1A . 0.8402 ?
    N5A C13 . 1.286(12) ?
    N1 C10 . 1.360(4) ?
    N1 N2 . 1.389(3) ?
    N1 C1 . 1.427(3) ?
    N2 C7 . 1.317(4) ?
    N3 C11 . 1.331(4) ?
    N3 C10 . 1.346(4) ?
    N4 C12 . 1.324(4) ?
    N4 C9 . 1.351(4) ?
    C1 C6 . 1.370(4) ?
    C1 C2 . 1.382(4) ?
    C2 C3 . 1.389(4) ?
    C2 H2 . 0.9500 ?
    C3 C4 . 1.373(5) ?
    C3 H3 . 0.9500 ?
    C4 C5 . 1.374(4) ?
    C4 H4 . 0.9500 ?
    C5 C6 . 1.382(4) ?
    C5 H5 . 0.9500 ?
    C6 H6 . 0.9500 ?
    C7 C9 . 1.412(4) ?
    C7 C8 . 1.497(4) ?
    C8 H8A . 0.9800 ?
    C8 H8B . 0.9800 ?
    C8 H8C . 0.9800 ?
    C9 C10 . 1.413(4) ?
    C11 C12 . 1.433(4) ?
    C11 C15 . 1.453(4) ?
    C12 C13 . 1.464(4) ?
    C13 C14 . 1.472(4) ?
    C14 C19 . 1.382(4) ?
    C14 C15 . 1.414(4) ?
    C15 C16 . 1.391(4) ?
    C16 C17 . 1.394(5) ?
    C16 H16 . 0.9500 ?
    C17 C18 . 1.385(4) ?
    C17 H17 . 0.9500 ?
    C18 C19 . 1.389(5) ?
    C18 H18 . 0.9500 ?
    C19 H19 . 0.9500 ?
    C20 O6 . 1.398(5) ?
    C20 C22 3_666 1.452(6) ?
    C20 H20A . 0.9900 ?
    C20 H20B . 0.9900 ?
    O6 C22 . 1.403(6) ?
    C22 C20 3_666 1.452(6) ?
    C22 H22A . 0.9900 ?
    C22 H22B . 0.9900 ?
loop_
    _geom_angle_atom_site_label_1
    _geom_angle_atom_site_label_2
    _geom_angle_atom_site_label_3
    _geom_angle_site_symmetry_1
    _geom_angle_site_symmetry_3
    _geom_angle
    _geom_angle_publ_flag
    N5 O1 H1 . . 95.1 ?
    C13 N5 O1 . . 110.4(4) ?
    N5A O1A H1A . . 117.7 ?
    C13 N5A O1A . . 97.3(9) ?
    C10 N1 N2 . . 110.3(2) ?
    C10 N1 C1 . . 131.4(3) ?
    N2 N1 C1 . . 118.4(2) ?
    C7 N2 N1 . . 107.5(3) ?
    C11 N3 C10 . . 111.0(2) ?
    C12 N4 C9 . . 112.8(2) ?
    C6 C1 C2 . . 120.0(3) ?
    C6 C1 N1 . . 119.0(3) ?
    C2 C1 N1 . . 120.9(3) ?
    C1 C2 C3 . . 118.9(3) ?
    C1 C2 H2 . . 120.6 ?
    C3 C2 H2 . . 120.6 ?
    C4 C3 C2 . . 121.4(3) ?
    C4 C3 H3 . . 119.3 ?
    C2 C3 H3 . . 119.3 ?
    C3 C4 C5 . . 118.9(3) ?
    C3 C4 H4 . . 120.6 ?
    C5 C4 H4 . . 120.6 ?
    C4 C5 C6 . . 120.5(3) ?
    C4 C5 H5 . . 119.8 ?
    C6 C5 H5 . . 119.8 ?
    C1 C6 C5 . . 120.4(3) ?
    C1 C6 H6 . . 119.8 ?
    C5 C6 H6 . . 119.8 ?
    N2 C7 C9 . . 109.9(3) ?
    N2 C7 C8 . . 121.4(3) ?
    C9 C7 C8 . . 128.6(3) ?
    C7 C8 H8A . . 109.5 ?
    C7 C8 H8B . . 109.5 ?
    H8A C8 H8B . . 109.5 ?
    C7 C8 H8C . . 109.5 ?
    H8A C8 H8C . . 109.5 ?
    H8B C8 H8C . . 109.5 ?
    N4 C9 C7 . . 131.5(3) ?
    N4 C9 C10 . . 122.4(3) ?
    C7 C9 C10 . . 106.1(3) ?
    N3 C10 N1 . . 128.2(3) ?
    N3 C10 C9 . . 125.6(3) ?
    N1 C10 C9 . . 106.2(3) ?
    N3 C11 C12 . . 124.3(3) ?
    N3 C11 C15 . . 127.5(3) ?
    C12 C11 C15 . . 108.2(3) ?
    N4 C12 C11 . . 123.9(3) ?
    N4 C12 C13 . . 127.9(3) ?
    C11 C12 C13 . . 108.2(3) ?
    N5A C13 C12 . . 149.3(6) ?
    N5 C13 C12 . . 115.5(3) ?
    N5A C13 C14 . . 104.2(6) ?
    N5 C13 C14 . . 138.0(3) ?
    C12 C13 C14 . . 106.5(2) ?
    C19 C14 C15 . . 120.5(3) ?
    C19 C14 C13 . . 130.9(3) ?
    C15 C14 C13 . . 108.6(3) ?
    C16 C15 C14 . . 120.8(3) ?
    C16 C15 C11 . . 130.6(3) ?
    C14 C15 C11 . . 108.6(3) ?
    C15 C16 C17 . . 118.0(3) ?
    C15 C16 H16 . . 121.0 ?
    C17 C16 H16 . . 121.0 ?
    C18 C17 C16 . . 120.8(3) ?
    C18 C17 H17 . . 119.6 ?
    C16 C17 H17 . . 119.6 ?
    C17 C18 C19 . . 121.6(3) ?
    C17 C18 H18 . . 119.2 ?
    C19 C18 H18 . . 119.2 ?
    C14 C19 C18 . . 118.3(3) ?
    C14 C19 H19 . . 120.9 ?
    C18 C19 H19 . . 120.9 ?
    O6 C20 C22 . 3_666 109.5(4) ?
    O6 C20 H20A . . 109.8 ?
    C22 C20 H20A 3_666 . 109.8 ?
    O6 C20 H20B . . 109.8 ?
    C22 C20 H20B 3_666 . 109.8 ?
    H20A C20 H20B . . 108.2 ?
    C20 O6 C22 . . 107.6(4) ?
    O6 C22 C20 . 3_666 110.7(5) ?
    O6 C22 H22A . . 109.5 ?
    C20 C22 H22A 3_666 . 109.5 ?
    O6 C22 H22B . . 109.5 ?
    C20 C22 H22B 3_666 . 109.5 ?
    H22A C22 H22B . . 108.1 ?
loop_
    _geom_torsion_atom_site_label_1
    _geom_torsion_atom_site_label_2
    _geom_torsion_atom_site_label_3
    _geom_torsion_atom_site_label_4
    _geom_torsion_site_symmetry_1
    _geom_torsion_site_symmetry_2
    _geom_torsion_site_symmetry_3
    _geom_torsion_site_symmetry_4
    _geom_torsion
    _geom_torsion_publ_flag
    C10 N1 N2 C7 . . . . 0.9(3) ?
    C1 N1 N2 C7 . . . . -178.2(2) ?
    C10 N1 C1 C6 . . . . 176.7(3) ?
    N2 N1 C1 C6 . . . . -4.5(4) ?
    C10 N1 C1 C2 . . . . -4.3(5) ?
    N2 N1 C1 C2 . . . . 174.6(3) ?
    C6 C1 C2 C3 . . . . 0.2(5) ?
    N1 C1 C2 C3 . . . . -178.8(3) ?
    C1 C2 C3 C4 . . . . -0.2(5) ?
    C2 C3 C4 C5 . . . . 0.1(5) ?
    C3 C4 C5 C6 . . . . 0.1(5) ?
    C2 C1 C6 C5 . . . . -0.1(5) ?
    N1 C1 C6 C5 . . . . 179.0(3) ?
    C4 C5 C6 C1 . . . . 0.0(5) ?
    N1 N2 C7 C9 . . . . -0.5(3) ?
    N1 N2 C7 C8 . . . . -179.4(3) ?
    C12 N4 C9 C7 . . . . 176.7(3) ?
    C12 N4 C9 C10 . . . . -1.9(4) ?
    N2 C7 C9 N4 . . . . -178.8(3) ?
    C8 C7 C9 N4 . . . . 0.0(5) ?
    N2 C7 C9 C10 . . . . -0.1(3) ?
    C8 C7 C9 C10 . . . . 178.8(3) ?
    C11 N3 C10 N1 . . . . -178.0(3) ?
    C11 N3 C10 C9 . . . . 0.1(4) ?
    N2 N1 C10 N3 . . . . 177.4(3) ?
    C1 N1 C10 N3 . . . . -3.6(5) ?
    N2 N1 C10 C9 . . . . -1.0(3) ?
    C1 N1 C10 C9 . . . . 178.0(3) ?
    N4 C9 C10 N3 . . . . 1.1(5) ?
    C7 C9 C10 N3 . . . . -177.8(3) ?
    N4 C9 C10 N1 . . . . 179.5(3) ?
    C7 C9 C10 N1 . . . . 0.6(3) ?
    C10 N3 C11 C12 . . . . -0.2(4) ?
    C10 N3 C11 C15 . . . . 178.7(3) ?
    C9 N4 C12 C11 . . . . 1.8(4) ?
    C9 N4 C12 C13 . . . . -178.7(3) ?
    N3 C11 C12 N4 . . . . -0.8(5) ?
    C15 C11 C12 N4 . . . . -179.8(3) ?
    N3 C11 C12 C13 . . . . 179.6(3) ?
    C15 C11 C12 C13 . . . . 0.5(3) ?
    O1A N5A C13 C12 . . . . 0(2) ?
    O1A N5A C13 C14 . . . . 179.8(8) ?
    O1 N5 C13 C12 . . . . 177.9(3) ?
    O1 N5 C13 C14 . . . . 0.6(6) ?
    N4 C12 C13 N5A . . . . 0.6(15) ?
    C11 C12 C13 N5A . . . . -179.8(14) ?
    N4 C12 C13 N5 . . . . 2.7(5) ?
    C11 C12 C13 N5 . . . . -177.7(3) ?
    N4 C12 C13 C14 . . . . -179.2(3) ?
    C11 C12 C13 C14 . . . . 0.4(3) ?
    N5A C13 C14 C19 . . . . 0.2(8) ?
    N5 C13 C14 C19 . . . . -2.6(7) ?
    C12 C13 C14 C19 . . . . -180.0(3) ?
    N5A C13 C14 C15 . . . . 178.9(7) ?
    N5 C13 C14 C15 . . . . 176.2(4) ?
    C12 C13 C14 C15 . . . . -1.2(3) ?
    C19 C14 C15 C16 . . . . 0.4(4) ?
    C13 C14 C15 C16 . . . . -178.5(3) ?
    C19 C14 C15 C11 . . . . -179.5(3) ?
    C13 C14 C15 C11 . . . . 1.6(3) ?
    N3 C11 C15 C16 . . . . -0.3(5) ?
    C12 C11 C15 C16 . . . . 178.8(3) ?
    N3 C11 C15 C14 . . . . 179.6(3) ?
    C12 C11 C15 C14 . . . . -1.3(3) ?
    C14 C15 C16 C17 . . . . 0.0(4) ?
    C11 C15 C16 C17 . . . . 179.9(3) ?
    C15 C16 C17 C18 . . . . -0.7(5) ?
    C16 C17 C18 C19 . . . . 0.8(5) ?
    C15 C14 C19 C18 . . . . -0.2(4) ?
    C13 C14 C19 C18 . . . . 178.4(3) ?
    C17 C18 C19 C14 . . . . -0.4(5) ?
    C22 C20 O6 C22 3_666 . . . -59.7(7) ?
    C20 O6 C22 C20 . . . 3_666 60.4(7) ?
loop_
    _geom_hbond_atom_site_label_D
    _geom_hbond_atom_site_label_H
    _geom_hbond_atom_site_label_A
    _geom_hbond_site_symmetry_A
    _geom_hbond_distance_DH
    _geom_hbond_distance_HA
    _geom_hbond_distance_DA
    _geom_hbond_angle_DHA
    _geom_hbond_publ_flag
    O1 H1 N4 2 0.84 2.04 2.878(3) 172 yes
    O1a H1a N4 2 0.84 1.94 2.749(5) 162 yes
_shelx_hkl_file
;
   1   0   0   -7.40    0.20
  -1   0   0   -7.50    0.20
   2   0   0 4968.70  170.48
   3   0   0    0.40    0.60
  -3   0   0   -0.80    0.60
  -4   0   0    6.50    1.20
   4   0   0    7.90    1.10
  -5   0   0    0.20    0.80
   5   0   0   -0.50    0.70
  -6   0   0    3.40    1.30
   6   0   0   -0.10    1.00
  -6   0   0    1.20    2.00
   7   0   0    0.10    2.00
  -7   0   0    0.00    1.00
  -7   0   0    1.00    2.00
  -8   0   0    5.40    1.50
   8   0   0    7.30    2.40
  -8   0   0    5.40    2.50
  -9   0   0    0.40    1.70
   9   0   0    0.20    2.30
  -9   0   0    1.90    2.70
 -10   0   0    8.00    2.80
  10   0   0    9.10    2.60
  11   0   0    0.60    2.00
 -11   0   0    0.30    2.90
 -12   0   0  121.19    7.00
  12   0   0  135.39    8.80
  12   0   0  149.79    7.70
  13   0   0   -1.70    3.00
 -13   0   0   -6.20    3.90
  13   0   0   -3.70    2.70
  14   0   0  282.17   11.50
  14   0   0  281.27   13.30
 -15   0   0    8.50    5.40
  15   0   0    2.20    3.00
  15   0   0   -0.40    3.30
  16   0   0    0.10    2.70
  16   0   0    1.90    3.90
  17   0   0    1.50    3.20
  17   0   0    0.00    2.40
  18   0   0    3.10    2.40
  18   0   0   -2.50    2.90
   0  -1   0    0.40    0.50
   0   1   0    0.20    0.40
   1  -1   0  297.47   10.10
   1  -1   0  280.27   10.10
  -1  -1   0  289.87   10.20
   1   1   0  290.77   10.20
   2  -1   0    5.40    0.80
  -2  -1   0    7.70    1.00
   2   1   0    7.20    0.90
  -3  -1   0  566.74   19.50
   3  -1   0  568.24   19.40
   3   1   0  575.54   19.60
  -3   1   0  524.15   19.40
  -4  -1   0    5.70    1.20
   4  -1   0    5.30    1.30
   4   1   0    3.40    1.10
  -4   1   0    4.40    1.20
  -5  -1   0  477.25   16.70
   5  -1   0  476.55   16.60
   5   1   0  457.45   16.70
  -5   1   0  463.75   16.50
  -6  -1   0  206.38    8.40
  -6  -1   0  218.78    8.10
   6  -1   0  210.08    8.30
  -6   1   0  224.88    8.20
  -6   1   0  215.18    8.30
   6   1   0  206.58    8.30
  -7  -1   0  176.88    7.10
  -7  -1   0  178.18    7.40
   7  -1   0  180.58    7.50
  -7  -1   0  178.38    7.00
  -7   1   0  177.28    7.00
  -7   1   0  176.48    7.20
  -8  -1   0   11.10    2.70
  -8  -1   0    5.40    2.30
  -8  -1   0    5.20    1.50
   8  -1   0    5.20    2.50
  -8   1   0    4.40    3.20
  -8   1   0    9.60    2.70
  -8   1   0    6.10    2.70
   8   1   0    2.60    2.40
   8   1   0    9.40    2.90
   9  -1   0  167.78   10.30
  -9  -1   0  188.18    7.80
   9  -1   0  188.78    7.80
  -9  -1   0  183.48    7.50
  -9  -1   0  174.88    7.80
  -9   1   0  189.48    8.20
  -9   1   0  181.38    8.00
  -9   1   0  183.98    8.50
   9   1   0  184.98    7.70
  10  -1   0   66.09    7.00
 -10  -1   0   77.69    5.60
 -10  -1   0   80.59    4.60
  10  -1   0   75.99    4.90
  10   1   0   80.89    4.90
 -10   1   0   76.39    5.90
 -10   1   0   77.89    7.10
 -10   1   0   88.39    6.30
  10   1   0   78.59    5.10
 -11  -1   0   34.20    4.00
  11  -1   0   30.10    6.10
 -11  -1   0   34.20    4.50
  11  -1   0   29.00    4.00
 -11   1   0   23.60    4.50
  11   1   0   30.30    4.00
  11   1   0   31.50    4.60
 -12  -1   0   36.60    4.60
 -12  -1   0   27.50    5.10
  12  -1   0   34.40    6.10
  12  -1   0   39.80    4.40
  12   1   0   36.10    3.90
 -12   1   0   43.00    7.00
  12   1   0   48.60    5.50
 -13  -1   0   82.39    5.90
  13  -1   0   90.49    5.80
  13  -1   0   83.79    7.40
  13   1   0   83.59    5.30
  13   1   0   94.89    8.00
  14  -1   0   32.60    8.20
  14  -1   0   21.10    4.40
 -14  -1   0   18.90    5.10
  14   1   0   22.60    4.30
  14   1   0   27.10    6.20
  15  -1   0    1.60    3.10
 -15  -1   0   -0.70    3.60
  15  -1   0    4.60    3.50
  15   1   0   -2.70    3.00
  15   1   0   -2.50    3.50
  16  -1   0   21.10    4.70
  16  -1   0   21.30    5.20
 -16  -1   0   32.90    6.40
  16   1   0   27.60    5.80
  16   1   0   14.50    3.50
  17  -1   0    3.10    2.50
  17  -1   0   -1.60    3.40
  17   1   0   13.20    4.60
  17   1   0    9.30    4.70
  18  -1   0   -0.70    3.90
  18  -1   0    0.20    2.10
  18   1   0    0.10    3.30
  18   1   0   -1.60    2.60
   0  -2   0    2.70    0.90
   0   2   0    2.00    1.40
  -1  -2   0  391.86   13.50
   1  -2   0  382.16   13.50
   1   2   0  362.66   13.60
  -1   2   0  363.26   13.60
   1   2   0  400.16   13.60
   2  -2   0    8.60    1.40
  -2  -2   0    9.60    1.50
   2  -2   0    7.70    1.90
   2   2   0    5.40    1.60
   2   2   0    9.70    1.90
  -2   2   0   13.10    2.30
   3  -2   0    9.00    1.50
   3  -2   0   11.40    2.20
  -3  -2   0   10.20    1.50
  -3   2   0   12.50    2.50
   3   2   0   16.20    2.10
   3   2   0   13.90    2.00
  -4  -2   0   49.90    3.60
  -4  -2   0   49.00    3.70
   4  -2   0   51.99    3.30
  -4  -2   0   52.79    2.80
   4   2   0   48.70    3.40
   4   2   0   52.79    3.10
  -4   2   0   50.69    3.40
   5  -2   0  217.98    9.10
  -5  -2   0  214.68    9.00
  -5  -2   0  232.38    8.80
  -5  -2   0  223.88    8.80
   5   2   0  231.28    8.60
  -5   2   0  226.68    8.70
  -6  -2   0  126.69    5.50
  -6  -2   0  114.39    5.30
   6  -2   0  106.29    7.30
   6  -2   0  103.49    6.60
  -6  -2   0  117.49    5.30
  -6   2   0  117.49    5.50
   6   2   0  123.09    5.20
  -7  -2   0   -1.30    2.00
  -7  -2   0    2.40    1.70
   7  -2   0   -0.50    3.50
  -7  -2   0   -0.30    2.00
  -7   2   0   -2.70    2.30
  -7   2   0    1.80    4.10
   7   2   0    3.00    2.00
  -8  -2   0   89.09    4.80
  -8  -2   0   80.19    5.30
   8  -2   0   94.29    8.90
   8  -2   0   84.89    5.80
  -8  -2   0   89.29    4.60
   8   2   0   94.89    4.70
   8   2   0   88.79    5.20
  -8   2   0   81.29    7.60
  -8   2   0   78.89    8.40
   9  -2   0   33.70    4.80
  -9  -2   0   38.30    3.60
   9  -2   0   32.00    7.70
  -9  -2   0   33.80    3.20
  -9   2   0   32.80    5.20
   9   2   0   32.60    3.70
   9   2   0   30.00    4.30
 -10  -2   0   34.10    3.90
 -10  -2   0   39.70    4.00
  10  -2   0   44.70    7.70
  10  -2   0   27.20    4.90
  10   2   0   35.90    4.30
  10   2   0   36.30    4.70
 -11  -2   0    9.10    2.70
  11  -2   0   10.30    3.80
  11  -2   0   13.50    3.90
 -11  -2   0    6.90    2.60
  11   2   0   11.70    3.30
 -12  -2   0   86.09    5.20
  12  -2   0  100.09    6.40
  12  -2   0   88.39    8.80
 -12  -2   0   86.89    5.80
  12   2   0   69.09    6.10
  12   2   0   84.69    5.50
  13  -2   0    3.70    3.10
 -13  -2   0   12.30    4.10
 -13  -2   0    6.40    3.50
  13  -2   0   16.20    5.20
  13   2   0    0.60    4.40
  13   2   0    4.70    3.00
  13   2   0    0.40    4.40
  14  -2   0   43.80    6.00
  14  -2   0   49.90    6.30
 -14  -2   0   40.80    4.70
 -14  -2   0   35.20    5.70
  14   2   0   46.70    7.90
  14   2   0   46.50    5.50
  15  -2   0    6.40    4.10
  15  -2   0    3.30    2.90
 -15  -2   0    1.20    3.10
  15   2   0    2.90    3.20
  15   2   0   -4.90    3.70
 -16  -2   0    0.10    3.60
  16  -2   0    2.30    2.60
  16  -2   0    6.40    4.80
  16   2   0    4.40    4.40
  16   2   0    3.40    4.20
  17  -2   0   13.90    6.30
 -17  -2   0   13.00    5.50
  17   2   0    8.10    3.70
  17   2   0   18.00    5.40
   0  -3   0    1.10    2.80
   0  -3   0    0.90    1.80
   0   3   0    1.90    1.60
  -1  -3   0  177.78    7.70
   1  -3   0  176.08    8.10
   1  -3   0  180.78    7.40
   1  -3   0  172.78    9.40
  -1  -3   0  182.78    7.40
   1   3   0  188.98    7.30
  -1   3   0  183.18    7.30
   2  -3   0  224.68   10.60
  -2  -3   0  223.98    8.70
  -2  -3   0  227.58    8.90
   2  -3   0  216.38    8.70
  -2   3   0  215.18    8.50
   2   3   0  228.28    8.60
  -2   3   0  205.38    9.10
  -3  -3   0   48.70    3.80
  -3  -3   0   41.80    3.80
  -3  -3   0   46.50    3.60
   3  -3   0   47.20    4.00
  -3   3   0   40.70    5.30
   3   3   0   52.19    4.70
  -3   3   0   50.69    3.50
   4  -3   0    9.80    2.60
  -4  -3   0   13.40    3.70
  -4  -3   0   15.50    3.40
  -4  -3   0   17.90    3.00
   4   3   0   11.60    2.60
  -4   3   0    9.80    3.10
  -4   3   0   24.90    4.80
   5  -3   0   15.10    4.70
  -5  -3   0    7.90    3.20
  -5  -3   0    5.10    2.00
  -5  -3   0    3.10    2.30
   5   3   0    4.40    1.80
  -5   3   0    8.70    2.70
  -5   3   0    6.60    4.10
  -6  -3   0   10.50    2.80
  -6  -3   0   11.80    2.40
  -6  -3   0    8.50    3.60
   6   3   0   11.40    2.70
  -6   3   0   12.60    3.90
  -7  -3   0   24.10    3.20
  -7  -3   0   23.30    3.50
   7  -3   0   25.70    7.50
  -7   3   0   20.00    4.40
   7   3   0   35.90    4.70
   7   3   0   39.90   11.00
   8  -3   0   11.50    5.10
  -8  -3   0   20.10    3.40
  -8  -3   0   19.50    3.90
   8   3   0   22.80    6.20
  -8   3   0    9.60    3.90
   8   3   0   18.70    3.10
  -9  -3   0   86.89    4.80
  -9  -3   0   81.59    5.10
   9   3   0   82.89    5.00
   9   3   0   90.39    7.60
 -10  -3   0   -1.10    2.30
 -10  -3   0    2.60    2.70
  10  -3   0   -3.00    4.20
  10   3   0    0.60    3.10
  10   3   0   -6.40    4.70
  11  -3   0  119.29    9.40
 -11  -3   0  113.79    7.80
  11   3   0  111.89    6.80
  12  -3   0    7.20    4.20
 -12  -3   0   11.10    3.90
 -12  -3   0    6.50    2.90
  12   3   0    9.00    4.00
  13  -3   0    9.10    6.60
 -13  -3   0    2.80    3.30
 -13  -3   0    0.90    2.90
  13   3   0    1.20    4.80
  13   3   0    3.70    5.10
  14  -3   0    2.30    3.90
 -14  -3   0    6.20    3.70
 -14  -3   0   -1.00    2.80
  14   3   0    4.80    8.00
  14   3   0    2.50    5.20
  15  -3   0    0.90    3.70
 -15  -3   0    0.60    4.30
 -15  -3   0   -0.10    2.90
  15   3   0    5.00    6.20
 -16  -3   0    2.20    3.40
  16  -3   0    2.80    3.30
   0  -4   0   17.80    4.60
   0   4   0   20.40    3.40
   1  -4   0   18.00    5.80
  -1  -4   0   20.90    4.40
  -1  -4   0   28.20    4.40
   1   4   0   27.60    3.30
  -1   4   0   25.10    3.30
  -2  -4   0    8.30    2.80
  -2  -4   0   -0.80    2.90
  -2   4   0    5.30    2.70
   2   4   0    3.60    2.50
  -3  -4   0   -0.50    2.60
  -3  -4   0    0.90    2.50
  -3   4   0   -2.20    2.50
   3   4   0    0.80    2.20
  -4  -4   0   32.60    4.10
  -4  -4   0   39.50    3.90
   4   4   0   32.50    3.80
  -4   4   0   37.20    4.30
  -5  -4   0   11.80    3.50
  -5  -4   0    6.50    2.60
  -5   4   0    5.40    3.40
   5   4   0    7.10    2.50
  -6  -4   0   70.89    5.60
  -6  -4   0   58.99    4.60
   6   4   0   56.49    4.50
  -6   4   0   53.89    5.80
  -7  -4   0   -0.60    2.60
  -7  -4   0    2.50    2.60
   7   4   0    3.50    2.70
  -8  -4   0   51.49    5.80
  -8  -4   0   55.49    4.40
   8   4   0   54.89    5.80
  -9  -4   0   -1.40    2.70
  -9  -4   0    2.00    2.60
   9   4   0    7.30    3.20
 -10  -4   0   15.40    3.40
 -10  -4   0   15.20    3.80
  10   4   0   24.40    4.70
 -11  -4   0   25.10    3.90
 -11  -4   0   25.80    4.20
  11   4   0   37.10    5.50
 -12  -4   0    9.40    2.90
 -12  -4   0   11.70    3.60
  12   4   0    6.10    4.50
 -13  -4   0   23.20    3.70
 -13  -4   0   19.00    6.80
  13   4   0   42.70    7.80
 -14  -4   0   13.70    4.10
 -14  -4   0   15.10    4.00
   0  -5   0    3.20    6.60
   0   5   0   -1.50    2.80
   1  -5   0   -0.80    5.90
  -1  -5   0    0.70    3.90
  -1   5   0    6.10    3.30
   1   5   0    3.20    2.80
  -2  -5   0    1.90    4.00
  -2  -5   0   -2.20    3.40
   2   5   0    0.40    2.40
  -2   5   0    1.60    3.30
  -3  -5   0    4.40    3.30
  -3  -5   0    1.80    3.30
  -3   5   0    0.40    3.50
   3   5   0    2.60    3.00
  -4  -5   0   16.20    4.40
  -4  -5   0   13.90    4.30
  -4   5   0   14.70    4.20
   4   5   0   19.20    5.00
  -5  -5   0   21.50    4.00
  -5  -5   0   32.60    4.70
   5   5   0   20.20    4.50
  -5   5   0   25.30    6.60
  -6  -5   0   61.69    4.90
  -6  -5   0   55.29    4.70
   6   5   0   48.30    4.80
  -7  -5   0   75.99    5.00
  -7  -5   0   76.69    5.10
   7   5   0   67.49    5.30
  -8  -5   0   17.80    3.60
  -8  -5   0   16.80    3.80
   8   5   0   10.50    3.40
  -9  -5   0   22.70    4.30
  -9  -5   0   23.00    3.70
   9   5   0   20.40    4.70
 -10  -5   0    1.00    2.50
 -10  -5   0    6.00    3.10
  10   5   0    0.90    3.90
 -11  -5   0    7.00    2.70
 -11  -5   0    4.10    2.60
 -12  -5   0    3.00    2.60
 -12  -5   0    3.70    2.70
   0   6   0   34.40    5.70
   1   6   0   22.30    5.30
  -1   6   0    9.60    4.80
  -2   6   0    7.40    5.80
   2   6   0   22.50    5.20
  -3  -6   0   -8.20    4.60
   3   6   0    3.60    3.70
  -4  -6   0    3.50    4.10
  -4  -6   0  -10.90    5.20
   4   6   0    5.70    3.40
  -5  -6   0   18.10    5.80
  -5  -6   0    1.20    4.00
   5   6   0    6.20    3.70
  -6  -6   0   11.50    3.90
  -6  -6   0   25.40    5.10
   6   6   0   16.90    5.10
  -7  -6   0   14.00    4.80
  -7  -6   0   12.20    4.20
  18   0  -1    2.30    3.10
  18   0  -1   -3.00    2.20
  17   0  -1   32.20    5.00
  17   0  -1   38.00    5.40
 -16   0   1    3.30    6.90
  16   0  -1   -3.10    2.60
  16   0  -1    2.80    4.00
  15   0  -1    5.10    3.20
  15   0  -1    8.30    3.40
 -14   0   1   -6.60    5.60
  14   0  -1   -1.30    4.70
  14   0  -1   -0.10    4.10
  13   0  -1   30.10    9.00
  13   0  -1   20.10    3.80
 -13   0   1   19.80    5.10
  12   0  -1    0.90    3.00
 -12   0   1   -3.50    2.90
  11   0  -1   98.49    5.50
 -11   0   1   89.09    5.40
 -10   0   1    2.80    2.70
  10   0  -1    2.10    2.30
 -10   0   1   -0.50    2.60
  -9   0   1  716.13   25.80
   9   0  -1  725.33   25.30
  -9   0   1  699.23   25.50
  -9   0   1  706.43   25.30
  -8   0   1    0.50    1.20
  -8   0   1    0.30    2.30
  -8   0   1    2.20    2.10
   8   0  -1   -0.70    2.00
  -7   0   1  335.67   12.90
  -7   0   1  324.87   11.80
   7   0  -1  300.57   11.80
  -6   0   1   -0.60    1.70
   6   0  -1   -1.90    1.00
  -6   0   1    0.20    1.10
   5   0  -1  227.28    8.30
  -5   0   1  225.58    8.30
   4   0  -1    0.30    0.60
  -4   0   1   -0.70    0.60
  -3   0   1  429.16   15.40
   3   0  -1  452.85   15.40
   2   0  -1    0.00    0.40
   1   0  -1  113.79    4.00
  -1   0   1  108.29    4.00
  -1   0  -1 1918.41   65.19
   1   0   1 1876.01   65.19
   2   0   1   -0.60    0.30
  -3   0  -1 1015.20   36.50
   3   0   1 1098.49   36.60
   4   0   1    0.50    0.70
  -4   0  -1   -1.10    0.70
   5   0   1   47.30    2.40
  -5   0  -1   49.10    2.80
  -6   0  -1    0.40    0.90
   7   0   1   60.19    4.10
  -7   0  -1   68.39    3.30
  -8   0  -1   -0.90    1.30
  -8   0  -1    0.90    2.70
   8   0   1   -0.20    2.20
   9   0   1   17.40    2.70
  -9   0  -1   20.50    3.30
  -9   0  -1   15.90    4.20
  10   0   1    2.00    2.20
 -10   0  -1    1.90    3.20
  10   0   1   -2.30    3.70
 -10   0  -1   -4.90    2.90
 -11   0  -1    9.40    3.40
  11   0   1    4.60    3.50
  11   0   1    5.90    3.00
  12   0   1   -1.70    2.70
  12   0   1    2.20    3.30
 -12   0  -1   -3.20    3.70
  13   0   1  429.36   16.00
 -13   0  -1  399.36   16.30
  13   0   1  429.96   16.90
 -14   0  -1    2.70    5.50
  14   0   1    1.90    3.00
  14   0   1   -1.30    3.00
  15   0   1   36.70    4.70
  15   0   1   36.10    5.70
  16   0   1    1.50    3.30
  16   0   1   12.00    4.70
  17   0   1    2.40    2.10
  17   0   1    7.20    3.50
  18   0   1    3.10    2.10
  18   0   1   -1.50    3.20
  18  -1  -1    1.20    2.20
  18  -1  -1    0.50    3.70
  18   1  -1   -0.20    3.20
  18   1  -1   -2.80    2.70
  17  -1  -1   -3.30    2.40
  17  -1  -1    0.30    5.40
 -17  -1   1    7.30    5.20
  17   1  -1    3.00    2.90
  17   1  -1   -2.00    2.80
  16  -1  -1    3.00    3.60
 -16  -1   1    6.50    3.80
  16  -1  -1   14.80    5.10
  16   1  -1    4.10    3.20
  16   1  -1    5.10    3.20
  15  -1  -1    8.40    3.10
  15  -1  -1   13.40    4.30
 -15  -1   1    6.70    3.50
  15   1  -1    5.50    3.20
  15   1  -1    8.80    3.10
 -14  -1   1  122.99    7.00
  14  -1  -1  116.79    7.90
  14  -1  -1  135.79    7.10
  14   1  -1  129.59    6.80
  14   1  -1  129.69    8.90
  13  -1  -1    7.30    3.30
  13  -1  -1    9.10    3.00
 -13  -1   1    5.30    3.10
  13   1  -1    8.10    3.00
  13   1  -1    0.40    4.00
 -13   1   1    7.30    4.80
 -12  -1   1    1.40    2.90
  12  -1  -1    4.30    2.90
  12  -1  -1    5.20    3.30
 -12  -1   1    3.70    4.40
  12   1  -1    2.00    2.80
 -12   1   1    5.40    4.00
  12   1  -1    5.50    3.40
 -11  -1   1   -4.60    3.00
  11  -1  -1   -2.00    2.60
 -11  -1   1    6.10    2.40
  11  -1  -1   -1.20    3.50
  11   1  -1    0.40    2.90
 -11   1   1    0.20    3.30
  11   1  -1    3.30    2.70
 -11   1   1    4.90    3.70
  10  -1  -1   18.70    4.20
 -10  -1   1   26.00    4.20
 -10  -1   1   17.30    3.20
  10  -1  -1   18.30    3.60
 -10   1   1   18.10    5.50
 -10   1   1   17.10    3.90
 -10   1   1   16.00    4.30
  10   1  -1   17.90    3.30
  10   1  -1   19.20    3.60
  -9  -1   1    9.40    3.00
  -9  -1   1    7.80    2.00
   9  -1  -1    9.10    2.40
  -9  -1   1    8.50    3.00
  -9  -1   1   12.00    3.60
   9   1  -1   10.60    3.00
  -9   1   1    8.40    2.70
  -9   1   1   11.10    3.20
  -9   1   1   11.60    3.00
  -8  -1   1   88.19    5.20
  -8  -1   1   77.39    4.20
  -8  -1   1   91.59    4.40
  -8   1   1   88.29    4.40
  -8   1   1   75.19    5.20
  -8   1   1   84.69    4.60
   7  -1  -1  107.59    5.80
  -7  -1   1  107.09    4.90
  -7  -1   1  102.79    5.50
  -7  -1   1  109.89    4.80
  -7   1   1  111.09    5.00
  -7   1   1  112.09    4.80
  -6  -1   1  803.42   30.30
   6  -1  -1  873.61   30.40
  -6  -1   1  899.31   30.30
   6   1  -1  827.02   30.50
  -6   1   1  913.71   30.30
  -6   1   1  881.11   30.20
   5  -1  -1   79.29    3.40
  -5  -1   1   77.89    3.30
  -5   1   1   74.09    3.30
  -5   1   1   67.99    3.70
   5   1  -1   68.59    3.30
   4  -1  -1   39.60    2.00
  -4  -1   1   38.90    2.10
  -4   1   1   39.70    2.10
   4   1  -1   39.20    2.10
  -3  -1   1  991.30   33.80
   3  -1  -1  988.60   34.00
   3   1  -1  982.00   33.90
  -3   1   1  955.70   33.80
  -2  -1   1  497.65   17.40
   2  -1  -1  494.15   17.40
   2   1  -1  508.35   17.40
   1  -1  -1    4.90    0.90
  -1  -1   1    7.20    0.80
   1   1  -1    6.90    0.80
   0  -1  -1 2008.40   67.79
   0  -1   1 1957.40   67.69
   0   1  -1 1973.70   67.69
   0   1   1 1973.60   67.89
   1  -1   1 1803.72   61.09
   1  -1   1 1768.62   61.09
  -1  -1  -1 1781.02   61.19
   1   1   1 1783.72   61.29
  -2  -1  -1   98.29    3.70
   2  -1   1   96.69    3.50
  -2   1  -1   89.99    3.70
   3  -1   1    0.60    0.70
  -3  -1  -1    0.80    0.80
  -3   1  -1    0.90    0.60
   3   1   1    0.80    0.60
   4  -1   1  198.58    7.20
  -4  -1  -1  211.58    7.40
  -4   1  -1  188.08    7.20
   4   1   1  194.28    7.40
  -5  -1  -1  160.18    6.00
   5  -1   1  159.28    6.10
   5   1   1  151.68    6.10
  -5   1  -1  152.28    5.90
   5   1   1  156.48    6.30
   6  -1   1   23.20    3.00
  -6  -1  -1   24.20    1.90
  -6  -1  -1   13.90    3.30
   6   1   1   21.70    3.40
  -6   1  -1   24.30    1.90
   6   1   1   22.60    2.90
   7  -1   1   99.49    5.40
   7  -1   1  107.09    6.50
  -7  -1  -1  112.49    5.20
  -7  -1  -1  109.49    4.80
  -7  -1  -1  117.19    5.30
  -7   1  -1  112.99    4.80
  -7   1  -1  103.79    5.70
   7   1   1  115.39    5.20
   7   1   1   99.39    5.30
  -8  -1  -1   22.80    2.80
  -8  -1  -1   22.50    3.30
  -8  -1  -1   23.90    3.00
   8  -1   1   19.00    3.30
   8   1   1   28.30    3.60
   8   1   1   31.30    3.60
  -8   1  -1   15.40    4.30
  -8   1  -1   28.30    3.10
  -8   1  -1   20.30    4.20
  -9  -1  -1   51.09    4.30
  -9  -1  -1   58.79    4.30
  -9  -1  -1   54.99    4.10
   9  -1   1   68.19    6.80
   9  -1   1   60.09    4.40
  -9   1  -1   59.19    5.90
   9   1   1   63.99    4.30
   9   1   1   63.09    4.40
  -9   1  -1   60.39    5.20
  10  -1   1   11.00    3.40
 -10  -1  -1   18.90    3.70
  10  -1   1   11.90    2.80
 -10  -1  -1   11.20    2.70
 -10   1  -1   26.40    6.80
 -10   1  -1   10.30    4.40
  10   1   1   19.70    3.70
  11  -1   1    9.40    3.80
  11  -1   1   16.10    3.70
 -11  -1  -1   18.50    4.70
 -11  -1  -1   19.20    4.20
  11   1   1   14.90    3.30
  11   1   1   17.10    5.20
 -12  -1  -1   45.00    5.30
  12  -1   1   36.80    4.40
  12  -1   1   33.10    5.90
 -12  -1  -1   38.50    4.90
  12   1   1   37.50    7.90
  12   1   1   34.80    4.10
  13  -1   1   26.30    6.20
  13  -1   1   20.40    4.00
 -13  -1  -1   19.10    3.90
 -13  -1  -1   12.10    4.20
  13   1   1   14.90    4.30
  13   1   1   25.90    6.90
 -14  -1  -1    4.90    3.80
  14  -1   1   10.60    3.50
  14  -1   1    7.70    3.40
  14   1   1    5.20    3.00
  14   1   1    3.90    3.70
  15  -1   1    4.70    2.70
 -15  -1  -1   18.90    6.00
  15  -1   1    6.30    3.50
  15   1   1    5.90    3.50
  16  -1   1    2.50    2.60
  16  -1   1    5.40    3.20
  16   1   1    6.30    3.10
  16   1   1    5.70    3.40
  17  -1   1   14.00    4.10
  17  -1   1   14.10    4.50
  17   1   1    6.70    3.40
  17   1   1    6.40    3.10
  18  -1   1   24.10    4.80
  18   1   1   16.20    4.70
  18   1   1   22.20    5.00
 -17  -2   1    4.70    3.80
  17  -2  -1   -0.20    2.80
  17   2  -1    2.10    3.50
  17   2  -1    0.30    3.20
  16  -2  -1   42.70    7.50
  16  -2  -1   42.40    5.30
 -16  -2   1   38.00    4.90
  16   2  -1   46.10    5.40
  16   2  -1   24.60    7.10
 -15  -2   1   45.90    4.80
  15  -2  -1   48.20    6.60
  15  -2  -1   53.09    5.70
  15   2  -1   62.69    7.40
  15   2  -1   45.60    5.40
 -14  -2   1   26.50    4.30
 -14  -2   1   15.60    5.20
  14  -2  -1   20.10    5.10
  14  -2  -1   30.80    5.70
  14   2  -1   27.40    4.50
  14   2  -1   20.10    7.50
  14   2  -1   12.00    4.90
 -13  -2   1   89.99    6.90
  13  -2  -1  108.49    7.30
 -13  -2   1  112.39    5.90
  13  -2  -1  108.99    8.60
  13   2  -1   87.89    6.80
  12  -2  -1  103.99    8.40
 -12  -2   1   98.59    5.70
 -12  -2   1  102.69    6.00
  12  -2  -1  106.59    6.90
  12   2  -1   87.89    6.40
  12   2  -1  102.89    6.40
 -11  -2   1    6.70    2.60
 -11  -2   1    7.50    3.10
  11  -2  -1    4.00    3.90
  11  -2  -1   11.50    3.80
  11   2  -1    5.80    3.20
  11   2  -1    4.20    3.10
  10  -2  -1   73.59    7.30
 -10  -2   1   74.89    4.50
  10  -2  -1   76.39    5.50
 -10  -2   1   72.39    4.60
 -10   2   1   59.79    7.00
 -10   2   1   73.69    6.20
  10   2  -1   73.89    4.80
  10   2  -1   69.69    5.20
  -9  -2   1    8.40    2.80
   9  -2  -1    7.00    4.10
   9  -2  -1    4.00    3.50
  -9  -2   1    4.70    2.20
  -9   2   1    6.50    4.00
   9   2  -1    8.70    2.80
  -9   2   1    5.50    2.90
   9   2  -1   14.30    3.00
  -8  -2   1    1.90    1.90
  -8  -2   1   -0.20    2.30
  -8  -2   1    2.00    2.30
   8  -2  -1   -1.80    4.70
   8  -2  -1   -2.60    3.40
   8   2  -1    1.70    2.10
  -8   2   1   -3.60    3.70
  -8   2   1    3.60    2.60
   7  -2  -1  111.29    6.80
  -7  -2   1  119.29    5.70
  -7  -2   1  125.99    5.70
  -7  -2   1  133.39    5.70
   7   2  -1  130.29    5.50
  -7   2   1  114.69    6.90
  -7   2   1  118.59    5.60
  -6  -2   1    2.10    1.70
  -6  -2   1    5.90    2.20
  -6  -2   1    4.50    2.10
   6   2  -1    3.60    1.70
  -6   2   1    4.80    2.20
  -5  -2   1    0.60    1.80
   5  -2  -1    3.90    2.40
  -5  -2   1    3.00    1.90
   5   2  -1    3.80    1.60
  -5   2   1    0.10    1.80
  -4  -2   1    1.20    1.20
   4  -2  -1    1.50    1.80
  -4  -2   1    0.90    2.10
  -4  -2   1    0.70    1.80
   4   2  -1    1.10    1.70
   4   2  -1    2.10    1.50
  -4   2   1    3.40    1.80
   3  -2  -1    1.50    1.30
   3  -2  -1    2.10    0.90
  -3  -2   1    1.30    1.00
  -3   2   1   -1.00    1.70
   3   2  -1    3.00    1.50
   3   2  -1    0.20    1.20
  -2  -2   1   39.70    2.20
   2  -2  -1   38.30    2.10
   2  -2  -1   37.20    2.60
  -2   2   1   38.00    2.70
   2   2  -1   40.50    2.60
   2   2  -1   39.60    2.50
  -1  -2   1  204.08    7.30
   1  -2  -1  206.28    7.40
   1   2  -1  190.08    7.50
   1   2  -1  201.58    7.40
  -1   2   1  195.48    7.60
   0  -2  -1   87.29    3.60
   0  -2   1   90.89    3.60
   0   2   1   82.99    3.90
   0   2  -1   84.49    3.90
   1  -2   1   36.10    2.50
   1  -2   1   38.30    2.00
  -1  -2  -1   39.10    2.10
   1   2   1   36.40    2.20
   1   2   1   34.00    2.50
  -1   2  -1   33.60    2.70
   2  -2   1  347.47   12.30
   2  -2   1  356.56   12.40
  -2  -2  -1  356.66   12.60
   2   2   1  345.07   12.60
   2   2   1  337.57   12.60
  -2   2  -1  346.97   12.60
  -3  -2  -1   21.20    1.80
   3  -2   1   18.80    1.70
   3  -2   1   19.30    2.20
   3   2   1   22.50    2.20
  -3   2  -1   21.20    2.90
   3   2   1   21.10    2.20
   4  -2   1    6.60    2.30
  -4  -2  -1    7.50    2.00
  -4  -2  -1   10.00    2.70
  -4  -2  -1    4.80    1.60
  -4   2  -1    9.50    2.20
   4   2   1   12.50    2.30
  -5  -2  -1   52.39    3.80
  -5  -2  -1   56.59    3.20
   5  -2   1   53.99    4.30
  -5  -2  -1   57.19    3.50
   5   2   1   61.39    3.40
  -5   2  -1   57.19    4.10
  -6  -2  -1  145.29    6.00
  -6  -2  -1  141.19    6.00
  -6  -2  -1  136.29    5.90
   6  -2   1  117.59    7.50
   6  -2   1  129.49    6.80
  -6   2  -1  142.99    6.40
   6   2   1  131.59    7.00
   6   2   1  149.99    6.00
  -7  -2  -1   20.70    3.00
  -7  -2  -1   19.20    2.80
   7  -2   1   20.20    4.20
  -7  -2  -1   19.20    3.00
  -7   2  -1   21.80    4.10
   7   2   1   24.90    3.10
   7   2   1   15.20    4.30
   8  -2   1   12.10    4.20
   8  -2   1   12.00    4.30
  -8  -2  -1   13.80    3.20
  -8  -2  -1   10.30    3.70
  -8  -2  -1   10.40    3.00
   8   2   1   14.40    3.30
   8   2   1   20.30    4.40
  -9  -2  -1    0.90    2.30
  -9  -2  -1    3.90    1.90
   9  -2   1   -1.40    3.20
   9  -2   1    2.00    4.00
   9   2   1    2.70    3.20
  10  -2   1   27.90    7.10
 -10  -2  -1   31.90    3.70
 -10  -2  -1   28.70    3.80
  10  -2   1   29.20    4.70
  10   2   1   27.60    4.60
  10   2   1   35.10    4.30
 -11  -2  -1   31.70    4.00
  11  -2   1   23.10    6.50
  11  -2   1   34.00    5.00
 -11  -2  -1   39.70    4.00
  11   2   1   37.10    5.00
  11   2   1   37.60    4.40
  11   2   1   40.90    9.90
  12  -2   1   39.80    5.60
  12  -2   1   34.80    5.00
 -12  -2  -1   37.80    4.10
 -12  -2  -1   32.80    4.20
  12   2   1   22.50    4.50
  12   2   1   39.30    8.80
  12   2   1   29.80    4.70
  13  -2   1   76.89    6.80
 -13  -2  -1   70.49    5.20
 -13  -2  -1   59.39    5.40
  13  -2   1   66.49    6.00
  13   2   1   71.19    9.20
  13   2   1   71.59    6.00
  14  -2   1   13.30    4.00
 -14  -2  -1   10.30    3.20
 -14  -2  -1   18.70    5.20
  14  -2   1    8.10    3.10
  14   2   1    6.80    3.40
  15  -2   1   20.30    5.50
  15  -2   1   15.00    5.20
 -15  -2  -1   15.10    4.70
  15   2   1   17.40    5.20
  15   2   1   12.70    4.70
 -16  -2  -1    1.80    4.00
  16  -2   1   -1.00    4.40
  16  -2   1    3.10    3.50
  16   2   1    7.00    4.10
  17  -2   1   11.50    8.40
  17  -2   1    1.80    2.50
  17   2   1    3.90    4.30
  16  -3  -1    3.00    3.40
 -15  -3   1   -4.20    4.10
 -15  -3   1   -1.00    2.50
  15  -3  -1    3.00    3.90
  15   3  -1    0.60    5.50
 -14  -3   1   30.40    4.70
 -14  -3   1   25.80    4.30
  14   3  -1   28.20    7.00
  14   3  -1   24.80    7.20
 -13  -3   1   -0.80    3.00
 -13  -3   1   -0.30    2.80
  13   3  -1    0.00    4.10
  13   3  -1    5.50    4.20
  12  -3  -1    1.10    4.20
 -12  -3   1   -0.80    2.90
 -12  -3   1   -0.30    2.40
  12   3  -1    9.00    4.00
  12   3  -1   -6.20    3.50
  11  -3  -1   -2.10    4.60
 -11  -3   1    5.40    3.20
 -11  -3   1    4.20    2.80
  11   3  -1    6.00    3.10
  11   3  -1   11.10    5.00
 -10  -3   1   23.40    3.50
  10  -3  -1   10.70    5.20
 -10  -3   1   19.00    3.50
  10   3  -1   24.50    6.20
  10   3  -1   12.50    3.80
   9  -3  -1   16.10    5.60
  -9  -3   1   27.40    3.50
  -9  -3   1   23.10    3.50
   9   3  -1   20.60    3.60
   9   3  -1   19.20    4.40
  -9   3   1   24.50    5.70
   8  -3  -1   36.10   14.70
  -8  -3   1   58.09    4.20
  -8  -3   1   60.89    4.10
   8   3  -1   51.29    4.10
  -8   3   1   52.99    5.00
   8   3  -1   66.99    5.90
  -7  -3   1   -1.70    2.10
  -7  -3   1   -0.20    1.90
  -7   3   1   -6.30    4.50
   7   3  -1    0.10    2.00
  -7   3   1    0.80    2.80
  -6  -3   1  407.96   17.40
  -6  -3   1  475.45   16.50
  -6  -3   1  470.75   16.60
   6  -3  -1  417.56   17.30
   6   3  -1  447.86   16.40
  -6   3   1  441.96   17.30
  -6   3   1  459.55   16.50
  -5  -3   1   38.90    3.70
  -5  -3   1   37.00    3.40
  -5  -3   1   32.70    4.80
   5  -3  -1   43.10    5.00
  -5   3   1   41.30    3.70
  -5   3   1   35.90    4.90
   5   3  -1   35.90    2.90
  -4  -3   1   48.70    4.50
  -4  -3   1   42.70    3.30
   4  -3  -1   41.30    4.40
  -4  -3   1   49.80    4.00
  -4   3   1   50.19    4.70
   4   3  -1   50.69    3.20
  -4   3   1   47.90    3.60
  -3  -3   1   23.30    3.50
  -3  -3   1   17.30    3.40
  -3  -3   1   16.30    3.30
   3  -3  -1   13.30    4.30
  -3   3   1   23.10    3.70
   3   3  -1   12.50    2.60
  -3   3   1   11.30    2.80
  -2  -3   1    3.70    2.30
   2  -3  -1    3.00    2.00
  -2  -3   1    1.10    2.40
  -2  -3   1    3.30    2.00
  -2   3   1    1.20    1.70
   2   3  -1    2.70    1.80
  -2   3   1    1.10    2.60
   1  -3  -1    0.60    3.50
  -1  -3   1    7.20    2.70
   1  -3  -1    3.80    2.00
  -1  -3   1    7.80    2.30
  -1   3   1    3.80    2.50
  -1   3   1    7.70    2.00
   1   3  -1    6.30    1.90
   0  -3   1    7.80    2.80
   0  -3  -1   13.30    4.10
   0  -3   1    9.00    2.70
   0  -3  -1    5.30    1.90
   0   3  -1    7.00    1.90
   0   3   1    6.60    1.90
  -1  -3  -1  123.49    5.80
  -1  -3  -1  128.39    5.80
   1  -3   1  118.29    6.30
   1  -3   1  122.49    5.60
   1  -3   1  141.99    8.90
   1   3   1  126.39    5.50
  -1   3  -1  131.59    5.60
  -2  -3  -1  130.89    6.10
  -2  -3  -1  129.49    6.00
   2  -3   1  137.29    7.30
   2  -3   1  121.99    5.80
  -2   3  -1  134.39    5.80
   2   3   1  135.89    5.70
  -3  -3  -1   12.90    3.10
  -3  -3  -1   13.50    3.20
  -3  -3  -1   11.50    2.80
   3  -3   1   17.20    3.50
  -3   3  -1    9.60    3.80
  -3   3  -1   15.10    3.10
   3   3   1   15.10    2.40
   4  -3   1  238.08    9.80
  -4  -3  -1  243.28   10.10
  -4  -3  -1  254.27    9.60
  -4  -3  -1  209.58   11.10
   4   3   1  261.27    9.50
  -4   3  -1  254.27    9.70
  -5  -3  -1    5.80    3.00
  -5  -3  -1    5.60    2.30
  -5  -3  -1    4.10    2.00
  -5   3  -1    5.00    2.80
   5   3   1    4.30    2.30
  -6  -3  -1   44.40    7.10
  -6  -3  -1   43.10    3.60
   6  -3   1   24.20    7.30
  -6  -3  -1   44.60    3.70
  -6   3  -1   46.50    5.10
   6   3   1   38.10    3.50
  -7  -3  -1   20.00    3.20
   7  -3   1    3.30    5.40
  -7  -3  -1   10.80    2.80
  -7   3  -1   19.40    5.80
   7   3   1   11.10    3.10
  -8  -3  -1   14.00    3.00
  -8  -3  -1   23.20    4.10
   8  -3   1   23.80    7.70
   8  -3   1   14.20    5.20
   8   3   1   16.30    3.50
   8   3   1   14.10    6.70
  -9  -3  -1    8.20    2.60
   9  -3   1   10.80    5.10
  -9  -3  -1    7.30    2.30
   9  -3   1    3.10    4.40
   9   3   1    3.60    4.70
   9   3   1    6.80    3.00
 -10  -3  -1    2.20    2.20
 -10  -3  -1    1.60    2.50
  10  -3   1   10.00    5.30
  10  -3   1   -1.10    4.40
  10   3   1    6.50    3.30
  10   3   1   17.70    6.10
 -11  -3  -1    1.20    2.70
 -11  -3  -1   -0.80    3.60
  11  -3   1   -0.70    4.20
  11   3   1   20.00    6.20
  11   3   1    7.20    3.80
  12  -3   1   -3.70    3.90
  12  -3   1    7.10    6.50
 -12  -3  -1    4.40    2.90
 -12  -3  -1   -0.40    2.60
  12   3   1    5.40    5.20
  12   3   1   -2.10    4.20
 -13  -3  -1    7.00    3.30
 -13  -3  -1    5.30    2.90
  13  -3   1    4.90    4.30
  13   3   1    6.20    5.30
  13   3   1   23.40    7.50
 -14  -3  -1   -0.90    3.10
  14  -3   1   -0.10    3.60
 -14  -3  -1   -0.70    3.20
  14   3   1    2.20    6.00
 -15  -3  -1   -3.30    2.80
 -15  -3  -1   16.00    5.40
  15  -3   1    2.30    3.30
 -16  -3  -1    4.10    5.00
  16  -3   1   -0.60    3.00
 -14  -4   1   -0.60    3.00
 -14  -4   1   -0.80    2.70
 -13  -4   1   -0.90    2.50
 -13  -4   1   -1.80    2.70
  13   4  -1   -6.00    4.80
 -12  -4   1   14.20    3.70
 -12  -4   1   11.50    3.50
  12   4  -1   23.70    5.60
 -11  -4   1    8.00    3.10
 -11  -4   1    8.20    2.90
  11   4  -1    9.50    3.70
 -10  -4   1   27.70    4.20
  10   4  -1   34.90    4.50
  -9  -4   1   25.80    4.50
  -9  -4   1   23.60    3.80
   9   4  -1   29.00    4.30
  -8  -4   1   10.50    3.50
  -8  -4   1   10.20    3.30
  -8   4   1   11.60    4.50
   8   4  -1    9.00    3.20
  -7  -4   1   -2.20    2.70
  -7  -4   1    0.90    2.50
   7   4  -1    1.20    2.70
  -7   4   1    3.90    4.10
  -6  -4   1   35.10    3.80
  -6  -4   1   32.90    4.00
   6   4  -1   36.90    3.90
  -6   4   1   25.20    4.90
  -5  -4   1   -0.80    2.40
  -5  -4   1    2.00    2.10
  -5   4   1    0.80    2.90
   5   4  -1    0.50    2.40
  -4  -4   1    9.40    2.80
  -4  -4   1   12.10    3.60
  -4   4   1   13.30    3.60
   4   4  -1    9.50    2.60
  -3  -4   1    4.90    2.70
  -3  -4   1    5.60    2.70
  -3   4   1    4.40    2.30
   3   4  -1    5.00    2.50
  -2  -4   1    7.00    3.00
  -2  -4   1    5.50    2.80
   2   4  -1    9.60    3.00
  -2   4   1    6.50    2.50
  -1  -4   1   55.49    4.70
  -1  -4   1   62.29    5.20
   1  -4  -1   37.90    8.60
   1   4  -1   55.79    4.20
  -1   4   1   51.39    3.90
   0  -4   1   13.30    3.50
   0  -4   1   18.20    4.90
   0  -4  -1   16.10    4.90
   0   4  -1   17.60    3.40
   0   4   1   21.90    3.20
   1  -4   1   15.40    4.10
  -1  -4  -1   15.50    4.10
  -1  -4  -1    8.10    3.20
   1  -4   1   27.80    5.20
  -1   4  -1   12.50    3.20
   1   4   1   15.50    3.10
  -2  -4  -1    2.00    2.60
  -2  -4  -1    1.40    2.70
   2   4   1    1.60    2.30
  -2   4  -1    2.40    2.40
  -3  -4  -1   29.10    4.10
  -3  -4  -1   31.40    4.00
  -3   4  -1   27.60    4.20
   3   4   1   32.60    3.60
  -4  -4  -1    1.90    2.70
  -4  -4  -1    3.60    2.60
  -4   4  -1    1.00    3.00
   4   4   1    3.50    2.50
  -5  -4  -1   29.20    4.10
  -5  -4  -1   38.40    4.00
   5   4   1   28.60    3.70
  -5   4  -1   25.80    5.20
  -6  -4  -1    3.80    2.60
  -6  -4  -1    2.10    2.40
  -6   4  -1    9.20    4.80
   6   4   1    9.10    3.00
  -7  -4  -1   11.40    3.70
  -7  -4  -1    9.00    2.60
   7   4   1   16.40    4.00
   8   4   1   35.70    4.60
  -9  -4  -1    1.80    2.70
  -9  -4  -1   -2.50    2.40
   9   4   1    5.80    3.60
 -10  -4  -1   -1.80    2.40
 -10  -4  -1   -1.40    2.40
  10   4   1    0.40    3.60
 -11  -4  -1   -0.50    2.40
 -11  -4  -1    2.70    2.70
  11   4   1   -2.50    3.90
 -12  -4  -1    4.70    2.80
 -12  -4  -1   -0.50    2.60
  12   4   1    9.50    5.00
 -13  -4  -1   -1.80    3.00
 -13  -4  -1    1.70    2.70
 -14  -4  -1    4.90    3.00
 -14  -4  -1   12.90    4.20
 -12  -5   1   16.80    4.00
 -12  -5   1   10.90    3.60
 -11  -5   1    7.10    2.60
 -11  -5   1    1.30    2.70
  11   5  -1    2.30    4.80
 -10  -5   1    1.10    2.80
 -10  -5   1    0.60    2.80
  10   5  -1   -2.40    3.30
  -9  -5   1    3.50    2.60
  -9  -5   1    7.50    2.90
   9   5  -1    5.50    3.50
  -8  -5   1    0.40    2.60
  -8  -5   1    1.90    2.60
   8   5  -1   -0.10    3.30
  -7  -5   1    0.00    2.90
  -7  -5   1   -1.50    2.80
   7   5  -1    0.90    3.20
  -6  -5   1    6.40    2.90
  -6  -5   1    5.60    3.00
   6   5  -1    5.70    3.20
  -6   5   1    3.40    4.90
  -5  -5   1   74.99    5.10
  -5  -5   1   75.49    5.70
  -5   5   1   77.39    6.70
   5   5  -1   70.49    5.40
  -4  -5   1   20.70    5.00
  -4  -5   1    8.90    3.10
  -4   5   1   16.40    4.90
   4   5  -1    8.30    3.60
  -3  -5   1    1.90    3.30
  -3  -5   1   -2.10    3.20
  -3   5   1    0.90    3.30
   3   5  -1   -0.80    3.10
   2  -5  -1    1.50    4.70
  -2  -5   1    2.80    4.30
  -2  -5   1    3.20    3.50
   2   5  -1    0.00    3.00
  -2   5   1    3.90    3.00
  -1  -5   1    7.40    4.50
   1  -5  -1   -0.70    4.60
  -1   5   1   14.80    4.20
   1   5  -1    7.00    3.00
   0  -5   1    3.50    6.80
   0  -5  -1    4.00    4.20
   0  -5   1    6.40    6.90
   0   5   1    0.40    2.90
   0   5  -1   -0.50    3.00
  -1  -5  -1    8.10    3.50
   1   5   1    3.20    2.80
  -1   5  -1    4.90    3.30
  -2  -5  -1   16.80    4.90
  -2  -5  -1   18.90    4.70
   2   5   1   17.60    3.80
  -2   5  -1    8.80    3.50
  -3  -5  -1    4.90    3.10
  -3  -5  -1    7.00    3.60
   3   5   1    2.90    2.80
  -3   5  -1    2.50    3.90
  -4  -5  -1   52.29    4.80
  -4  -5  -1   53.69    5.00
  -4   5  -1   53.89    6.60
   4   5   1   49.60    4.80
  -5  -5  -1   24.90    4.30
  -5  -5  -1   19.90    4.20
   5   5   1   23.50    4.60
  -6  -5  -1   13.00    4.10
  -6  -5  -1   11.20    3.20
   6   5   1   13.70    4.40
  -7  -5  -1    1.90    2.60
  -7  -5  -1   -0.30    2.90
   7   5   1   -0.50    3.40
  -8  -5  -1   18.40    3.60
  -8  -5  -1   21.60    4.40
   8   5   1   29.50    5.90
  -9  -5  -1   24.50    3.80
  -9  -5  -1   30.70    3.80
   9   5   1   27.60    5.00
 -10  -5  -1   11.80    4.10
 -10  -5  -1   10.80    3.80
  10   5   1    3.90    4.00
 -11  -5  -1    6.50    2.50
 -11  -5  -1    4.30    2.50
  -7  -6   1    9.80    6.30
  -7  -6   1   26.40    4.70
  -6  -6   1    0.90    3.50
  -6  -6   1    0.60    4.60
   6   6  -1   -2.60    3.60
  -5  -6   1   -4.70    4.80
  -5  -6   1   -8.00    4.20
   5   6  -1   -1.00    4.10
  -4  -6   1   12.30    4.60
   4   6  -1   16.10    5.30
   3   6  -1   19.30    5.40
  -3   6   1    6.10    5.90
  -2   6   1    2.60    4.70
   2   6  -1    5.00    3.90
   1   6  -1    4.60    4.10
  -1   6   1   -2.90    4.00
   0   6  -1   13.90    4.50
   0   6   1    8.00    3.70
  -1   6  -1    7.80    5.50
   1   6   1    3.70    3.50
  -2  -6  -1    4.90    4.70
   2   6   1    1.20    3.50
  -3  -6  -1    7.90    4.00
   3   6   1   17.10    4.80
  -4  -6  -1   -4.70    3.50
   4   6   1    4.50    3.30
  -5  -6  -1    0.40    3.30
  -5  -6  -1   21.70    6.10
   5   6   1    1.30    3.20
  -6  -6  -1    6.50    4.30
   6   6   1   -0.90    3.40
  -7  -6  -1    2.10    4.30
  -7  -6  -1    0.50    3.50
  18   0  -2   -0.80    3.00
  18   0  -2    2.10    2.10
  17   0  -2   -2.40    2.80
  17   0  -2   -1.60    2.40
  16   0  -2   23.60    5.20
  16   0  -2   28.40    5.00
 -16   0   2   22.60    5.10
 -15   0   2    4.70    3.60
  15   0  -2   -0.10    4.40
  15   0  -2    1.00    3.20
  14   0  -2   23.20    6.40
 -14   0   2   19.50    5.00
  13   0  -2    1.00    2.70
 -13   0   2   -3.20    3.20
  12   0  -2   40.80    4.30
 -12   0   2   28.70    4.30
  11   0  -2    0.30    2.40
 -11   0   2   -1.40    2.50
  10   0  -2  231.58    9.20
 -10   0   2  235.68    9.30
 -10   0   2  219.98    9.70
  -9   0   2    1.80    2.10
   9   0  -2   -1.10    2.10
  -9   0   2   -0.40    2.20
  -9   0   2    2.30    1.70
  -8   0   2    7.30    2.30
  -8   0   2    8.00    2.00
  -8   0   2    7.90    1.80
  -7   0   2   -2.10    1.60
  -7   0   2    0.40    0.80
  -6   0   2  144.39    5.80
   6   0  -2  142.39    5.70
  -6   0   2  142.89    5.60
  -5   0   2    0.80    1.70
  -5   0   2   -1.10    1.10
  -4   0   2   -1.10    0.60
   4   0  -2   -0.40    0.70
   3   0  -2   -0.80    0.60
  -3   0   2   -1.10    0.50
   2   0  -2 1048.30   35.50
  -2   0   2 1017.00   35.50
   1   0  -2   -3.90    0.20
  -1   0   2   -3.60    0.30
   0   0  -2 1009.80   34.80
   1   0   2   -0.90    0.30
  -1   0  -2   -0.80    0.30
  -2   0  -2    4.70    0.80
   2   0   2    3.90    0.70
  -3   0  -2   -0.10    0.60
   3   0   2   -0.20    0.50
  -4   0  -2  531.85   19.20
   4   0   2  569.84   19.30
   5   0   2   -1.40    0.90
  -5   0  -2   -0.50    0.90
   6   0   2 3234.88  110.09
  -6   0  -2 3314.57  109.89
   6   0   2 3043.20  109.89
  -7   0  -2   -0.60    1.60
   7   0   2   -0.30    1.90
  -8   0  -2  442.66   17.30
  -8   0  -2  497.15   17.20
   9   0   2   -0.80    2.10
   9   0   2    2.10    4.10
  -9   0  -2    1.10    3.50
  -9   0  -2    1.10    2.40
  10   0   2   -1.80    2.20
 -10   0  -2   -1.70    3.30
  10   0   2   -5.20    3.40
 -10   0  -2   -2.00    3.50
 -10   0  -2    4.40    3.60
 -11   0  -2    1.60    3.80
  11   0   2    1.50    3.00
  11   0   2   -1.80    2.40
 -12   0  -2    5.20    4.60
  12   0   2    6.10    3.40
  12   0   2   12.40    3.60
  13   0   2    2.00    3.20
  13   0   2    2.80    3.10
  14   0   2   83.89    7.30
  14   0   2   83.29    5.50
  15   0   2    2.10    3.10
  15   0   2    3.70    4.00
  16   0   2    2.20    2.90
  16   0   2   -1.90    2.70
  17   0   2    0.90    3.10
  17   0   2   -2.80    3.00
  18   0   2    3.90    3.10
  18   0   2    2.00    2.60
  18  -1  -2    0.30    3.40
  18  -1  -2    1.60    4.20
  18   1  -2    5.00    3.40
  18   1  -2    4.30    2.50
  17  -1  -2    1.50    4.10
 -17  -1   2    5.40    4.10
  17  -1  -2   -0.20    2.10
  17   1  -2   -1.90    3.00
  17   1  -2   -4.10    2.80
  16  -1  -2    5.70    3.50
 -16  -1   2    5.20    3.40
  16  -1  -2    3.00    3.10
  16   1  -2    3.50    3.00
  16   1  -2    1.80    3.20
  15  -1  -2    4.40    2.90
 -15  -1   2   -0.80    3.10
  15  -1  -2   -0.70    3.40
  15   1  -2   -0.50    3.20
  15   1  -2    2.80    2.90
  14  -1  -2   -0.50    3.40
 -14  -1   2    4.10    3.30
  14  -1  -2   -1.80    4.40
 -14   1   2   -3.50    6.70
  14   1  -2   -3.90    4.40
  14   1  -2   -2.30    2.80
  13  -1  -2    1.60    2.90
 -13  -1   2   -0.60    2.80
  13  -1  -2    4.30    3.30
  13   1  -2   -4.60    3.60
 -13   1   2   -8.20    4.00
  13   1  -2    1.60    3.10
  12  -1  -2    1.10    2.90
  12  -1  -2    0.10    3.80
 -12  -1   2    7.60    2.80
 -12  -1   2    7.20    4.40
  12   1  -2    3.30    3.20
 -12   1   2    8.10    4.20
  12   1  -2    8.60    4.10
 -12   1   2    5.40    3.60
 -11  -1   2   25.40    3.60
 -11  -1   2   27.00    5.50
  11  -1  -2   32.30    4.00
  11  -1  -2   33.40    7.00
  11   1  -2   31.60    3.70
 -11   1   2   22.90    4.50
  11   1  -2   29.70    4.00
 -11   1   2   27.70    4.70
 -10  -1   2   43.60    6.70
 -10  -1   2   39.70    4.50
 -10  -1   2   41.10    3.60
  10  -1  -2   39.20    3.70
 -10  -1   2   32.70    4.40
 -10   1   2   35.40    3.90
 -10   1   2   41.10    5.60
  10   1  -2   41.90    3.60
  -9  -1   2   -4.90    3.60
  -9  -1   2    0.30    2.00
  -9  -1   2   -2.30    2.70
  -9  -1   2   -2.30    1.80
   9  -1  -2   -0.40    2.70
  -9   1   2    1.50    2.30
  -9   1   2    0.30    2.60
  -9   1   2    1.20    2.20
   8  -1  -2    2.30    2.80
  -8  -1   2    1.00    1.50
  -8  -1   2    2.60    1.40
  -8  -1   2    5.90    2.80
  -8   1   2    1.80    2.00
  -8   1   2    3.00    2.50
  -8   1   2   -1.20    1.60
  -7  -1   2   19.70    2.40
   7  -1  -2   25.10    4.00
  -7  -1   2   28.30    3.70
  -7  -1   2   26.20    2.60
  -7   1   2   18.70    2.60
  -7   1   2   23.40    3.60
  -7   1   2   24.40    2.20
  -6  -1   2 1344.77   45.70
  -6  -1   2 1340.77   46.00
   6  -1  -2 1347.37   45.80
  -6  -1   2 1242.38   45.60
   6   1  -2 1237.48   45.80
  -6   1   2 1349.27   45.60
  -6   1   2 1345.27   45.50
   5  -1  -2   44.00    2.30
  -5  -1   2   41.50    2.20
  -5   1   2   40.70    2.30
   5   1  -2   37.40    2.30
  -5   1   2   41.90    2.70
   4  -1  -2  199.18    7.40
  -4  -1   2  201.78    7.40
   4   1  -2  204.88    7.50
  -4   1   2  201.18    7.40
  -3  -1   2   93.39    3.70
   3  -1  -2   95.19    3.70
  -3   1   2   95.99    3.80
   3   1  -2   90.69    3.70
   2  -1  -2  553.24   19.80
  -2  -1   2  582.94   19.70
   2   1  -2  566.44   19.70
   1  -1  -2   86.59    3.30
  -1  -1   2   80.39    3.30
   1   1  -2   86.99    3.10
   0  -1  -2  262.37    9.40
   0   1   2  262.37    9.40
  -1  -1  -2    6.30    1.10
   1   1   2    4.30    0.90
  -2  -1  -2   44.80    2.10
   2   1   2   41.90    2.10
   3  -1   2  335.67   11.70
  -3  -1  -2  335.37   11.90
  -3   1  -2  327.07   11.70
   3   1   2  333.47   11.90
   4  -1   2   17.00    1.60
   4   1   2   17.60    1.50
  -4   1  -2   15.00    1.30
  -5  -1  -2   26.00    2.00
   5  -1   2   23.60    2.40
   5   1   2   29.90    2.80
   5   1   2   18.70    2.20
  -5   1  -2   25.80    1.80
   6  -1   2  184.28    7.70
   6  -1   2  197.68    7.70
  -6  -1  -2  181.78    7.60
  -6   1  -2  192.48    7.20
   6   1   2  191.08    7.50
   6   1   2  179.98    7.80
  -7  -1  -2  122.19    5.20
   7  -1   2  110.49    5.60
  -7  -1  -2  118.19    5.60
   7  -1   2  112.59    7.00
   7   1   2  119.79    5.90
  -7   1  -2  123.79    5.30
   7   1   2  123.99    5.60
  -8  -1  -2  124.29    5.70
   8  -1   2  115.29    8.40
   8  -1   2  123.69    5.80
  -8  -1  -2  116.29    5.60
   8   1   2  127.19    5.90
  -8   1  -2  122.39    5.80
   8   1   2  123.19    6.00
  -9  -1  -2  135.39    6.20
  -9  -1  -2  119.49    6.50
   9  -1   2  133.09    6.20
  -9  -1  -2  133.79    6.10
   9  -1   2  115.79    8.20
   9   1   2  131.19    6.60
  -9   1  -2  134.19    7.10
   9   1   2  135.29    6.30
 -10  -1  -2    5.70    2.70
  10  -1   2    7.60    2.70
 -10  -1  -2    6.70    2.90
  10  -1   2    4.20    3.00
  10   1   2    4.00    4.60
  10   1   2    8.70    3.80
 -10   1  -2    6.80    5.20
  10   1   2    7.00    2.30
 -11  -1  -2   14.60    4.30
  11  -1   2    2.60    3.10
 -11  -1  -2    1.50    3.30
  11  -1   2   13.70    5.50
  11   1   2    5.70    5.40
  11   1   2    5.70    2.70
 -12  -1  -2   31.70    5.20
  12  -1   2   34.50    6.40
  12  -1   2   32.80    4.10
 -12  -1  -2   23.70    5.10
  12   1   2   33.90    7.00
  12   1   2   36.60    5.10
 -13  -1  -2    7.40    4.30
  13  -1   2   19.80    4.80
 -13  -1  -2   11.40    3.90
  13  -1   2   12.20    3.90
  13   1   2   18.80    6.10
  13   1   2   11.40    4.00
  14  -1   2   77.89    6.50
 -14  -1  -2   94.19    7.20
  14  -1   2   78.29    5.80
  14   1   2   86.59    6.00
  14   1   2  103.79    8.10
  15  -1   2   -0.40    3.20
 -15  -1  -2    7.00    4.70
  15   1   2    0.90    3.60
  15   1   2    3.80    3.10
  16  -1   2    2.40    2.30
  16  -1   2    2.70    3.30
  16   1   2    1.60    3.20
  16   1   2   -1.20    2.70
  17  -1   2    1.00    3.10
  17  -1   2   -1.40    2.30
  17   1   2    2.30    2.70
  17   1   2    3.90    2.80
 -17  -2   2    3.30    3.40
  17  -2  -2    5.30    2.50
  17   2  -2    4.70    3.90
  16  -2  -2    6.50    5.70
 -16  -2   2    4.80    3.10
  16   2  -2    2.00    3.30
  16   2  -2    6.60    3.60
 -15  -2   2    2.60    2.90
  15  -2  -2   -4.80    4.50
  15  -2  -2   -2.10    3.00
  15   2  -2   -6.70    5.90
  15   2  -2    3.20    3.00
  15   2  -2   -1.20    3.80
 -14  -2   2   10.80    4.80
  14  -2  -2    8.20    4.40
 -14  -2   2    3.60    2.90
  14   2  -2    0.10    3.10
  14   2  -2   -0.90    4.40
  14   2  -2    4.30    4.20
  13  -2  -2   -2.40    3.60
 -13  -2   2    0.60    3.10
  13   2  -2    3.60    3.60
  13   2  -2    0.90    4.00
 -12  -2   2    0.30    3.40
 -12  -2   2   14.60    3.60
  12  -2  -2    3.20    4.00
  12  -2  -2    8.30    3.80
  12   2  -2    8.10    3.30
  12   2  -2    0.10    3.30
 -12   2   2    8.60    4.80
 -11  -2   2   82.99    5.20
 -11  -2   2   81.59    4.80
  11  -2  -2   76.19    6.00
  11  -2  -2   62.29    7.60
  11   2  -2   80.59    5.10
  11   2  -2   82.49    5.50
 -11   2   2   82.59    6.70
 -11   2   2   72.19    6.90
 -10  -2   2    0.70    2.10
 -10  -2   2   -2.00    2.60
  10  -2  -2   -3.30    3.80
  10  -2  -2   -3.10    4.20
 -10  -2   2    4.90    3.40
  10   2  -2    1.70    2.60
  10   2  -2    1.50    2.70
 -10   2   2    3.00    3.50
 -10   2   2   -2.70    3.00
   9  -2  -2    4.90    4.10
  -9  -2   2    6.30    1.90
  -9  -2   2    0.60    4.10
   9  -2  -2    1.70    4.30
  -9  -2   2    7.40    2.60
  -9   2   2    8.50    3.50
   9   2  -2    5.50    2.10
  -9   2   2    3.90    2.60
  -8  -2   2   -1.60    2.50
  -8  -2   2    2.20    1.90
   8  -2  -2   -1.70    4.00
  -8   2   2    1.00    2.80
   8   2  -2   -1.80    1.80
  -8   2   2    2.70    2.20
   7  -2  -2  360.76   15.20
  -7  -2   2  393.36   14.30
  -7  -2   2  403.06   14.40
  -7  -2   2  373.96   14.50
   7   2  -2  391.86   14.30
  -7   2   2  399.46   14.30
  -7   2   2  402.66   14.80
  -6  -2   2    7.40    2.50
  -6  -2   2    8.90    2.30
  -6  -2   2    5.20    1.90
  -6  -2   2    2.90    2.00
   6   2  -2    5.60    1.80
  -6   2   2    5.80    2.80
  -6   2   2    4.50    2.10
   5  -2  -2  143.29    6.80
  -5  -2   2  145.79    6.20
  -5  -2   2  145.79    6.90
  -5  -2   2  156.48    6.10
  -5  -2   2  144.09    6.30
  -5   2   2  152.98    6.10
  -5   2   2  138.69    6.90
   5   2  -2  152.08    6.00
  -4  -2   2  163.68    7.30
   4  -2  -2  181.28    7.20
  -4  -2   2  175.88    7.10
  -4  -2   2  186.78    6.80
   4   2  -2  166.18    7.20
   4   2  -2  173.68    6.80
  -4   2   2  177.18    6.90
  -3  -2   2   38.10    2.30
   3  -2  -2   35.30    2.10
   3  -2  -2   36.80    2.90
   3   2  -2   32.60    2.70
   3   2  -2   35.30    2.60
  -3   2   2   33.60    2.70
  -2  -2   2   74.19    3.20
   2  -2  -2   74.49    3.60
   2  -2  -2   70.39    3.20
   2   2  -2   73.79    3.40
  -2   2   2   70.09    3.50
   2   2  -2   72.89    3.60
  -1  -2   2  268.07    9.50
   1  -2  -2  263.67    9.60
  -1   2   2  261.47    9.70
   1   2  -2  255.17    9.70
   1   2  -2  269.27    9.50
   0  -2   2   46.40    2.20
   0  -2  -2   49.99    2.50
   0   2   2   48.00    2.80
   0   2  -2   41.90    2.90
  -1  -2  -2   76.49    3.30
   1  -2   2   77.19    3.20
   1  -2   2   77.49    3.10
   1   2   2   72.19    3.40
   1   2   2   74.19    3.60
  -1   2  -2   67.49    3.90
   2  -2   2   -0.30    0.80
   2  -2   2    2.00    0.90
  -2  -2  -2    0.40    0.80
   2   2   2   -0.80    1.40
   2   2   2   -1.70    1.00
  -2   2  -2    1.20    2.10
   3  -2   2    9.50    1.40
  -3  -2  -2    7.20    2.10
  -3  -2  -2   10.00    1.50
   3   2   2    6.60    2.10
  -3   2  -2   11.20    2.50
  -4  -2  -2   84.69    4.40
  -4  -2  -2   90.99    4.00
   4  -2   2   85.69    4.20
  -4  -2  -2   83.79    4.40
  -4   2  -2   83.59    4.90
   4   2   2   92.69    4.10
  -5  -2  -2   34.80    3.40
   5  -2   2   25.00    3.70
  -5  -2  -2   35.10    3.00
  -5  -2  -2   30.10    2.40
   5  -2   2   30.00    4.60
   5   2   2   34.60    2.80
  -5   2  -2   29.10    4.40
  -6  -2  -2    6.50    2.30
  -6  -2  -2    5.50    1.90
   6  -2   2    4.80    3.00
  -6  -2  -2    6.80    1.90
   6   2   2   20.30    5.40
   6   2   2    7.00    2.10
  -7  -2  -2  218.48    8.30
   7  -2   2  202.58    8.60
  -7  -2  -2  207.68    8.10
  -7  -2  -2  177.78    8.30
   7  -2   2  169.88   10.60
   7   2   2  211.88    8.20
   7   2   2  207.48    9.10
   8  -2   2   22.10    4.20
  -8  -2  -2   33.80    4.40
  -8  -2  -2   36.60    3.60
   8  -2   2   23.50    4.20
  -8  -2  -2   30.90    3.20
   8   2   2   31.50    3.60
  -9  -2  -2    4.70    2.00
  -9  -2  -2   -0.10    2.20
   9  -2   2   -1.10    3.60
   9  -2   2    3.40    3.10
   9   2   2    2.60    2.90
   9   2   2    1.90    3.10
 -10  -2  -2   19.70    3.40
 -10  -2  -2   16.80    3.60
  10  -2   2   16.10    4.40
  10  -2   2   16.50    5.40
  10   2   2   20.50    4.20
  10   2   2   17.10    6.50
  10   2   2   26.80    4.40
 -11  -2  -2   47.20    4.20
 -11  -2  -2   45.60    4.20
  11  -2   2   48.00    5.80
  11  -2   2   44.30    5.00
  11   2   2   43.20    5.30
  11   2   2   35.30    5.00
  11   2   2   47.80    9.90
 -12  -2  -2   11.50    3.90
 -12  -2  -2   20.20    4.10
  12  -2   2   17.50    6.80
  12  -2   2   18.50    4.90
  12   2   2   25.20    6.80
  12   2   2   15.90    3.70
  12   2   2   12.10    5.10
 -13  -2  -2    4.10    3.10
  13  -2   2    6.40    3.90
  13  -2   2    3.00    3.50
 -13  -2  -2    1.90    3.30
  13   2   2    2.90    3.30
  13   2   2    7.50    4.90
  14  -2   2   20.80    5.10
 -14  -2  -2   11.90    3.60
  14  -2   2   14.40    5.60
 -14  -2  -2    8.90    3.90
  14   2   2   16.90    5.30
  14   2   2    5.10    4.90
  15  -2   2    5.20    4.10
 -15  -2  -2    7.20    4.00
 -15  -2  -2  -13.40    7.90
  15  -2   2   -1.50    2.80
  15   2   2    7.60    3.70
  15   2   2   -2.70    3.80
  16  -2   2   -6.00    4.30
  16  -2   2    3.40    3.00
 -16  -2  -2    4.70    5.30
  16   2   2   -1.20    3.80
  17  -2   2    2.50    2.50
  16  -3  -2    3.20    4.40
 -16  -3   2    2.30    2.70
  16   3  -2    9.90    6.30
 -15  -3   2   19.10    3.70
 -15  -3   2   15.40    5.40
  15  -3  -2   32.70    8.00
  15   3  -2   25.90    6.60
 -14  -3   2   27.30    4.40
 -14  -3   2   24.80    4.80
  14   3  -2   29.90    6.00
 -13  -3   2   36.10    4.70
 -13  -3   2   25.70    3.90
  13   3  -2   17.50    5.20
  13   3  -2   27.00    5.40
 -12  -3   2    2.20    2.70
 -12  -3   2   -1.70    2.70
  12  -3  -2    1.10    4.70
  12   3  -2   -2.60    3.20
  12   3  -2    2.90    4.30
  11  -3  -2    7.00    4.60
 -11  -3   2    7.60    2.80
 -11  -3   2    6.80    2.80
  11   3  -2    7.90    4.10
  11   3  -2    3.00    3.00
  10  -3  -2    3.90    5.00
 -10  -3   2    1.30    2.70
 -10  -3   2    3.70    2.20
  10   3  -2    0.60    2.70
  10   3  -2   -0.70    4.20
 -10   3   2   -1.00    4.30
  -9  -3   2   12.30    3.10
  -9  -3   2   10.90    3.70
   9  -3  -2    7.40    8.10
   9   3  -2   10.00    2.70
  -9   3   2   15.10    4.70
   9   3  -2   11.10    3.90
  -9   3   2   20.60    6.80
  -8  -3   2    6.90    3.20
  -8  -3   2    3.30    2.00
   8   3  -2    6.80    2.70
  -8   3   2    1.50    3.00
  -8   3   2    7.30    4.20
  -7  -3   2    4.30    2.30
  -7  -3   2    1.10    2.00
   7  -3  -2    1.60    8.30
  -7   3   2    3.10    2.60
   7   3  -2    3.80    2.20
  -7   3   2    1.40    3.70
  -6  -3   2   61.59    4.80
  -6  -3   2   60.69    4.30
  -6  -3   2   61.69    6.40
   6  -3  -2   55.29    6.50
   6   3  -2   62.39    4.20
  -6   3   2   53.59    5.70
  -6   3   2   63.09    4.30
  -5  -3   2  233.18    9.40
   5  -3  -2  228.68    9.80
  -5  -3   2  201.18    9.80
  -5  -3   2  239.68    9.10
  -5  -3   2  205.58    9.70
  -5   3   2  237.78    9.00
  -5   3   2  234.68    9.90
   5   3  -2  217.68    9.00
  -4  -3   2   -6.40    4.30
  -4  -3   2    1.60    2.10
   4  -3  -2    3.20    2.50
  -4  -3   2    0.00    2.40
  -4  -3   2    2.40    2.20
   4   3  -2    2.30    1.80
  -4   3   2    1.50    2.60
  -4   3   2    1.10    1.90
   3  -3  -2  240.18    9.80
  -3  -3   2  250.57    9.80
  -3  -3   2  247.48    9.60
  -3  -3   2  221.18   11.40
  -3   3   2  248.98    9.50
   3   3  -2  255.97   10.50
  -3   3   2  248.78    9.80
  -2  -3   2   63.09    4.10
  -2  -3   2   66.99    4.90
   2  -3  -2   68.59    4.30
  -2  -3   2   69.09    4.20
   2   3  -2   68.99    3.80
  -2   3   2   65.79    4.40
   2   3  -2   70.39    6.80
  -2   3   2   68.09    3.70
  -1  -3   2  161.88    6.70
   1  -3  -2  153.68    8.00
   1  -3  -2  162.28    7.00
  -1  -3   2  150.28    7.40
  -1  -3   2  163.48    6.90
  -1   3   2  163.78    6.60
  -1   3   2  164.38    7.10
   1   3  -2  157.28    6.80
   0  -3   2   72.49    4.10
   0  -3   2   76.09    4.90
   0  -3  -2   74.69    4.40
   0  -3  -2   75.89    4.90
   0   3  -2   77.39    4.20
   0   3   2   82.39    4.00
  -1  -3  -2   10.90    3.30
   1  -3   2    6.90    2.90
   1  -3   2    9.00    2.70
  -1  -3  -2    8.90    2.80
  -1   3  -2    8.10    2.40
   1   3   2   11.20    2.30
  -2  -3  -2   31.10    3.30
  -2  -3  -2   26.70    3.30
   2   3   2   29.20    2.90
  -3  -3  -2    1.50    2.10
  -3  -3  -2    2.50    2.10
   3   3   2    2.50    1.90
  -4  -3  -2    0.60    2.10
  -4  -3  -2   -1.90    2.30
  -4   3  -2   -1.70    2.60
   4   3   2   -0.40    1.70
  -5  -3  -2  129.59    7.40
  -5  -3  -2  144.39    6.50
  -5  -3  -2  145.69    6.30
   5   3   2  144.49    6.40
  -5   3  -2  139.69    7.10
  -6  -3  -2   69.29    4.10
  -6  -3  -2   69.69    4.30
   6  -3   2   71.39    6.70
   6   3   2   62.59    4.10
   7  -3   2   38.50    6.40
  -7  -3  -2   42.70    3.70
  -7  -3  -2   42.00    3.60
   7  -3   2   29.30   10.10
   7   3   2   37.70    3.70
  -8  -3  -2   51.59    3.90
  -8  -3  -2   47.50    4.10
   8  -3   2   37.20    6.40
   8   3   2   46.30    4.10
  -9  -3  -2   69.79    4.50
   9  -3   2   60.99    7.00
  -9  -3  -2   64.89    4.90
   9  -3   2   50.99    9.00
 -10  -3  -2   45.20    3.90
  10  -3   2   35.90    6.90
  10  -3   2   28.90    7.70
 -10  -3  -2   43.00    3.90
  10   3   2   28.70    6.00
  10   3   2   48.30    5.20
 -11  -3  -2   12.20    3.70
  11  -3   2    4.50    3.90
 -11  -3  -2    6.40    2.70
  11  -3   2   10.80    5.30
  11   3   2   20.00    5.40
  11   3   2   11.30    5.50
  12  -3   2    4.80    4.30
 -12  -3  -2    3.90    2.70
 -12  -3  -2    7.80    3.10
  12  -3   2   15.10    5.70
  12   3   2    5.90    5.60
  12   3   2   14.90    5.10
  13  -3   2   -3.80    6.00
 -13  -3  -2    4.30    3.00
 -13  -3  -2   -1.00    2.80
  13  -3   2    3.30    3.70
 -14  -3  -2    1.10    3.30
 -14  -3  -2   -0.80    2.90
  14  -3   2   -0.30    3.30
 -15  -3  -2    4.40    4.40
 -15  -3  -2   -0.30    3.40
  15  -3   2    5.60    2.90
  16  -3   2   -1.00    2.80
 -14  -4   2    0.20    2.80
 -14  -4   2    3.50    3.20
 -13  -4   2    5.40    2.70
 -13  -4   2    2.00    2.70
  13   4  -2    6.80    4.70
 -12  -4   2   24.90    3.90
 -12  -4   2   24.20    4.20
  12   4  -2   28.20    5.60
 -11  -4   2   15.50    4.10
 -11  -4   2   16.70    4.30
  11   4  -2   14.80    4.60
 -10  -4   2   11.70    3.70
 -10  -4   2    8.00    4.40
  10   4  -2    4.50    3.20
  -9  -4   2  133.39    6.90
  -9  -4   2  135.69    6.70
  -9   4   2  123.99    8.70
   9   4  -2  130.79    7.20
  -8  -4   2   45.60    4.60
  -8  -4   2   53.19    4.30
   8   4  -2   57.59    5.20
  -8   4   2   59.39    6.00
  -7  -4   2    1.10    2.50
  -7  -4   2    1.60    2.60
  -7   4   2   -6.40    5.60
   7   4  -2    4.40    2.90
  -7   4   2    2.00    3.50
  -6  -4   2    2.10    2.70
  -6  -4   2   -3.00    2.60
   6   4  -2    0.90    2.70
  -6   4   2   -4.60    3.90
  -6   4   2   -2.20    3.20
  -5  -4   2    4.60    2.70
  -5  -4   2    7.00    3.20
  -5   4   2    8.40    3.80
   5   4  -2    5.10    2.30
  -5   4   2    7.30    2.80
  -4  -4   2   15.80    3.60
  -4  -4   2   20.00    3.80
   4   4  -2   19.70    3.30
  -4   4   2   21.80    3.60
  -4   4   2   18.20    4.80
  -3  -4   2    4.20    2.60
  -3  -4   2   -0.50    3.10
   3   4  -2   -1.80    2.40
  -3   4   2    0.90    2.40
  -2  -4   2   35.50    4.70
  -2  -4   2   42.60    4.10
  -2   4   2   34.40    3.70
   2   4  -2   37.00    3.80
  -1  -4   2    4.30    2.80
  -1  -4   2    2.10    3.50
   1   4  -2    0.00    2.40
  -1   4   2    2.10    2.20
   0  -4  -2   33.90    5.40
   0  -4   2   39.30    5.90
   0  -4   2   27.60    5.00
   0   4   2   39.90    3.40
   0   4  -2   37.10    4.10
  -1  -4  -2   97.09    5.90
   1  -4   2   95.79    6.30
   1  -4   2  102.29   12.40
  -1   4  -2  106.99    5.50
   1   4   2  106.99    5.40
   2  -4   2   25.80    8.00
  -2  -4  -2   40.60    4.50
  -2  -4  -2   38.60    4.00
   2   4   2   35.90    3.60
  -2   4  -2   34.10    4.00
  -3  -4  -2   87.59    5.10
  -3  -4  -2   87.59    5.50
   3   4   2   85.99    5.00
  -3   4  -2   77.39    5.70
  -4  -4  -2    2.70    2.50
  -4  -4  -2    3.10    2.90
   4   4   2    4.80    2.40
  -4   4  -2    4.10    3.50
  -5  -4  -2    5.40    2.70
  -5  -4  -2    5.80    2.40
  -5   4  -2    7.40    4.80
  -6  -4  -2   11.30    3.50
  -6  -4  -2    5.50    2.90
   6   4   2    8.00    2.90
  -7  -4  -2   27.00    3.80
  -7  -4  -2   26.80    3.70
   7   4   2   26.60    4.50
  -8  -4  -2   57.69    4.60
  -8  -4  -2   55.69    4.90
   8   4   2   50.79    5.10
  -9  -4  -2    2.20    2.60
  -9  -4  -2    2.60    2.70
   9   4   2   -1.10    3.30
 -10  -4  -2   -1.70    2.40
 -10  -4  -2    1.90    2.90
  10   4   2   -5.00    3.70
 -11  -4  -2    5.70    2.90
 -11  -4  -2    8.60    2.80
  11   4   2    9.70    5.90
 -12  -4  -2    0.90    2.70
 -12  -4  -2    4.80    2.50
  12   4   2   -3.60    5.10
 -13  -4  -2    9.60    2.80
 -13  -4  -2   12.60    3.80
 -14  -4  -2   18.60    4.10
 -14  -4  -2   19.70    4.20
 -12  -5   2    1.10    3.00
 -12  -5   2    4.60    2.90
 -11  -5   2   -1.30    2.80
 -11  -5   2    2.40    2.40
  11   5  -2   -3.60    3.80
 -10  -5   2    1.90    2.80
 -10  -5   2    9.70    3.30
  10   5  -2    7.10    3.70
  -9  -5   2    0.30    2.60
  -9  -5   2   -1.50    2.90
   9   5  -2    5.40    3.30
  -8  -5   2    9.60    3.00
  -8  -5   2   14.20    3.50
   8   5  -2   19.90    4.60
  -7  -5   2   36.50    4.10
  -7  -5   2   35.00    4.40
   7   5  -2   48.20    4.90
  -7   5   2   51.19    7.70
  -6  -5   2    6.00    3.20
  -6  -5   2    7.60    2.90
   6   5  -2   17.80    5.10
  -6   5   2    5.80    4.60
  -5  -5   2    7.30    3.40
  -5  -5   2   14.20    3.90
   5   5  -2    9.20    3.40
  -5   5   2   16.90    5.50
  -4  -5   2   -2.50    3.50
  -4  -5   2    5.70    3.00
   4   5  -2   -3.00    2.70
  -4   5   2    0.80    3.40
   3  -5  -2   17.60    4.80
  -3  -5   2   21.20    4.60
  -3  -5   2   24.70    6.00
  -3   5   2   16.10    4.30
   3   5  -2   17.90    5.00
  -2  -5   2    4.50    3.40
  -2  -5   2    8.70    4.30
   2  -5  -2   18.60    5.80
   2   5  -2    9.70    3.30
  -2   5   2   14.80    4.10
   1  -5  -2    2.20    3.90
  -1  -5   2   -8.80    4.40
  -1   5   2   -1.10    2.70
   1   5  -2    1.90    3.00
   0  -5  -2   17.20    3.70
   0   5  -2   12.40    3.50
  -1  -5  -2    7.50    3.50
  -1   5  -2   16.40    5.10
   1   5   2    4.40    2.60
  -2  -5  -2    6.70    4.20
  -2  -5  -2    3.50    3.10
  -2   5  -2    3.40    3.90
   2   5   2    3.60    2.60
  -3  -5  -2   -1.80    2.70
  -3  -5  -2   -0.10    3.60
  -3   5  -2    1.00    4.50
   3   5   2    1.80    3.60
  -4  -5  -2   14.90    4.20
  -4  -5  -2    5.80    3.50
   4   5   2    1.30    3.20
  -5  -5  -2    0.80    2.60
  -5  -5  -2    4.30    3.30
   5   5   2    0.80    3.00
  -6  -5  -2    2.60    3.00
  -6  -5  -2    5.00    3.00
   6   5   2    0.50    2.80
  -7  -5  -2    1.10    2.50
  -7  -5  -2   -0.20    2.90
   7   5   2   -0.30    3.20
  -8  -5  -2    8.50    2.90
  -8  -5  -2    0.90    2.40
   8   5   2    1.50    3.40
  -9  -5  -2    6.40    2.80
  -9  -5  -2   -0.70    2.50
   9   5   2   -3.40    3.50
 -10  -5  -2    0.60    2.60
 -10  -5  -2   -1.40    2.60
  10   5   2    2.00    3.70
 -11  -5  -2    1.10    2.50
 -11  -5  -2    0.20    2.40
  -8  -6   2   -7.30    4.70
  -6  -6   2   -3.50    3.50
   6   6  -2   -1.30    3.50
  -5  -6   2    4.60    3.80
   5   6  -2    1.10    3.90
  -4  -6   2    1.90    4.20
  -4   6   2   -5.60    6.40
   4   6  -2    8.10    4.10
  -3   6   2    0.20    5.10
   3   6  -2    1.40    4.20
  -2   6   2   29.80    6.10
   2   6  -2   25.80    5.90
   1   6  -2    8.50    4.80
  -1   6   2    0.00    3.70
   0  -6  -2    6.30    6.20
   0   6   2   10.40    3.50
   0   6  -2    8.00    5.20
  -1  -6  -2   12.60    4.40
   1   6   2    6.40    3.40
  -2  -6  -2    1.80    4.20
   2   6   2    1.60    3.10
  -3  -6  -2    1.10    3.60
   3   6   2    0.20    3.00
  -4  -6  -2   -0.50    3.20
   4   6   2    1.10    3.20
  -5  -6  -2   14.10    6.70
  -5  -6  -2    6.10    3.20
   5   6   2   23.70    4.80
  -6  -6  -2    1.40    3.00
   6   6   2    6.50    4.60
  -7  -6  -2   -0.30    3.20
  18   0  -3    0.60    2.60
  18   0  -3    6.30    3.20
 -17   0   3    2.40    5.40
  17   0  -3   -7.30    5.40
  17   0  -3    1.30    3.10
 -16   0   3   -1.50    4.20
  16   0  -3   -0.80    3.30
  16   0  -3    0.90    3.40
  15   0  -3    5.00    3.20
  15   0  -3    6.00    3.20
 -15   0   3    7.00    3.50
  14   0  -3    1.50    3.70
  14   0  -3    1.60    3.40
 -14   0   3   -2.60    3.30
  13   0  -3   16.40    5.20
 -13   0   3   12.80    3.80
  12   0  -3    1.20    2.60
 -12   0   3   -3.30    2.60
  11   0  -3   10.60    3.40
 -11   0   3    3.90    2.70
  10   0  -3   -2.10    2.10
 -10   0   3   -1.90    2.30
 -10   0   3    0.40    2.20
 -10   0   3    3.40    2.30
  -9   0   3  237.88    9.20
  -9   0   3  226.18    9.20
  -9   0   3  221.18   14.00
  -9   0   3  242.28    9.10
  -8   0   3    0.20    1.80
  -8   0   3   -0.10    1.20
  -8   0   3   -1.20    1.90
  -7   0   3    7.20    1.60
  -7   0   3    6.50    2.10
  -7   0   3    6.70    1.70
  -6   0   3    0.00    0.70
  -6   0   3   -1.80    1.40
   5   0  -3  144.89    5.40
  -5   0   3  132.89    5.50
  -5   0   3  141.49    5.40
   4   0  -3    0.90    0.70
  -4   0   3    0.60    0.70
  -3   0   3 1759.22   62.09
   3   0  -3 1853.91   62.09
  -2   0   3    0.00    0.50
   2   0  -3   -0.10    0.50
  -1   0   3   14.00    1.10
   1   0  -3   14.90    0.90
   0   0  -3   -0.30    0.30
   1   0   3 3336.47  113.59
  -1   0  -3 3277.17  113.69
  -2   0  -3    2.20    0.80
  -3   0  -3 1586.44   55.09
   3   0   3 1621.34   55.19
   4   0   3   -0.50    0.80
  -4   0  -3   -0.40    0.70
  -5   0  -3  425.26   15.10
   5   0   3  426.36   15.30
  -6   0  -3    0.30    1.10
   6   0   3   -0.20    1.70
   7   0   3   73.69    4.40
   7   0   3   72.69    4.90
  -7   0  -3   80.19    3.90
  -8   0  -3   18.10    5.80
  -9   0  -3  168.08    7.90
   9   0   3  170.38    7.20
   9   0   3  164.98    9.40
  -9   0  -3  150.78    8.50
  10   0   3    0.80    2.50
 -10   0  -3   -7.40    3.90
  10   0   3   -1.30    3.20
 -10   0  -3    0.00    4.30
  11   0   3   97.69    5.30
 -11   0  -3   81.29    6.80
 -11   0  -3   93.89    8.10
  11   0   3   93.39    7.90
  12   0   3    2.20    3.10
  12   0   3    0.00    2.90
  13   0   3    5.50    3.40
  13   0   3    8.10    4.10
  14   0   3    1.20    4.40
  14   0   3    2.90    3.10
  15   0   3   60.29    5.40
  16   0   3    2.30    2.90
  16   0   3   -1.00    2.30
  17   0   3    0.00    2.60
  17   0   3    2.00    3.10
 -18  -1   3   -4.90    5.40
  18  -1  -3   -1.70    3.50
  18  -1  -3   -3.10    4.20
  18   1  -3    1.20    3.10
  18   1  -3    3.50    2.90
  17  -1  -3    1.60    3.80
  17  -1  -3    7.30    3.60
 -17  -1   3   10.90    4.40
  17   1  -3    2.40    3.10
  17   1  -3    5.70    2.80
  16  -1  -3   -0.60    2.80
 -16  -1   3    3.50    3.10
  16  -1  -3    2.90    3.40
  16   1  -3    2.10    3.10
  16   1  -3   11.70    5.80
  15  -1  -3    6.80    4.70
 -15  -1   3    9.90    3.10
  15  -1  -3    6.20    3.80
 -15   1   3    1.90    4.90
  15   1  -3    5.20    2.70
  15   1  -3    1.90    5.20
  15   1  -3    7.80    3.50
  14  -1  -3    0.40    4.20
 -14  -1   3    2.70    3.10
  14  -1  -3    1.70    3.50
  14   1  -3    3.60    3.20
  14   1  -3   -0.40    3.90
  13  -1  -3  202.18   10.70
 -13  -1   3  194.68    8.60
  13  -1  -3  200.98    9.10
 -13   1   3  204.48    9.40
  13   1  -3  203.38    9.00
  13   1  -3  191.08    9.20
  12  -1  -3   25.30    7.50
 -12  -1   3   27.60    4.30
  12  -1  -3   26.70    4.30
  12   1  -3   35.70    3.90
 -12   1   3   37.50    5.00
  12   1  -3   30.30    4.30
 -12   1   3   27.20    4.60
  11  -1  -3   -0.10    2.50
 -11  -1   3   -1.50    2.30
 -11  -1   3   -4.70    4.20
 -11  -1   3    0.80    3.00
 -11   1   3   -1.90    2.70
 -11   1   3    2.90    2.70
  11   1  -3    1.50    2.20
 -10  -1   3   14.00    4.70
 -10  -1   3    4.10    2.60
 -10  -1   3    3.30    3.40
  10  -1  -3    8.80    3.20
 -10  -1   3    8.20    2.20
 -10   1   3    5.00    3.50
 -10   1   3    7.80    2.60
 -10   1   3    7.50    2.50
  -9  -1   3    3.70    3.30
  -9  -1   3    7.10    1.90
  -9  -1   3    5.30    1.90
  -9  -1   3    5.20    3.40
   9  -1  -3   12.20    3.80
  -9   1   3   10.10    3.30
  -9   1   3   10.20    3.40
  -9   1   3    9.30    2.90
   8  -1  -3   29.50    3.90
  -8  -1   3   31.80    4.30
  -8  -1   3   26.90    2.60
  -8  -1   3   27.30    3.00
  -8   1   3   29.70    2.90
  -8   1   3   28.60    4.60
  -8   1   3   31.40    3.50
  -7  -1   3  557.54   23.20
  -7  -1   3  659.83   22.70
  -7  -1   3  631.54   22.50
   7  -1  -3  617.64   22.70
  -7   1   3  630.64   22.60
  -7   1   3  656.53   22.40
  -7   1   3  691.93   22.70
  -6  -1   3  129.59    4.90
  -6  -1   3  116.39    5.30
   6  -1  -3  118.29    5.10
  -6  -1   3  109.79    5.00
  -6   1   3  116.79    4.80
   6   1  -3  102.69    5.00
  -6   1   3  117.19    4.90
  -5  -1   3  585.04   20.10
   5  -1  -3  574.04   20.20
   5   1  -3  554.94   20.10
  -5   1   3  552.64   20.00
  -5   1   3  580.44   20.10
   4  -1  -3    1.00    0.80
  -4  -1   3    1.50    0.80
   4   1  -3    1.70    0.70
  -4   1   3    3.50    1.40
  -4   1   3    1.20    0.70
   3  -1  -3  143.99    5.60
  -3  -1   3  152.88    5.50
   2  -1  -3   27.70    1.70
  -2  -1   3   28.90    1.50
   2   1  -3   25.10    1.40
   1  -1  -3   65.19    2.70
   0  -1  -3 1902.61   66.39
   0   1   3 1964.70   66.49
  -1  -1  -3   62.59    2.70
   1   1   3   61.79    2.60
  -2  -1  -3 1169.08   40.70
   2   1   3 1185.08   40.70
  -3  -1  -3    5.30    1.50
  -3   1  -3    4.60    0.90
   3   1   3    3.20    1.20
  -4  -1  -3   87.49    3.90
   4  -1   3   96.29    3.70
  -4   1  -3   86.89    3.50
   4   1   3   84.29    3.80
  -5  -1  -3  112.99    4.60
   5  -1   3  113.19    4.70
   5  -1   3  115.29    5.70
  -5   1  -3  105.59    4.40
   5   1   3  100.39    5.00
   5   1   3  110.29    5.30
  -6  -1  -3   98.79    4.40
   6  -1   3   82.09    4.90
  -6  -1  -3   94.19    4.90
   6  -1   3   96.69    5.00
  -6   1  -3   93.29    4.10
   6   1   3   92.19    5.20
   6   1   3   91.69    5.10
   7  -1   3  173.18    7.40
  -7  -1  -3  178.18    7.10
   7  -1   3  161.68    8.70
  -7  -1  -3  170.28    7.40
   7   1   3  175.88    7.60
   7   1   3  172.58    7.30
  -7   1  -3  178.58    7.10
  -8  -1  -3  184.58    8.10
   8  -1   3  189.28    9.80
   8  -1   3  194.18    8.10
  -8  -1  -3  192.28    8.00
   8   1   3  193.48    7.90
   8   1   3  191.68    8.40
  -8   1  -3  191.78    8.20
  -9  -1  -3    7.40    3.30
   9  -1   3   19.30    5.80
   9  -1   3    5.30    2.60
  -9   1  -3    6.50    3.20
   9   1   3   -1.20    5.20
   9   1   3   20.10    5.10
   9   1   3    9.60    3.30
  10  -1   3    5.30    2.60
 -10  -1  -3    4.90    3.00
  10  -1   3   17.10    6.60
 -10  -1  -3    8.60    2.60
  10   1   3    5.80    4.40
  10   1   3    6.30    2.70
  11  -1   3  129.19    8.40
 -11  -1  -3  127.99    6.80
  11  -1   3  137.09    7.10
 -11  -1  -3  138.79    7.30
  11   1   3  140.09    9.60
  11   1   3  144.09    6.80
 -12  -1  -3    0.40    3.30
 -12  -1  -3    2.00    4.10
  12  -1   3   -2.20    3.00
  12  -1   3    1.50    3.30
  12   1   3   -3.40    3.70
  12   1   3    1.80    2.90
  13  -1   3   24.10    4.50
  13  -1   3   17.70    5.10
  13   1   3   39.50    8.20
  13   1   3   24.30    4.80
  14  -1   3    5.40    2.90
  14  -1   3    1.60    3.20
  14   1   3    0.10    3.90
  14   1   3    4.50    2.90
  15  -1   3    5.50    3.30
  15  -1   3    4.90    2.70
  15   1   3    3.50    3.00
  15   1   3    8.30    3.50
  16  -1   3    2.80    2.80
  16  -1   3    3.70    3.10
  16   1   3    4.20    3.10
  16   1   3    1.70    2.80
  17  -1   3    6.90    3.40
  17  -1   3   17.70    4.70
  17   1   3    2.50    3.50
  17  -2  -3    4.30    2.70
 -17  -2   3    2.90    3.00
  17   2  -3    1.50    3.20
  16  -2  -3    9.70    7.00
  16   2  -3    1.90    4.50
  16   2  -3   15.30    6.10
  15  -2  -3   15.90    5.00
  15  -2  -3   28.60    5.90
 -15  -2   3   16.20    4.40
  15   2  -3   20.30    6.70
  15   2  -3    8.30    3.00
  15   2  -3   10.70    5.30
 -14  -2   3    8.70    4.80
  14  -2  -3    1.60    4.80
  14  -2  -3    6.00    3.90
 -14  -2   3    9.30    3.00
  14   2  -3    8.30    3.10
  14   2  -3   -1.60    4.40
 -13  -2   3   58.59    6.60
  13  -2  -3   72.79    7.60
  13   2  -3   56.09    5.50
  13   2  -3   54.09    6.00
 -12  -2   3   88.69    5.20
 -12  -2   3   84.29    5.70
  12  -2  -3   80.49    7.90
  12  -2  -3   87.99    6.50
 -12   2   3   89.89    6.90
  12   2  -3   87.49    5.60
  12   2  -3   91.29    5.60
  11  -2  -3   15.70    4.50
 -11  -2   3   28.90    7.30
  11  -2  -3   11.70    4.40
 -11  -2   3   16.00    3.20
 -11  -2   3   13.10    3.30
  11   2  -3   21.40    3.80
 -11   2   3   10.90    3.60
 -11   2   3   11.80    3.60
  11   2  -3   15.30    3.70
 -10  -2   3   -1.70    2.80
 -10  -2   3   -0.40    3.70
  10  -2  -3   -2.90    4.10
  10  -2  -3   -2.50    4.10
 -10  -2   3   -2.60    2.00
  10   2  -3   -1.90    2.30
 -10   2   3    0.40    2.60
 -10   2   3    3.10    2.90
   9  -2  -3   13.10    4.00
  -9  -2   3    6.60    3.80
   9  -2  -3   14.80    4.90
  -9  -2   3   13.60    3.00
  -9  -2   3   18.50    3.40
   9   2  -3   16.70    3.00
  -9   2   3   18.30    3.90
  -9   2   3   12.80    2.70
  -8  -2   3   47.80    8.60
  -8  -2   3   66.69    5.10
  -8  -2   3   68.19    4.80
  -8  -2   3   68.69    3.90
   8  -2  -3   67.09    6.30
  -8   2   3   59.99    3.90
  -8   2   3   68.79    4.70
   8   2  -3   65.89    4.80
  -7  -2   3    9.50    2.40
   7  -2  -3    9.80    5.60
  -7  -2   3    8.20    2.20
  -7  -2   3   14.50    2.60
  -7  -2   3   11.00    2.80
   7   2  -3   12.70    3.30
  -7   2   3   13.10    2.60
  -7   2   3   13.60    3.80
  -6  -2   3  155.58    6.90
  -6  -2   3  164.48    6.60
  -6  -2   3  157.48    6.70
  -6  -2   3  157.88    6.70
  -6   2   3  153.78    7.10
   6   2  -3  160.28    6.50
  -6   2   3  154.28    6.90
  -5  -2   3  119.79    5.10
  -5  -2   3  117.79    5.20
  -5  -2   3  108.89    5.50
  -5  -2   3  105.49    5.90
  -5   2   3  119.69    5.10
   5   2  -3  116.39    6.40
  -5   2   3  118.19    5.80
   5   2  -3  121.29    5.10
   4  -2  -3  445.46   17.20
  -4  -2   3  498.05   17.00
  -4  -2   3  489.35   17.20
  -4  -2   3  461.35   17.10
  -4   2   3  490.25   17.00
   4   2  -3  489.35   17.30
   4   2  -3  472.25   17.00
  -4   2   3  453.45   17.30
   3  -2  -3   62.09    3.00
   3  -2  -3   60.29    3.50
  -3  -2   3   61.09    3.70
  -3  -2   3   63.19    3.00
   3   2  -3   59.79    3.40
   3   2  -3   62.29    3.20
  -3   2   3   59.59    3.40
  -2  -2   3  106.69    4.30
   2  -2  -3  106.49    4.70
   2  -2  -3  109.99    4.40
   2   2  -3  102.09    4.60
  -2   2   3  106.59    4.60
   2   2  -3  107.99    4.50
   1  -2  -3   -0.90    0.80
  -1  -2   3    1.00    0.80
   1   2  -3    0.20    1.00
  -1   2   3    1.80    1.50
   1   2  -3    2.70    1.70
   0  -2  -3   14.70    1.60
   0   2  -3   12.00    2.40
   0   2   3   11.80    2.10
  -1  -2  -3    3.10    1.00
   1   2   3    3.10    1.10
   1   2   3    4.90    1.60
  -1   2  -3    4.20    2.00
  -2  -2  -3  443.16   15.20
   2   2   3  396.76   15.20
   2   2   3  425.86   15.10
  -3  -2  -3    9.00    1.60
   3   2   3   11.10    1.80
  -4  -2  -3  120.49    5.60
  -4  -2  -3  133.09    5.30
   4  -2   3  107.59    6.10
   4   2   3  124.99    5.40
   5  -2   3   21.00    3.80
  -5  -2  -3   26.70    3.00
  -5  -2  -3   23.80    2.40
   5   2   3   27.60    2.80
   6  -2   3  696.63   24.80
  -6  -2  -3  680.63   24.90
  -6  -2  -3  696.13   24.70
  -6  -2  -3  722.73   24.80
   6   2   3  671.03   25.10
   7  -2   3   19.50    6.90
  -7  -2  -3    8.90    2.30
  -7  -2  -3   15.30    2.90
  -7  -2  -3   15.40    4.10
   7  -2   3   12.90    3.90
   7   2   3   13.10    3.30
   7   2   3   16.20    3.10
   8  -2   3   80.69    5.20
  -8  -2  -3   80.59    4.80
   8  -2   3   87.19    7.40
  -8  -2  -3   82.39    4.80
   8   2   3   84.39    5.60
   8   2   3   79.69    4.90
   9  -2   3    4.40    3.20
  -9  -2  -3   -0.10    2.00
  -9  -2  -3   -1.60    2.20
   9  -2   3    1.70    2.80
   9   2   3    2.50    3.00
   9   2   3   -0.70    3.30
 -10  -2  -3   48.20    4.30
  10  -2   3   56.79    7.50
  10  -2   3   61.59    5.00
 -10  -2  -3   52.49    4.20
  10   2   3   39.40    5.40
  10   2   3   44.10    5.60
  10   2   3   42.70   11.80
 -11  -2  -3    2.00    2.80
  11  -2   3    2.80    3.50
  11  -2   3    2.10    3.10
 -11  -2  -3    4.70    2.70
  11   2   3   -6.20    6.00
  11   2   3    1.20    3.70
  11   2   3  -17.00    7.80
  12  -2   3   14.10    5.70
  12   2   3   11.00    5.10
 -13  -2  -3    6.40    3.30
  13  -2   3   -3.60    2.90
  13  -2   3    6.60    3.60
 -13  -2  -3    1.20    2.90
  13   2   3    2.30    5.70
  13   2   3   -3.10    3.70
  14  -2   3   -1.70    3.70
 -14  -2  -3    2.20    3.90
  14  -2   3   -0.10    3.10
 -14  -2  -3   -3.90    3.50
  14   2   3   -1.00    3.80
  14   2   3   -3.80    4.20
 -15  -2  -3   35.80   10.40
  15  -2   3   19.20    7.60
  16  -2   3   -2.70    3.70
  16  -2   3    1.30    3.90
  16  -3  -3    3.20    5.80
 -16  -3   3    4.10    2.80
  16   3  -3    4.00    5.70
 -15  -3   3    5.00    4.70
  15  -3  -3    7.80    5.40
 -15  -3   3    1.20    2.80
  15   3  -3   -0.80    4.90
  15   3  -3    6.30    5.60
 -14  -3   3   21.00    4.70
  14  -3  -3   27.70    7.60
  14   3  -3   24.20    7.50
  14   3  -3   35.40    8.40
 -13  -3   3    2.50    2.80
 -13  -3   3   -0.50    3.50
  13   3  -3    0.80    3.30
  13   3  -3    2.70    4.00
 -12  -3   3   45.10    4.30
 -12  -3   3   50.09    4.80
  12  -3  -3   40.00    8.70
  12   3  -3   42.00    5.00
  12   3  -3   39.30    6.10
 -11  -3   3    1.10    2.70
 -11  -3   3    1.40    2.50
  11  -3  -3    3.30    5.00
 -11   3   3    1.10    5.60
  11   3  -3   -0.40    3.80
 -11   3   3    1.40    4.10
  11   3  -3    2.50    2.80
 -10  -3   3   83.59    5.10
 -10  -3   3   98.19    8.90
 -10  -3   3   85.99    5.10
  10   3  -3   86.79    6.10
  10   3  -3   74.09    5.20
 -10   3   3   90.19    7.80
 -10   3   3   90.99    7.40
  -9  -3   3    9.10    3.20
  -9  -3   3    3.30    5.00
  -9  -3   3   10.90    3.30
  -9   3   3   14.30    4.10
   9   3  -3   17.40    4.60
  -9   3   3    9.80    4.40
  -8  -3   3   14.60    4.90
  -8  -3   3   21.50    3.40
  -8  -3   3   14.30    5.40
  -8   3   3   14.20    3.10
   8   3  -3   19.20    3.40
  -8   3   3   20.40    5.50
  -7  -3   3   15.70    3.20
  -7  -3   3   14.20    3.20
   7  -3  -3    6.40    5.20
  -7   3   3   14.40    3.50
  -7   3   3   19.40    4.70
   7   3  -3   16.20    3.00
  -6  -3   3    1.50    3.20
   6  -3  -3    2.30    3.70
  -6  -3   3    5.00    2.40
  -6  -3   3    4.40    2.20
  -6  -3   3   -2.10    4.00
  -6   3   3    2.40    2.30
  -6   3   3    3.90    3.20
   6   3  -3    5.10    2.10
  -5  -3   3    9.80    2.50
   5  -3  -3   14.00    4.70
  -5  -3   3    8.20    2.10
  -5  -3   3    9.20    3.70
  -5  -3   3   19.20    4.90
  -5   3   3    9.10    2.80
  -5   3   3    8.10    2.90
   5   3  -3   10.40    2.50
   4  -3  -3   12.50    3.90
  -4  -3   3   -1.20    3.70
  -4  -3   3    4.80    1.80
  -4  -3   3    5.60    2.50
  -4   3   3    4.20    2.60
  -4   3   3    3.90    1.90
   4   3  -3    3.80    1.90
  -3  -3   3   18.50    4.10
  -3  -3   3   27.10    5.70
  -3  -3   3    8.90    2.90
  -3  -3   3   10.00    2.50
   3  -3  -3   14.10    3.50
   3   3  -3   17.60    2.40
  -3   3   3   20.10    3.20
  -3   3   3   11.30    2.70
   2  -3  -3   58.79    4.10
  -2  -3   3   45.80    4.80
  -2  -3   3   57.89    4.10
  -2  -3   3   59.19    6.40
  -2  -3   3   54.89    3.80
  -2   3   3   57.99    3.40
  -2   3   3   60.19    3.90
   2   3  -3   58.79    3.70
   1  -3  -3  192.98    7.90
  -1  -3   3  182.58    7.70
  -1  -3   3  182.78    8.70
  -1  -3   3  193.78    7.80
   1  -3  -3  173.58    8.90
  -1  -3   3  200.28   10.30
  -1   3   3  195.58    8.00
   1   3  -3  197.18    7.60
  -1   3   3  191.58    7.50
   0  -3   3   -2.80    2.40
   0  -3  -3    0.40    3.00
   0  -3   3    1.60    4.10
   0  -3  -3    0.20    1.80
   0   3   3   -1.10    1.80
   0   3  -3   -3.10    2.00
   0   3   3    0.00    2.10
  -1  -3  -3  109.39    5.40
   1  -3   3  118.79    5.70
  -1  -3  -3  107.99    5.70
   1   3   3  110.59    5.10
   2  -3   3   82.19    8.20
  -2  -3  -3   81.79    4.70
  -2  -3  -3   82.69    4.70
   2  -3   3   84.79    5.50
  -2   3  -3   81.19    4.80
   2   3   3   83.09    4.40
  -3  -3  -3   11.80    2.40
   3  -3   3   13.20    4.40
   3  -3   3    9.90    3.50
  -3  -3  -3   11.60    3.20
  -3   3  -3   11.50    3.00
   3   3   3    9.60    2.40
  -4  -3  -3   16.80    3.00
   4  -3   3   26.80    5.90
  -4  -3  -3   17.50    3.90
  -4  -3  -3   18.40    3.10
  -4   3  -3   19.10    4.70
   4   3   3   14.80    3.00
   5  -3   3   14.40    4.20
  -5  -3  -3   25.80    3.50
   5  -3   3   12.90    5.10
  -5  -3  -3   18.00    3.30
  -5  -3  -3   16.40    4.70
   5   3   3   16.10    2.90
  -6  -3  -3    0.00    2.10
   6  -3   3    0.80    4.70
   6  -3   3   -1.60    4.60
  -6  -3  -3   -0.20    2.70
   6   3   3   -0.80    2.30
   7  -3   3   20.00    5.70
   7  -3   3    9.70    4.30
  -7  -3  -3   17.40    3.90
  -7  -3  -3   11.80    3.00
   7   3   3   10.60    2.70
   8  -3   3   74.69    9.10
  -8  -3  -3   78.89    5.10
  -8  -3  -3   81.49    5.40
   8  -3   3   78.39    6.60
   8   3   3   68.09    5.00
   9  -3   3    4.80    4.50
   9  -3   3   -1.70    4.40
  -9  -3  -3    6.60    2.70
  -9  -3  -3   10.00    3.10
   9   3   3   14.90    4.60
 -10  -3  -3   41.00    3.90
  10  -3   3   44.10    6.50
  10  -3   3   41.00    7.90
 -10  -3  -3   45.20    4.30
  10   3   3   51.09    5.60
  11  -3   3   13.90    4.80
  11  -3   3   13.30    4.00
 -11  -3  -3   14.80    3.30
 -11  -3  -3    7.30    3.00
  11   3   3   24.50    6.50
 -12  -3  -3   57.49    4.60
  12  -3   3   49.20    7.20
  12  -3   3   64.79    7.40
 -12  -3  -3   63.69    5.00
  13  -3   3   -1.00    3.40
  13  -3   3    8.80    5.40
 -13  -3  -3   -2.60    2.70
 -13  -3  -3   -3.40    2.90
  14  -3   3    5.20    3.00
 -14  -3  -3    8.60    3.90
 -14  -3  -3    2.50    3.50
 -15  -3  -3   -2.30    4.00
  15  -3   3    2.10    2.70
 -15  -3  -3   20.80    5.50
 -15  -4   3   -3.40    2.90
 -14  -4   3    4.10    3.10
 -14  -4   3   15.90    4.10
 -13  -4   3   -1.10    2.80
 -13  -4   3   -0.20    2.90
  13   4  -3    2.40    4.10
 -12  -4   3   -1.60    2.70
 -12  -4   3   -2.50    2.70
  12   4  -3    3.70    4.60
 -11  -4   3   45.00    4.30
 -11  -4   3   43.30    4.20
  11   4  -3   49.30    5.00
 -10  -4   3    3.00    2.70
 -10  -4   3    2.30    2.70
  10   4  -3    5.00    3.20
  -9  -4   3   82.39    5.40
  -9  -4   3   93.59    5.50
   9   4  -3   89.79    5.60
  -9   4   3   80.29    6.60
  -8  -4   3    0.60    2.60
  -8  -4   3   -3.30    2.40
  -8   4   3   -1.50    5.20
   8   4  -3    1.60    2.90
  -8   4   3    5.90    3.60
  -7  -4   3   38.30    4.80
  -7  -4   3   40.40    4.10
   7   4  -3   36.90    4.10
  -7   4   3   37.40    4.90
  -7   4   3   40.70    6.90
  -6  -4   3    4.00    2.90
  -6  -4   3    6.10    2.70
  -6   4   3    4.50    4.20
  -6   4   3    5.90    3.80
   6   4  -3    7.30    3.00
  -5  -4   3   62.09    5.10
  -5  -4   3   61.99    4.60
   5   4  -3   64.89    4.40
  -5   4   3   63.79    4.60
  -5   4   3   61.89    5.90
  -4  -4   3   16.30    3.50
  -4  -4   3   16.40    4.40
  -4   4   3   13.10    3.10
  -4   4   3   15.40    4.20
   4   4  -3   11.50    3.20
  -3  -4   3    4.30    2.60
  -3  -4   3    3.20    3.10
  -3   4   3    2.50    2.50
   3   4  -3   -0.90    2.50
  -3   4   3   -1.20    3.00
  -2  -4   3   16.30    3.60
  -2  -4   3   13.60    3.70
   2   4  -3   17.40    3.50
  -2   4   3   13.90    3.10
  -1  -4   3   28.10    5.60
  -1  -4   3   21.60    4.00
  -1   4   3   22.20    3.10
   1   4  -3   19.90    3.90
   0  -4   3   16.70    4.00
   0  -4  -3    2.00    4.10
   0   4   3    8.70    2.80
   0   4  -3   13.00    3.80
  -1  -4  -3    0.10    3.20
   1   4   3    0.60    2.10
  -1   4  -3    1.90    2.90
   2  -4   3   26.10    5.60
  -2  -4  -3   21.40    4.60
  -2  -4  -3   33.50    3.70
  -2   4  -3   29.80    4.30
   2   4   3   28.90    4.00
  -3  -4  -3    2.20    2.80
  -3  -4  -3    3.90    2.30
   3   4   3    2.20    2.10
  -3   4  -3   -1.60    3.60
  -4  -4  -3   26.70    3.80
  -4  -4  -3   25.60    3.70
   4   4   3   24.10    3.60
  -4   4  -3   25.10    6.10
  -5  -4  -3   72.59    4.70
  -5  -4  -3   70.39    4.90
   5   4   3   69.99    5.40
  -6  -4  -3    0.90    4.20
  -6  -4  -3    2.10    2.50
   6   4   3    3.00    2.90
  -7  -4  -3    5.40    2.60
  -7  -4  -3    6.70    2.30
   7   4   3    3.70    3.10
  -8  -4  -3   51.19    4.60
   8  -4   3   74.29   13.30
  -8  -4  -3   45.50    4.20
   8   4   3   55.89    5.40
   9  -4   3   28.30    9.00
  -9  -4  -3   14.10    3.90
  -9  -4  -3    9.70    3.30
   9   4   3   22.60    5.00
 -10  -4  -3    3.20    2.40
  10  -4   3   -8.00    4.90
 -10  -4  -3    5.90    2.70
  10   4   3    4.40    4.20
 -11  -4  -3   10.60    2.90
 -11  -4  -3   16.70    4.40
  11  -4   3    1.60    4.60
  11   4   3   -2.30    4.70
  12  -4   3   24.50    8.10
 -12  -4  -3    0.00    2.80
 -13  -4  -3    0.80    2.70
 -13  -4  -3    5.10    3.00
 -14  -4  -3   21.00    5.60
 -14  -4  -3   14.00    4.20
 -12  -5   3   -3.70    2.50
 -12  -5   3   -2.00    3.10
 -11  -5   3    3.20    2.80
 -11  -5   3    5.10    2.70
  11   5  -3   -1.50    3.90
 -10  -5   3    5.40    2.50
 -10  -5   3    2.60    3.90
  10   5  -3   17.60    5.00
  -9  -5   3   12.60    3.50
  -9  -5   3   10.20    3.30
   9   5  -3    9.20    3.60
  -8  -5   3   10.40    3.60
  -8  -5   3    6.50    3.10
   8   5  -3    6.80    3.70
  -7  -5   3   -0.50    3.50
   7   5  -3    1.60    3.20
  -7   5   3    0.10    4.70
  -6  -5   3   45.10    5.10
  -6  -5   3   52.09    4.90
   6   5  -3   56.79    5.30
  -6   5   3   38.60    5.90
  -5  -5   3   14.80    4.90
  -5  -5   3   14.40    3.90
  -5   5   3   23.90    5.20
   5   5  -3   26.40    4.70
  -4  -5   3    4.30    3.90
  -4  -5   3    7.50    3.30
  -4   5   3   13.50    4.30
   4   5  -3   -1.10    3.20
  -3  -5   3    1.70    3.00
  -3  -5   3   20.30    6.20
   3   5  -3   10.30    3.80
  -3   5   3    6.20    3.10
  -2  -5   3   35.30    4.60
  -2  -5   3   25.20    7.60
  -2   5   3   27.40    4.10
   2   5  -3   25.30    4.80
   1  -5  -3   14.00    3.80
  -1  -5   3    4.70    3.90
   1   5  -3   19.90    4.60
  -1   5   3   12.40    3.80
   0  -5  -3    5.20    3.30
   0  -5   3    0.20    3.80
   0   5  -3    1.50    3.30
   0   5   3    5.20    3.00
  -1  -5  -3   -2.70    3.10
   1   5   3   -0.50    2.80
  -1   5  -3    6.70    4.20
  -2  -5  -3   11.40    3.20
  -2  -5  -3    5.10    4.20
   2   5   3    6.90    2.70
  -2   5  -3   19.10    6.20
  -3  -5  -3    2.50    3.80
  -3  -5  -3    0.50    2.90
   3   5   3    1.30    2.50
  -4  -5  -3    3.90    2.90
  -4  -5  -3    6.50    3.40
   4   5   3    8.10    2.90
  -5  -5  -3    1.40    3.30
  -5  -5  -3    6.80    3.40
   5   5   3    5.30    2.70
  -6  -5  -3    7.00    3.20
  -6  -5  -3   12.30    3.80
   6   5   3    2.30    2.70
  -7  -5  -3   15.60    4.00
  -7  -5  -3   17.20    4.80
   7   5   3    8.50    3.00
  -8  -5  -3    1.40    2.60
  -8  -5  -3    6.10    3.00
   8   5   3    2.70    3.10
  -9  -5  -3    4.90    2.40
   9   5   3    8.30    3.70
 -10  -5  -3   31.20    3.80
 -10  -5  -3   36.80    3.70
 -11  -5  -3   -1.60    2.60
 -11  -5  -3   -1.70    2.50
  -8  -6   3    8.40    3.20
  -7  -6   3    2.10    3.10
  -6  -6   3    1.20    3.20
   6   6  -3   -3.30    3.90
  -5  -6   3    2.20    3.60
   5   6  -3   -3.90    3.70
  -4  -6   3    4.20    4.00
  -4   6   3   -2.70    5.50
   4   6  -3    8.70    4.70
  -3  -6   3    6.10    4.60
  -3   6   3    0.20    4.50
   3   6  -3    7.50    4.70
   2   6  -3    7.20    4.80
  -2   6   3    3.00    4.00
   1  -6  -3   25.60    7.50
   1   6  -3   23.40    7.70
   0  -6  -3   -1.30    4.00
   0   6   3   -0.50    3.20
  -1  -6  -3    0.70    3.40
   1   6   3    6.50    3.40
  -2  -6  -3   -0.10    3.50
   2   6   3    4.30    3.00
  -3  -6  -3   -0.40    3.40
   3   6   3   -0.90    3.20
  -4  -6  -3    4.80    3.20
   4   6   3    3.60    3.10
  -5  -6  -3    1.00    2.70
   5   6   3    1.90    3.30
  -6  -6  -3    2.10    2.80
  -7  -6  -3   -0.20    2.90
  18   0  -4   17.10    4.30
  18   0  -4   16.20    4.20
  17   0  -4   -3.90    3.20
  17   0  -4    4.30    2.70
  16   0  -4   50.69    5.10
 -16   0   4   42.70    5.70
 -15   0   4    6.50    3.20
  15   0  -4   -9.80    5.20
  15   0  -4    3.00    3.20
  14   0  -4    2.10    2.60
 -14   0   4    4.30    3.10
  13   0  -4    0.00    3.20
 -13   0   4   -1.70    2.40
  12   0  -4  164.38    7.50
 -12   0   4  170.98    7.60
  11   0  -4   -0.40    2.50
 -11   0   4    6.20    2.40
 -11   0   4   -1.00    2.00
 -10   0   4    0.60    2.10
  10   0  -4    2.00    2.20
 -10   0   4    2.10    2.50
 -10   0   4    3.80    2.20
 -10   0   4    2.00    2.30
  -9   0   4   -3.70    3.40
  -9   0   4   -0.30    1.70
  -9   0   4    3.20    2.10
  -9   0   4    1.10    1.80
  -8   0   4  692.93   24.70
  -8   0   4  702.53   24.80
  -7   0   4   -0.10    0.90
  -7   0   4    0.30    2.10
  -7   0   4    1.00    1.50
   6   0  -4  647.04   23.30
  -6   0   4  666.13   23.20
  -6   0   4  666.83   23.20
  -5   0   4   -0.30    1.40
  -5   0   4    0.70    0.70
   5   0  -4   -0.40    0.80
  -4   0   4   57.89    2.60
   4   0  -4   59.49    2.70
  -3   0   4   -0.60    0.60
  -2   0   4 2391.66   85.59
   2   0  -4 2595.54   85.59
   1   0  -4    0.10    0.50
   0   0  -4  249.38    8.70
   1   0   4    0.10    0.50
  -1   0  -4    0.00    0.40
   2   0   4  670.83   23.40
  -2   0  -4  682.73   23.40
  -3   0  -4    0.30    0.70
  -4   0  -4   76.79    3.30
   4   0   4   81.39    3.60
  -5   0  -4    0.30    0.90
   5   0   4    1.60    1.50
   6   0   4  129.49    6.40
   6   0   4  133.99    6.00
   6   0   4  124.69    6.10
  -6   0  -4  133.69    5.40
   7   0   4    2.60    2.40
   7   0   4   -2.60    2.00
  -7   0  -4   -0.30    1.70
  -8   0  -4   91.19    5.20
   8   0   4   67.89    8.20
   8   0   4   90.59    5.30
   8   0   4   87.89    4.70
   9   0   4   -3.00    3.60
  -9   0  -4   -1.70    3.30
   9   0   4    0.10    2.10
  10   0   4  170.28    9.30
  10   0   4  166.38    7.60
  11   0   4   -0.90    2.70
  11   0   4    5.40    3.70
  12   0   4   16.60    3.70
  12   0   4   16.40    6.50
  13   0   4   -1.10    3.20
  13   0   4   -0.30    3.10
  14   0   4   24.70    4.40
  14   0   4   36.30    5.40
  15   0   4   -1.50    3.30
  15   0   4    1.30    2.40
  16   0   4   25.70    4.50
  16   0   4   30.40    4.70
  17   0   4   13.70    5.00
  17   0   4    2.00    3.00
  18  -1  -4   -1.20    2.20
 -18  -1   4   -1.30    4.40
  18  -1  -4    5.40    4.30
  18   1  -4   -5.50    3.00
  18   1  -4    3.00    3.00
  17  -1  -4   22.20    5.90
  17  -1  -4   26.20    5.80
 -17  -1   4   25.10    5.00
  17   1  -4   23.90    4.90
  17   1  -4   20.30    4.50
 -16  -1   4    0.70    2.80
  16  -1  -4   -1.00    2.90
  16  -1  -4    4.60    3.60
 -16   1   4   -2.80    4.60
  16   1  -4    2.40    3.10
  16   1  -4    2.00    3.00
  15  -1  -4   -0.20    3.40
 -15  -1   4    0.60    2.90
  15  -1  -4   -1.50    3.50
 -15   1   4    0.10    4.30
  15   1  -4   -1.00    2.80
 -14  -1   4  134.89    6.60
  14  -1  -4  133.39    8.50
  14  -1  -4  135.59    7.40
 -14   1   4  118.09    9.80
  14   1  -4  112.99    7.40
  14   1  -4  134.69    6.90
  13  -1  -4   95.29    7.90
  13  -1  -4   89.59    6.10
 -13  -1   4   96.29    5.40
 -13   1   4   89.89    6.20
 -13   1   4   94.59    6.30
  13   1  -4   86.39    6.00
  13   1  -4   91.29    5.50
  12  -1  -4  212.88    9.00
 -12  -1   4  209.08    9.10
  12   1  -4  206.58    8.80
 -12   1   4  205.28    9.20
 -12   1   4  210.08    9.20
  11  -1  -4    3.00    3.30
 -11  -1   4    7.10    3.00
 -11  -1   4    3.70    2.40
 -11   1   4    4.80    2.40
 -11   1   4    3.60    2.70
  10  -1  -4   18.40    4.10
 -10  -1   4   20.30    4.90
 -10  -1   4   13.00    3.10
 -10  -1   4   21.60    5.10
 -10  -1   4   13.90    3.30
 -10   1   4   16.10    4.80
 -10   1   4   13.50    3.40
 -10   1   4   12.40    3.10
  -9  -1   4    4.50    3.40
  -9  -1   4    6.60    3.50
  -9  -1   4    7.80    3.50
   9  -1  -4   15.50    3.80
  -9  -1   4    5.50    1.90
  -9   1   4    4.60    1.80
  -9   1   4    9.00    3.10
  -9   1   4    9.30    2.30
  -8  -1   4   32.50    2.80
  -8  -1   4   31.40    4.80
  -8  -1   4   32.90    2.90
  -8   1   4   33.50    2.80
  -8   1   4   35.30    2.80
  -8   1   4   37.70    3.50
  -7  -1   4   10.20    2.80
   7  -1  -4    4.90    2.90
  -7  -1   4    9.40    2.10
  -7  -1   4    9.20    2.60
  -7  -1   4    7.90    1.90
  -7   1   4   11.20    1.80
  -7   1   4   10.90    2.20
  -7   1   4   11.70    3.10
   6  -1  -4    0.70    2.00
  -6  -1   4    2.00    1.70
  -6  -1   4    1.20    0.90
  -6  -1   4    2.20    2.00
  -6   1   4   -0.70    1.40
  -6   1   4    2.00    1.40
   6   1  -4   -0.60    1.40
  -6   1   4   -2.20    2.00
  -5  -1   4  207.18    7.60
   5  -1  -4  202.48    7.70
  -5   1   4  195.98    7.70
   5   1  -4  200.48    7.70
  -5   1   4  209.48    7.70
   4  -1  -4    3.60    1.30
  -4  -1   4    0.20    0.80
  -4   1   4    0.80    0.90
  -4   1   4    1.50    1.40
   4   1  -4    0.10    0.80
  -3  -1   4   15.90    1.30
   3  -1  -4   14.90    1.30
   3   1  -4   15.40    1.60
  -3   1   4   15.50    2.00
  -2  -1   4   85.59    3.40
   2  -1  -4   89.79    3.60
   2   1  -4   90.19    3.40
   1  -1  -4 3399.76  116.69
   0  -1  -4 5885.61  202.18
  -1  -1  -4 5375.16  187.08
   1   1   4 5520.05  186.58
  -2  -1  -4  131.69    5.00
   2   1   4  125.69    5.00
  -3  -1  -4    5.30    1.20
   3   1   4    5.60    1.40
   4  -1   4   80.69    3.40
  -4  -1  -4   83.89    3.50
  -4   1  -4   76.39    3.20
   4   1   4   73.19    3.70
   5  -1   4   20.20    3.30
   5  -1   4   23.60    2.70
  -5  -1  -4   27.50    2.10
   5   1   4   26.10    3.10
  -5   1  -4   26.20    2.00
   5   1   4   30.90    3.40
  -6  -1  -4    1.50    1.20
   6  -1   4    0.40    2.40
   6  -1   4   -1.70    2.00
  -6  -1  -4   -1.10    2.10
  -6   1  -4    1.40    1.40
   6   1   4    0.20    2.70
   6   1   4    3.90    2.90
   7  -1   4    5.90    2.40
  -7  -1  -4    5.50    2.50
   7  -1   4    3.70    3.20
  -7  -1  -4    7.90    2.60
   7   1   4   -0.10    2.60
  -7   1  -4    1.10    1.80
   7   1   4    2.80    3.40
  -8  -1  -4   12.10    3.70
   8  -1   4    4.30    2.50
   8  -1   4    3.10    3.60
  -8  -1  -4    5.80    2.50
   8  -1   4   -1.70    3.70
   8   1   4    6.80    4.70
   8   1   4    3.70    2.80
  -8   1  -4    5.80    2.80
   9  -1   4   60.29    4.40
   9  -1   4   54.19    7.30
  -9  -1  -4   69.79    4.90
  -9  -1  -4   68.59    8.40
   9   1   4   58.29    4.60
   9   1   4   41.10    8.90
  -9   1  -4   59.99    8.10
 -10  -1  -4    7.10    2.60
 -10  -1  -4    7.70    3.50
  10  -1   4    5.40    3.30
  10  -1   4    3.40    2.90
  10   1   4    0.50    4.40
  10   1   4    5.80    2.90
  11  -1   4   29.50    4.20
 -11  -1  -4   42.10    5.60
 -11  -1  -4   26.90    4.20
  11  -1   4   19.90    5.80
  11   1   4   43.40    7.40
  11   1   4   27.80    4.20
 -12  -1  -4   60.59    5.30
  12  -1   4   72.09    6.00
  12  -1   4   72.99    5.10
 -12  -1  -4   69.79    6.90
  12   1   4   72.59    5.50
  12   1   4   87.29    8.60
 -13  -1  -4  108.89    7.10
  13  -1   4  134.49    7.90
  13  -1   4  122.99    6.50
 -13  -1  -4  105.39    8.60
  13   1   4  121.09    6.60
  13   1   4  138.99    9.00
  14  -1   4    0.40    3.20
  14  -1   4    1.10    2.70
  14   1   4    1.30    3.20
  14   1   4    2.80    3.50
  15  -1   4   37.50    5.30
  15  -1   4   40.40    5.00
  15   1   4   30.80    5.40
  15   1   4   39.10    4.70
  16  -1   4    2.60    3.20
  16  -1   4    3.30    2.50
  16   1   4    1.60    3.90
  16   1   4    0.70    3.00
  17  -1   4    4.60    3.30
  17  -1   4    9.30    2.80
  17   1   4   21.20    4.80
  17   1   4   21.50    6.90
 -17  -2   4   14.90    4.10
  17   2  -4   25.40    5.80
  17   2  -4   16.50    4.80
  16  -2  -4   -2.80    2.90
 -16  -2   4    2.40    2.70
  16   2  -4   -6.40    5.50
  16   2  -4    1.50    3.30
  15  -2  -4   18.10    6.30
  15  -2  -4    9.50    5.60
 -15  -2   4    6.90    3.40
  15   2  -4    1.40    2.70
 -14  -2   4   -1.90    2.70
 -14  -2   4    0.50    5.80
  14  -2  -4   -2.90    5.10
  14  -2  -4    1.10    3.70
  14   2  -4   -0.40    3.60
 -14   2   4    2.20    5.10
  14   2  -4    2.80    3.40
 -13  -2   4    7.80    3.40
  13  -2  -4    6.80    4.00
  13  -2  -4    5.80    6.60
 -13   2   4   13.20    6.10
  13   2  -4    4.00    3.50
  13   2  -4    6.70    3.50
 -13   2   4    9.90    4.70
  12  -2  -4    6.50    4.90
 -12  -2   4   -2.10    3.60
 -12  -2   4    1.80    2.30
  12  -2  -4   -3.00    4.20
 -12   2   4   -1.40    3.60
 -12   2   4    0.40    3.90
  12   2  -4   -3.20    2.80
  12   2  -4    4.10    2.90
  11  -2  -4   84.59    9.10
 -11  -2   4  105.09    7.70
 -11  -2   4  100.29    5.80
 -11  -2   4  102.29    5.30
  11  -2  -4   95.39    7.20
 -11   2   4   95.89    6.20
 -11   2   4  105.69    6.00
  11   2  -4   98.89    5.50
 -10  -2   4    2.60    2.10
  10  -2  -4    4.00    4.80
 -10  -2   4    1.20    3.40
 -10  -2   4    2.10    2.80
  10  -2  -4    3.00    4.30
 -10   2   4    2.00    2.40
  10   2  -4    6.80    2.50
 -10   2   4    1.00    2.70
  -9  -2   4   76.69    4.40
  -9  -2   4   79.29    7.60
   9  -2  -4   67.09    6.70
  -9  -2   4   81.79    5.00
   9   2  -4   78.09    4.50
  -9   2   4   78.39    4.50
  -9   2   4   72.89    4.90
   8  -2  -4    8.40    5.40
  -8  -2   4    4.80    2.80
  -8  -2   4    7.90    4.00
  -8   2   4    7.00    2.30
   8   2  -4    7.00    2.10
  -8   2   4    2.30    2.00
  -7  -2   4    1.30    2.10
  -7  -2   4    2.30    2.30
  -7  -2   4    3.00    2.40
  -7  -2   4    2.60    1.80
  -7   2   4    2.40    1.80
   7   2  -4    2.50    1.90
  -7   2   4    1.60    2.20
  -6  -2   4   13.60    2.80
  -6  -2   4   13.60    3.20
  -6  -2   4   12.10    2.90
  -6  -2   4   11.60    3.40
   6   2  -4   13.30    2.50
  -6   2   4   15.40    2.60
  -6   2   4   12.10    3.50
  -5  -2   4  113.09    5.30
  -5  -2   4  117.99    5.00
  -5  -2   4  103.99    5.40
  -5  -2   4  103.49    5.60
   5   2  -4  101.49    6.00
  -5   2   4  118.69    5.50
  -5   2   4  117.39    5.00
  -4  -2   4    5.60    2.40
   4  -2  -4    6.10    1.80
  -4  -2   4   10.80    2.60
  -4  -2   4    7.20    2.00
  -4  -2   4    8.80    2.60
  -4   2   4    5.90    2.40
   4   2  -4   10.70    2.30
   4   2  -4   10.50    2.90
  -4   2   4    8.00    2.10
   3  -2  -4   28.20    2.00
  -3  -2   4   28.30    2.10
   3  -2  -4   29.10    2.90
  -3  -2   4   18.20    3.10
   3   2  -4   27.40    2.50
  -3   2   4   27.10    2.50
  -3   2   4   27.80    3.10
   3   2  -4   25.30    2.70
   2  -2  -4   32.30    2.40
  -2  -2   4   34.50    3.40
   2  -2  -4   32.70    2.70
  -2  -2   4   35.00    2.10
  -2   2   4   36.50    3.80
   2   2  -4   32.10    2.70
  -2   2   4   34.60    2.60
   2   2  -4   32.60    2.40
   1  -2  -4  159.08    6.10
   1   2  -4  154.78    6.30
  -1   2   4  154.68    6.20
   0  -2  -4 1473.45   50.89
   0   2  -4 1369.36   50.69
   0   2   4 1592.94   51.79
   0   2   4 1444.46   50.79
  -1  -2  -4  193.18    7.20
   1   2   4  182.18    7.20
  -1   2  -4  192.08    8.00
   1   2   4  182.68    7.30
   1   2   4  176.48    7.60
  -2  -2  -4   13.10    1.60
   2   2   4   10.70    2.50
   3  -2   4    0.90    2.60
  -3  -2  -4    1.50    1.80
   3   2   4    0.20    1.70
  -4  -2  -4   10.00    1.90
   4  -2   4   15.50    3.70
   4   2   4   11.30    2.20
   5  -2   4   43.50    5.20
   5  -2   4   50.59    4.20
  -5  -2  -4   45.50    3.10
  -5  -2  -4   55.89    3.60
  -6  -2  -4   91.39    4.80
  -6  -2  -4   84.89    4.70
   6  -2   4   86.69    7.90
   6  -2   4   90.19    5.00
   6   2   4   88.29    4.70
   6   2   4   68.29    6.80
   7  -2   4  162.88    9.30
  -7  -2  -4  157.18    7.80
  -7  -2  -4  177.88    7.40
   7  -2   4  186.38    7.80
  -7  -2  -4  188.18    7.50
   7   2   4  169.08    8.60
   7   2   4  176.88    7.60
   8  -2   4    5.00    2.90
  -8  -2  -4    5.50    3.60
   8  -2   4    8.70    3.30
  -8  -2  -4    4.90    2.30
   8   2   4    4.00    3.10
   8   2   4   -0.90    3.50
  -9  -2  -4   17.80    3.20
   9  -2   4   17.40    5.90
   9  -2   4   15.70    4.20
  -9  -2  -4   17.90    3.50
   9   2   4   12.40    3.90
   9   2   4   15.40    3.90
  10  -2   4   72.09    6.60
  10  -2   4   65.89    5.40
 -10  -2  -4   62.19    4.60
 -10  -2  -4   60.29    4.70
  10   2   4   77.69    5.90
  11  -2   4    1.50    3.20
  11  -2   4    1.00    3.10
 -11  -2  -4    4.50    3.00
 -11  -2  -4    3.50    2.80
  11   2   4    1.30    3.60
 -12  -2  -4    4.90    2.90
  12  -2   4    3.40    3.10
 -12  -2  -4    4.30    3.30
  12  -2   4   16.70    4.70
  12   2   4   -2.00    9.60
  12   2   4    9.10    4.10
  13  -2   4    5.70    3.40
 -13  -2  -4    8.00    3.00
  13  -2   4    8.20    3.80
  13   2   4    8.30    4.20
  14  -2   4   58.69    5.80
 -14  -2  -4   46.40    6.70
  14  -2   4   46.10    5.40
 -14  -2  -4   46.80    5.20
  14   2   4   36.50    6.00
  15  -2   4    4.50    3.00
  15  -2   4   -0.20    3.70
 -15  -2  -4    7.50    4.90
  15   2   4    3.40    4.40
  16  -2   4   -2.20    3.80
  16  -2   4    2.90    2.50
  16   2   4   22.40    7.20
 -16  -3   4    6.20    3.00
  16   3  -4    2.60    4.80
 -15  -3   4   -1.50    3.30
 -15  -3   4    1.40    4.90
  15   3  -4   -3.90    4.70
  15   3  -4    3.60    4.80
  14  -3  -4   11.20    5.20
 -14  -3   4    9.60    3.60
 -14  -3   4   22.70    4.80
  14   3  -4    7.50    6.80
  14   3  -4   17.30    4.50
  14   3  -4   14.70    5.30
 -13  -3   4   31.60    4.30
 -13  -3   4   24.70    4.40
  13   3  -4   26.50    4.80
  13   3  -4   24.40    5.40
  12  -3  -4    2.70    5.50
 -12  -3   4    3.10    2.70
 -12  -3   4    1.00    3.10
 -12   3   4    9.60    4.70
  12   3  -4    1.70    3.20
  12   3  -4   -1.60    4.00
 -12   3   4    3.20    5.80
 -11  -3   4    9.00    4.40
 -11  -3   4    7.10    3.10
 -11  -3   4   12.70    3.50
 -11   3   4    3.10    3.70
 -11   3   4   11.40    5.10
  11   3  -4   12.20    3.60
 -10  -3   4    8.90    4.50
 -10  -3   4    6.80    2.90
 -10  -3   4   10.50    3.50
 -10   3   4    8.90    4.30
  10   3  -4    8.50    3.40
  -9  -3   4   -1.00    2.70
  -9  -3   4    1.80    2.30
  -9  -3   4   -2.80    4.40
  -9   3   4   -0.80    2.80
   9   3  -4    5.70    2.60
  -9   3   4   -0.10    3.70
  -8  -3   4   51.99    4.00
  -8  -3   4   49.30    9.70
  -8  -3   4   49.70    4.00
  -8   3   4   47.10    4.20
   8   3  -4   46.80    4.00
  -8   3   4   42.20    5.20
  -7  -3   4   66.49   10.20
  -7  -3   4   71.59    5.30
  -7  -3   4   78.79    4.50
  -7  -3   4   79.29    4.60
  -7  -3   4   70.69   11.20
  -7   3   4   78.09    4.70
   7   3  -4   79.19    4.50
  -7   3   4   76.49    5.60
  -6  -3   4    9.60    2.50
  -6  -3   4    7.70    4.80
  -6  -3   4    6.90    4.50
   6  -3  -4   10.90    3.80
  -6  -3   4    7.80    2.50
  -6  -3   4   27.60   10.30
  -6   3   4    8.10    2.40
  -6   3   4   10.50    3.00
   6   3  -4   11.40    2.90
  -5  -3   4  165.08    9.00
   5  -3  -4  177.78    8.70
  -5  -3   4  183.48    7.70
  -5  -3   4  184.58    8.00
  -5  -3   4  176.78    8.30
  -5   3   4  186.88    7.50
   5   3  -4  185.98    7.50
  -4  -3   4   10.10    3.50
  -4  -3   4   12.20    3.00
  -4  -3   4    9.60    2.90
  -4  -3   4    9.40    3.10
   4  -3  -4   16.40    4.10
   4   3  -4   10.50    2.60
  -4   3   4   14.00    3.60
  -4   3   4   16.30    2.60
  -3  -3   4   28.20    5.10
  -3  -3   4   37.90    3.40
  -3  -3   4   37.90    4.10
   3  -3  -4   32.20    4.00
  -3  -3   4   44.60    4.50
   3   3  -4   37.80    3.00
  -3   3   4   34.00    3.00
  -3   3   4   38.20    3.50
  -2  -3   4   40.30    3.80
  -2  -3   4   38.90    3.60
  -2  -3   4   44.30    5.30
  -2  -3   4   34.70    5.30
   2  -3  -4   44.70    4.00
   2   3  -4   41.10    3.30
  -2   3   4   39.70    3.30
  -2   3   4   46.30    3.20
   1  -3  -4  113.39    5.50
  -1  -3   4  111.19    5.30
   1  -3  -4  108.19    9.50
  -1  -3   4   99.59    7.10
  -1  -3   4  112.59    6.60
   1   3  -4  110.29    5.20
  -1   3   4  116.19    5.50
   0  -3  -4    5.60    3.20
   0  -3   4    7.80    3.70
   0  -3  -4    3.20    2.00
   0  -3   4    8.10    2.50
   0   3   4    5.00    1.80
   0   3   4   10.40    2.40
   0   3  -4    4.20    2.20
   1  -3   4   40.20    5.40
  -1  -3  -4   38.50    3.40
  -1  -3  -4   40.70    4.10
   1  -3   4   35.50    4.00
  -1   3  -4   31.70    3.90
   1   3   4   40.90    3.20
   2  -3   4   -2.10    2.50
   2  -3   4    5.90    3.60
  -2  -3  -4    1.70    2.50
  -2  -3  -4    0.20    2.00
  -2   3  -4    5.30    2.90
   2   3   4    0.40    2.00
   3  -3   4   10.90    3.70
   3  -3   4    4.80    3.10
  -3  -3  -4    4.70    2.20
  -3  -3  -4    4.60    2.10
  -3   3  -4    3.50    3.50
   4  -3   4   41.00    5.30
  -4  -3  -4   28.20    3.60
  -4  -3  -4   33.80    3.40
   4  -3   4   43.80    5.70
  -4  -3  -4   26.00    4.30
   4  -3   4   22.60    9.10
   4   3   4   37.40    3.30
   5  -3   4   -3.60    4.10
   5  -3   4    1.10    4.30
  -5  -3  -4    1.40    2.10
  -5  -3  -4   -1.50    2.10
   5   3   4   -1.70    2.30
  -6  -3  -4    7.20    2.40
   6  -3   4    6.10    4.20
   6  -3   4    8.60    3.90
  -6  -3  -4    3.50    2.10
   6   3   4    5.10    2.40
   7  -3   4  178.78    8.80
   7  -3   4  177.98   10.90
  -7  -3  -4  193.58    8.10
  -7  -3  -4  187.68    8.40
   7   3   4  181.08    8.30
   8  -3   4    6.20    4.10
  -8  -3  -4   -0.50    2.20
   8  -3   4   -0.80    3.90
  -8  -3  -4    0.30    2.30
   8   3   4   -4.20    3.20
   9  -3   4   91.49    7.00
  -9  -3  -4   76.79    4.90
  -9  -3  -4   81.49    5.10
   9  -3   4   80.99    7.90
   9   3   4   82.49    6.40
  10  -3   4    0.40    3.60
  10  -3   4    4.90    6.30
  10   3   4    6.20    4.60
  11  -3   4   -0.70    3.50
 -11  -3  -4   -4.30    2.60
 -11  -3  -4    1.40    2.50
  11  -3   4   -2.80    4.50
  11   3   4   -7.50    5.40
 -12  -3  -4   13.10    4.30
 -12  -3  -4   12.40    3.70
  12  -3   4    5.60    4.50
  13  -3   4    1.00    4.70
 -13  -3  -4    5.00    2.80
  13  -3   4    5.40    3.00
 -13  -3  -4    0.40    3.30
  14  -3   4    3.20    7.30
 -14  -3  -4    5.00    4.00
  14  -3   4    4.00    2.70
 -14  -3  -4    1.10    3.20
 -15  -3  -4   67.49    6.20
  15  -3   4   67.19    5.70
 -15  -4   4    4.00    2.50
 -14  -4   4   -2.40    3.50
 -14  -4   4   -2.30    2.30
  14   4  -4   10.70    5.70
 -13  -4   4    5.20    2.90
 -13  -4   4   -0.60    3.60
 -12  -4   4    1.50    2.80
 -12  -4   4    4.60    3.40
  12   4  -4    3.20    5.70
 -11  -4   4    3.60    2.90
 -11  -4   4    4.70    2.60
  11   4  -4    5.80    3.40
 -10  -4   4   -1.60    2.60
 -10  -4   4    0.30    2.80
 -10   4   4    0.00    4.20
  10   4  -4    1.40    3.20
  -9  -4   4   66.69    5.00
  -9  -4   4   80.09    5.00
  -9   4   4   70.79    6.00
  -9   4   4   72.49    8.50
   9   4  -4   74.79    5.30
  -8  -4   4   65.79    5.20
  -8  -4   4   58.09    4.60
   8   4  -4   66.99    6.10
  -8   4   4   61.29    5.60
  -8   4   4   71.79    6.70
  -7  -4   4   33.50    4.10
  -7  -4   4   29.70    3.90
  -7   4   4   25.80    4.50
   7   4  -4   31.70    4.90
  -7   4   4   28.80    5.80
  -6  -4   4   12.00    4.20
  -6  -4   4   12.00    3.90
  -6   4   4    9.50    3.70
   6   4  -4   13.00    4.30
  -5  -4   4    5.20    3.10
  -5  -4   4    7.70    2.50
  -5   4   4    2.10    3.20
   5   4  -4    3.90    2.70
  -5   4   4    6.10    2.50
  -4  -4   4   -1.90    2.40
  -4  -4   4    4.20    3.50
  -4   4   4   -1.90    3.00
   4   4  -4    0.90    2.50
  -4   4   4    0.10    2.20
  -3  -4   4   89.29    6.50
  -3  -4   4   93.09    5.30
  -3   4   4   95.99    5.80
   3   4  -4   96.79    5.30
  -3   4   4   90.39    5.00
  -2  -4   4   23.80    5.50
  -2  -4   4   17.00    3.40
  -2   4   4   16.70    3.10
   2   4  -4   18.00    3.90
  -1  -4   4    2.80    2.60
   1   4  -4   -0.10    3.00
  -1   4   4    0.50    2.10
   0  -4  -4   29.80    5.50
   0  -4   4   12.70    3.90
   0   4   4   20.10    3.00
   0   4  -4   18.40    4.30
   1  -4   4    0.60    2.90
  -1  -4  -4    1.70    3.60
  -1   4  -4    3.70    2.90
   1   4   4    2.00    2.20
  -2  -4  -4   41.00    4.40
   2  -4   4   34.30    5.20
  -2   4  -4   39.60    5.40
   2   4   4   40.60    3.70
  -3  -4  -4    0.70    2.30
  -3  -4  -4    2.00    2.80
  -3   4  -4   -0.10    4.90
   3   4   4   -1.00    2.30
  -4  -4  -4    4.10    2.40
  -4  -4  -4    5.80    2.90
  -5  -4  -4    0.10    2.60
  -5  -4  -4    1.10    2.70
   5   4   4   -2.40    2.80
  -6  -4  -4  223.08    9.30
   6  -4   4  239.58   14.50
  -6  -4  -4  214.68    9.30
   6   4   4  190.98    9.30
   7  -4   4    0.10    5.10
  -7  -4  -4    7.70    4.30
   7   4   4   -0.50    3.30
  -8  -4  -4    2.00    2.60
   8  -4   4   -0.50    4.60
  -8  -4  -4    1.70    2.80
   8   4   4    1.70    3.60
  -9  -4  -4    2.20    2.80
  -9  -4  -4    3.20    2.60
   9  -4   4    0.50    4.60
   9   4   4   -1.40    3.50
  10  -4   4    7.70    4.40
 -10  -4  -4    2.70    2.30
 -10  -4  -4    3.10    2.60
  10   4   4    3.90    4.70
 -11  -4  -4    4.50    2.80
 -11  -4  -4    2.70    2.60
  11  -4   4    5.10    4.00
  11   4   4  -10.00    5.50
 -12  -4  -4    6.20    2.60
 -12  -4  -4    4.10    3.60
  12  -4   4    3.80    4.00
  13  -4   4    1.00    4.40
 -13  -4  -4    0.80    3.00
 -13  -4  -4   -0.60    2.90
 -12  -5   4    5.00    3.50
 -12  -5   4    0.90    2.70
 -11  -5   4    4.50    3.40
  11   5  -4    7.50    3.90
 -10  -5   4   -2.30    3.50
 -10  -5   4    1.70    2.50
  10   5  -4   -2.10    3.50
  -9  -5   4    2.70    2.70
  -9  -5   4   -0.90    3.00
   9   5  -4   -4.80    3.20
  -8  -5   4   15.00    4.90
  -8   5   4   31.50    6.30
  -7  -5   4   -0.10    3.40
  -7  -5   4    2.50    2.70
   7   5  -4   -2.50    3.10
  -7   5   4   -1.40    4.30
  -6  -5   4    4.60    3.10
   6   5  -4   -0.20    3.50
  -6   5   4   -3.40    3.70
  -5  -5   4   22.60    5.70
  -5  -5   4   23.70    4.30
  -5   5   4   20.00    4.80
   5   5  -4   31.50    5.00
  -4  -5   4   -2.50    4.10
  -4  -5   4   -2.10    2.70
   4   5  -4    0.30    3.40
  -4   5   4    6.20    3.00
  -3  -5   4   75.49    5.20
   3   5  -4   76.39    6.20
  -3   5   4   70.09    5.40
  -2  -5   4   15.80    4.40
  -2   5   4   17.50    4.00
   2   5  -4   18.60    5.10
   1  -5  -4   -0.20    3.20
  -1  -5   4    6.30    3.30
   1   5  -4    6.70    3.70
  -1   5   4    4.10    2.90
   0  -5   4   14.60    4.80
   0  -5  -4   12.80    3.40
   0   5  -4   11.70    4.60
   0   5   4   18.90    3.90
  -1  -5  -4   74.59    5.60
   1   5   4   83.49    6.20
  -1   5  -4   84.39    7.60
  -2  -5  -4    2.70    3.10
  -2  -5  -4    3.50    4.80
   2   5   4    1.10    2.80
  -3  -5  -4    3.80    3.80
  -3  -5  -4   -0.70    2.50
   3   5   4   -2.70    2.70
  -4  -5  -4    3.30    3.70
  -4  -5  -4    0.20    2.90
   4   5   4    0.20    2.70
  -5  -5  -4   -0.50    2.40
  -5  -5  -4    5.30    3.40
   5   5   4    1.40    2.70
  -6  -5  -4   14.60    3.80
  -6  -5  -4   16.60    4.30
   6   5   4    7.40    2.90
  -7  -5  -4    6.50    2.70
  -7  -5  -4   11.60    3.90
   7   5   4    6.80    5.00
  -8  -5  -4    2.20    2.90
  -8  -5  -4    0.30    2.40
   8   5   4    2.80    3.30
  -9  -5  -4    4.00    2.60
  -9  -5  -4    4.40    4.60
   9   5   4   -5.00    3.80
 -10  -5  -4    7.10    2.50
 -10  -5  -4    6.70    2.80
 -11  -5  -4   11.80    3.60
 -11  -5  -4   16.10    3.60
  -7  -6   4    0.30    3.00
  -6  -6   4    3.90    3.20
  -5  -6   4   17.20    4.80
   5   6  -4    9.80    4.30
  -4  -6   4    2.80    3.50
   4   6  -4   26.30    7.00
  -4   6   4   -2.90    4.70
  -3  -6   4   -4.70    3.80
  -3   6   4   -3.00    4.20
   3   6  -4    3.80    5.50
   2  -6  -4   -1.00    5.20
  -2   6   4   -2.40    3.70
   2   6  -4    1.60    5.80
   1  -6  -4   -0.10    4.30
  -1   6   4   -0.30    3.30
   0  -6  -4    9.50    4.00
   0   6   4   -1.00    3.40
  -1  -6  -4    0.50    3.20
   1   6   4   -1.70    2.90
  -2  -6  -4   -0.40    3.10
   2   6   4   -1.10    3.20
  -3  -6  -4    2.80    3.30
   3   6   4    0.40    3.00
  -4  -6  -4    3.70    3.00
   4   6   4    2.30    3.30
  -5  -6  -4   14.30    3.70
   5   6   4   10.20    4.00
  -6  -6  -4   -2.30    2.70
  18   0  -5   -3.10    3.00
  18   0  -5    0.50    3.00
 -18   0   5    2.40    5.30
  17   0  -5    1.70    2.90
  17   0  -5    1.40    2.60
  16   0  -5    2.40    4.30
  16   0  -5    1.20    4.20
 -16   0   5    0.00    3.60
  15   0  -5    1.90    2.90
 -15   0   5    6.30    3.30
 -14   0   5   -1.50    3.10
  14   0  -5    3.20    4.60
 -13   0   5  536.35   19.90
  13   0  -5  534.95   20.00
  12   0  -5   -1.30    2.60
 -12   0   5   -2.40    2.60
  11   0  -5   63.69    4.30
 -11   0   5   62.39    4.20
 -11   0   5   69.79    7.20
 -11   0   5   57.89    4.30
 -10   0   5   -0.30    1.50
 -10   0   5   -0.40    2.50
 -10   0   5   -1.10    2.00
 -10   0   5   -0.60    3.20
  -9   0   5   46.10    6.70
  -9   0   5   52.99    3.80
  -9   0   5   59.29    3.60
  -9   0   5   57.39    3.70
  -8   0   5    1.80    1.20
  -8   0   5   -1.10    1.60
  -8   0   5   -0.80    1.80
  -7   0   5   37.10    2.70
  -7   0   5   43.40    2.60
  -7   0   5   39.20    3.10
  -7   0   5   39.10    3.40
  -6   0   5    0.30    1.50
  -6   0   5    2.00    1.80
  -6   0   5    0.10    0.80
   6   0  -5   -2.20    1.30
  -5   0   5  234.88    8.70
  -5   0   5  232.28    8.60
   5   0  -5  235.48    8.70
  -4   0   5   -2.10    1.20
  -4   0   5    0.40    0.80
   4   0  -5    0.40    0.70
  -3   0   5  280.87   10.10
   3   0  -5  279.47   10.00
  -2   0   5   -0.40    0.70
   2   0  -5   -1.00    0.50
   1   0  -5  970.70   33.50
   0   0  -5    0.20    0.50
  -1   0  -5 6406.96  222.08
   1   0   5 6535.15  221.98
   2   0   5   -1.10    0.70
  -2   0  -5    0.70    0.60
   3   0   5  205.08    7.60
  -3   0  -5  206.78    7.50
   4   0   5    0.00    1.30
  -4   0  -5    0.00    0.80
   5   0   5  154.78    6.80
  -5   0  -5  173.58    6.40
   5   0   5  153.08    6.90
   5   0   5  162.68    6.90
  -6   0  -5    0.20    1.50
   6   0   5   -0.50    2.30
   6   0   5    4.30    3.50
   6   0   5   -4.40    2.10
  -7   0  -5   24.30    3.30
   7   0   5   23.30    3.70
   7   0   5   24.30    3.50
   8   0   5    4.60    4.30
   8   0   5   -1.90    2.30
   8   0   5   -0.20    2.30
  -8   0  -5    0.40    2.80
  -9   0  -5   20.70    4.70
   9   0   5   25.50    3.60
   9   0   5   30.70    7.60
  10   0   5   -2.40    3.70
  10   0   5    1.70    2.60
  11   0   5   45.20    7.10
  11   0   5   38.30    4.30
 -12   0  -5   -0.10    4.60
  12   0   5   -2.80    3.00
  12   0   5    1.50    2.80
  13   0   5   24.60    5.80
  13   0   5   11.20    3.70
  14   0   5   -0.80    2.80
  14   0   5    5.10    2.70
  15   0   5    6.40    2.70
  15   0   5    1.10    3.20
  16   0   5   12.40    4.80
  16   0   5    4.00    5.70
  17   0   5   21.20    6.30
  17   0   5   14.80    4.40
  18  -1  -5    3.10    2.60
  18  -1  -5    5.60    4.70
 -18  -1   5    4.40    3.90
  18   1  -5    1.00    3.20
  18   1  -5   -0.60    3.00
  17  -1  -5    6.80    5.80
  17  -1  -5    4.70    2.80
 -17  -1   5   13.70    4.40
  17   1  -5    6.20    3.10
 -17   1   5    8.60    5.20
  17   1  -5    8.60    4.10
 -16  -1   5    6.50    3.30
  16  -1  -5   16.70    5.60
  16  -1  -5   11.50    3.90
 -16   1   5    7.70    3.90
  16   1  -5    4.60    5.30
  16   1  -5    9.80    3.30
  16   1  -5    7.30    2.90
  15  -1  -5   33.10    5.20
 -15  -1   5   33.40    4.10
  15  -1  -5   32.60    5.70
  15   1  -5   30.80    4.40
  15   1  -5   27.80    5.50
 -15   1   5   26.90    5.60
  14  -1  -5  158.98    8.00
 -14  -1   5  152.18    7.30
  14  -1  -5  137.49   12.50
 -14   1   5  136.19    7.80
  14   1  -5  139.09    7.30
  14   1  -5  138.29    7.60
  13  -1  -5   -2.90    3.00
 -13  -1   5    4.10    2.80
  13   1  -5   -1.40    2.80
 -13   1   5    0.70    3.10
 -13   1   5   -0.90    3.20
  12  -1  -5   63.09    5.60
 -12  -1   5   67.29    6.40
 -12  -1   5   63.69    4.20
 -12   1   5   65.79    5.10
 -12   1   5   57.19    4.70
  12   1  -5   61.99    4.50
 -11  -1   5    4.30    3.00
  11  -1  -5    7.10    3.40
 -11  -1   5    5.70    2.40
 -11   1   5    6.60    2.60
 -11   1   5    1.30    2.50
  10  -1  -5    4.00    2.90
 -10  -1   5   -7.80    4.00
 -10  -1   5    1.30    3.10
 -10  -1   5    3.90    2.20
 -10   1   5    1.40    2.10
 -10   1   5    4.00    5.10
 -10   1   5    1.50    2.30
  -9  -1   5   10.80    3.50
  -9  -1   5    8.70    3.40
  -9  -1   5    9.20    2.10
  -9  -1   5    9.60    3.10
   9  -1  -5    7.20    3.00
  -9   1   5   11.80    2.60
  -9   1   5    8.60    2.40
  -9   1   5   10.60    3.40
   8  -1  -5  439.16   16.50
  -8  -1   5  469.05   16.40
  -8  -1   5  433.76   16.40
  -8  -1   5  458.35   16.50
  -8  -1   5  434.06   16.20
  -8   1   5  450.05   16.50
  -8   1   5  449.76   16.20
  -8   1   5  446.96   16.30
  -7  -1   5   25.70    2.80
  -7  -1   5   25.30    3.90
  -7  -1   5   24.60    2.30
  -7  -1   5   24.30    3.00
  -7   1   5   23.50    3.20
  -7   1   5   28.40    2.80
  -7   1   5   27.90    2.40
  -6  -1   5  207.48    8.50
  -6  -1   5  193.68    8.20
  -6  -1   5  211.28    8.20
  -6  -1   5  242.78    8.70
  -6   1   5  222.28    8.20
  -6   1   5  206.98    8.10
   6   1  -5  210.48    8.50
  -6   1   5  207.58    8.50
  -5  -1   5    6.40    1.40
  -5  -1   5    6.80    1.70
   5  -1  -5    5.80    1.20
  -5   1   5    9.30    1.60
   5   1  -5    6.80    2.00
  -5   1   5    9.90    2.00
  -4  -1   5   90.19    4.20
   4  -1  -5   93.09    4.00
  -4  -1   5   93.59    3.80
   4   1  -5   94.49    4.00
  -4   1   5   90.39    4.10
   3  -1  -5    0.90    0.90
  -3  -1   5    1.00    0.70
  -3  -1   5    0.40    1.70
  -3   1   5    2.70    1.40
  -2  -1   5   76.89    3.00
   2  -1  -5   77.99    3.30
   2   1  -5   79.59    3.10
  -2   1   5   73.29    3.50
   1  -1  -5 1291.37   44.70
   0  -1  -5 8823.92  303.07
  -1  -1  -5 9924.91  342.07
   1   1   5 9999.00  341.47
  -2  -1  -5  171.48    6.40
   2   1   5  163.08    6.40
  -3  -1  -5    1.20    0.80
   3   1   5   -0.40    1.10
   4  -1   5   10.00    2.30
  -4  -1  -5    5.40    1.50
   4   1   5    8.60    2.70
   4   1   5    2.30    3.10
   4   1   5    9.50    2.50
  -5  -1  -5  128.69    5.20
   5  -1   5  119.59    5.60
   5  -1   5  122.19    5.40
   5  -1   5  119.59    5.90
   5   1   5  112.79    6.00
   5   1   5  124.99    5.60
   5   1   5  115.49    6.10
  -5   1  -5  113.99    4.80
   6  -1   5  396.76   14.40
  -6  -1  -5  367.66   14.30
  -6  -1  -5  406.76   14.40
   6  -1   5  385.26   14.50
   6  -1   5  388.76   14.80
   6   1   5  393.06   14.40
  -6   1  -5  391.66   14.00
   6   1   5  390.76   14.50
   6   1   5  368.66   14.50
   7  -1   5   38.20    3.50
   7  -1   5   23.00    6.30
   7  -1   5   27.60    4.30
  -7  -1  -5   33.70    4.20
  -7  -1  -5   34.10    3.60
  -7   1  -5   34.10    3.70
   7   1   5   34.80    4.00
  -8  -1  -5   35.90    4.20
   8  -1   5   35.40    5.20
   8  -1   5   29.00    3.60
   8  -1   5   22.30    3.90
  -8  -1  -5   34.20    4.70
   8   1   5   34.50    9.50
   8   1   5   31.30    4.00
  -8   1  -5   38.60    5.40
  -9  -1  -5   15.20    4.50
   9  -1   5    0.50    3.20
   9   1   5   -0.10    2.90
   9   1   5   28.20    8.40
  10  -1   5   -0.70    2.60
  10  -1   5    2.90    2.70
 -10  -1  -5    1.50    3.80
  10   1   5    2.10    3.30
  10   1   5    9.00    5.20
 -11  -1  -5   25.30    6.00
 -11  -1  -5    9.50    3.00
  11  -1   5   10.90    3.00
  11   1   5   12.70    5.10
  11   1   5   12.50    3.20
 -12  -1  -5   29.90    4.70
  12  -1   5   42.00    4.70
  12  -1   5   31.00    6.50
  12   1   5   46.70    4.80
  12   1   5   28.40    7.10
 -13  -1  -5   18.80    4.30
  13  -1   5   20.10    5.60
  13  -1   5   13.80    4.40
  13   1   5   16.10    4.70
 -14  -1  -5   81.49    6.80
  14  -1   5   84.99    5.60
  14   1   5   88.09    5.80
  14   1   5   87.99    7.30
  15  -1   5   19.70    5.00
  15  -1   5   14.40    4.20
  15   1   5   22.20    5.80
  16  -1   5   -0.80    2.90
  16  -1   5    0.20    2.40
  16   1   5   22.30    7.30
  16   1   5    4.30    3.40
  17  -1   5    4.10    3.30
  17  -1   5    1.40    3.40
  17   1   5    6.30    4.50
  18  -2  -5    0.60    3.30
  18   2  -5    1.00    3.00
  18   2  -5    1.10    3.80
  17  -2  -5    1.90    2.90
 -17  -2   5    2.60    2.70
  17   2  -5    1.00    3.00
  17   2  -5    3.60    3.40
  16  -2  -5    2.50    2.90
 -16  -2   5   15.20    4.10
  16   2  -5    6.50    5.00
  16   2  -5    1.80    2.90
  16   2  -5    5.40    3.40
 -15  -2   5   15.60    3.60
  15  -2  -5   11.60    6.80
  15  -2  -5    8.50    3.90
  15   2  -5    4.10    4.20
  15   2  -5    7.60    3.40
 -14  -2   5    5.00    3.10
  14  -2  -5   12.30    6.00
  14  -2  -5    9.00    3.80
 -14   2   5    4.90    4.70
  14   2  -5    1.40    3.40
 -14   2   5    5.80    4.60
  14   2  -5    1.70    3.80
  13  -2  -5   -3.50    7.50
  13  -2  -5   -1.40    4.20
 -13  -2   5    4.30    2.80
  13   2  -5    9.50    3.60
 -13   2   5    1.30    3.70
  13   2  -5   -2.70    3.00
 -12  -2   5   27.90    5.70
 -12  -2   5   20.80    3.90
  12  -2  -5   10.20    5.40
  12  -2  -5    9.00    4.40
 -12  -2   5   13.60    4.10
 -12   2   5   17.50    4.60
  12   2  -5   19.10    3.90
  12   2  -5   21.00    4.20
 -12   2   5   14.80    3.90
 -11  -2   5   12.00    3.60
 -11  -2   5   16.80    3.40
  11  -2  -5   15.60    5.00
 -11  -2   5   17.30    5.80
  11  -2  -5   11.80    5.10
 -11   2   5   16.10    4.20
  11   2  -5   21.80    3.70
 -11   2   5   12.00    4.10
  10  -2  -5  101.09    7.80
 -10  -2   5  107.39    8.40
 -10  -2   5  113.29    5.40
 -10  -2   5  111.89    6.20
  10  -2  -5   85.49   11.40
 -10   2   5  114.19    5.90
 -10   2   5  112.29    5.70
  10   2  -5  110.89    6.30
  -9  -2   5    9.30    3.00
  -9  -2   5   10.80    3.70
   9  -2  -5   15.50    6.40
  -9  -2   5    7.80    2.50
  -9   2   5    9.00    2.20
  -9   2   5   12.50    3.40
   9   2  -5   13.50    2.90
  -8  -2   5   43.60    3.60
  -8  -2   5   46.80    3.70
  -8  -2   5   42.00    3.40
  -8  -2   5   36.40    7.70
  -8  -2   5   43.50    5.10
  -8   2   5   43.80    3.90
   8   2  -5   50.89    4.00
  -8   2   5   39.70    3.30
  -7  -2   5   34.90    3.20
  -7  -2   5   33.80    3.30
  -7  -2   5   25.00    3.90
  -7  -2   5   27.50    3.50
  -7   2   5   31.50    2.90
   7   2  -5   32.90    3.00
  -7   2   5   27.70    3.60
  -6  -2   5  359.06   13.20
  -6  -2   5  327.27   13.00
  -6  -2   5  346.97   13.20
  -6  -2   5  353.46   13.20
   6   2  -5  357.36   13.00
  -6   2   5  355.46   13.00
  -6   2   5  360.96   13.20
  -5  -2   5   60.59    4.00
  -5  -2   5   63.39    4.20
  -5  -2   5   61.99    4.10
  -5  -2   5   62.49    3.60
  -5   2   5   71.39    4.30
   5   2  -5   67.59    3.70
  -5   2   5   67.69    3.60
   5   2  -5   58.89    4.90
   4  -2  -5    1.10    1.50
  -4  -2   5   -1.00    1.90
  -4  -2   5   -0.20    1.50
  -4  -2   5    1.80    2.30
  -4  -2   5    1.30    2.30
  -4   2   5    1.80    1.60
   4   2  -5    2.30    2.10
  -4   2   5   -0.60    2.00
   4   2  -5    0.50    1.70
  -3  -2   5    0.10    2.00
   3  -2  -5    0.90    1.00
  -3  -2   5    0.30    2.30
  -3  -2   5   -0.50    1.20
   3   2  -5    1.40    1.70
   3   2  -5   -0.20    1.50
  -3   2   5    1.80    2.10
  -3   2   5   -0.10    1.40
  -2  -2   5   29.30    2.90
   2  -2  -5   29.50    2.10
  -2   2   5   31.10    3.20
  -2   2   5   27.40    2.50
   2   2  -5   28.20    2.70
  -1  -2   5  140.19    6.10
   1  -2  -5  148.49    5.80
  -1   2   5  136.49    6.20
  -1   2   5  147.59    5.80
   1   2  -5  137.39    6.00
   0  -2  -5   59.59    3.00
   0  -2   5   50.99    3.80
   0   2   5   53.19    3.60
   0   2  -5   58.49    3.50
   0   2   5   63.59    3.30
  -1  -2  -5    0.20    1.00
   1  -2   5   -1.60    2.00
   1   2   5    0.20    1.50
   1   2   5    0.00    2.00
   2  -2   5   42.30    3.50
  -2  -2  -5   36.10    3.10
   2  -2   5   41.60    3.90
   2   2   5   40.00    3.10
   3  -2   5  329.37   12.70
   3  -2   5  319.67   12.70
  -3  -2  -5  350.06   12.50
   3   2   5  348.37   12.50
  -4  -2  -5    1.00    1.30
   4  -2   5    5.60    2.50
   4  -2   5    4.30    2.40
   4   2   5    2.10    2.30
   5  -2   5    2.60    2.60
   5  -2   5    3.70    3.10
  -5  -2  -5   -1.30    1.40
  -5  -2  -5    1.70    2.10
   5   2   5   -4.50    2.30
   6  -2   5   35.60    5.50
  -6  -2  -5   38.50    3.60
   6  -2   5   38.40    3.90
   6  -2   5   45.70    6.60
  -6  -2  -5   28.90    3.70
   6   2   5   35.30    6.10
   6   2   5   29.80    3.90
   7  -2   5   43.90    6.20
   7  -2   5   49.00    4.20
  -7  -2  -5   51.69    4.20
   7   2   5   43.90    4.70
   7   2   5   52.29    5.80
   8  -2   5   41.80    4.40
   8  -2   5   51.59    6.50
  -8  -2  -5   47.70    4.30
  -8  -2  -5   50.39    3.70
   8   2   5   52.49    5.80
   8   2   5   40.60    5.50
   9  -2   5    2.10    3.10
   9  -2   5   -1.50    3.00
  -9  -2  -5    6.20    2.50
  -9  -2  -5    9.00    2.90
   9   2   5    4.40    4.10
   9   2   5   -3.50    4.60
 -10  -2  -5   79.79    5.30
  10  -2   5   79.19    7.10
  10  -2   5   80.89    5.50
 -10  -2  -5   76.09    4.90
  10   2   5   76.99    6.60
  11  -2   5    3.60    3.00
  11  -2   5    4.00    3.10
 -11  -2  -5    1.40    3.20
 -11  -2  -5    1.20    2.80
  11   2   5    0.70    3.90
 -12  -2  -5   29.70    4.20
 -12  -2  -5   24.60    5.30
  12  -2   5   32.70    6.10
  12  -2   5   36.90    4.80
  12   2   5   38.40    6.10
  13  -2   5   25.70    4.90
 -13  -2  -5   37.60    4.50
  13  -2   5   26.40    5.70
 -13  -2  -5   34.40    6.50
  13   2   5   26.60    5.90
 -14  -2  -5    7.10    3.70
  14  -2   5   11.90    3.90
  14  -2   5    8.10    2.90
  14   2   5   12.70    4.50
  15  -2   5   -0.80    3.40
 -15  -2  -5    4.30    5.00
  15   2   5    4.10    4.90
  16  -2   5   14.90    3.90
  16  -2   5   11.20    4.00
 -16  -3   5   11.60    3.70
  16   3  -5    2.30    4.80
 -15  -3   5    0.40    2.70
  15   3  -5    7.30    4.50
  15   3  -5    6.70    4.60
  15   3  -5   -2.70    3.80
 -14  -3   5   33.90    5.20
 -14  -3   5   35.50    4.70
  14   3  -5   18.80    4.80
  14   3  -5   32.10    5.40
 -13  -3   5    0.00    2.80
 -13  -3   5   -1.20    3.30
 -13   3   5    0.70    5.60
  13   3  -5   -0.80    3.50
  13   3  -5    2.00    3.00
 -12  -3   5  191.58    8.20
 -12  -3   5  164.98    8.20
 -12   3   5  191.48   10.00
 -12   3   5  177.78    9.20
  12   3  -5  167.78    8.40
  12   3  -5  193.58    8.70
 -11  -3   5    2.10    3.10
 -11  -3   5    1.70    3.00
 -11  -3   5    3.80    3.70
  11   3  -5   -4.40    3.00
 -11   3   5   -3.40    3.00
 -11   3   5    1.60    4.10
 -10  -3   5   74.99    4.90
 -10  -3   5   66.49    4.90
 -10  -3   5   76.79    8.00
 -10   3   5   72.09    5.20
  10   3  -5   68.49    5.00
 -10   3   5   72.09    6.00
  -9  -3   5    4.20    4.10
  -9  -3   5   -2.20    2.60
  -9  -3   5    2.30    2.40
  -9   3   5   -3.30    2.40
   9   3  -5   -0.70    2.50
  -9   3   5    0.80    3.10
  -8  -3   5   15.00    3.40
  -8  -3   5    8.00    2.70
  -8  -3   5    5.00    4.30
  -8   3   5    8.30    2.60
  -8   3   5    8.20    3.30
   8   3  -5    7.90    2.80
  -7  -3   5   10.40    5.10
  -7  -3   5    8.90    2.40
  -7  -3   5    7.00    2.80
  -7  -3   5    6.80    2.50
  -7   3   5   11.00    3.10
   7   3  -5    9.60    3.00
  -7   3   5    9.70    2.50
  -6  -3   5   39.00    3.60
  -6  -3   5   43.80    4.10
  -6  -3   5   38.40    4.40
  -6  -3   5   30.60    9.00
   6  -3  -5   42.50    6.80
   6   3  -5   43.30    3.50
  -6   3   5   39.40    3.50
  -6   3   5   41.50    4.10
  -5  -3   5    2.40    4.70
  -5  -3   5    1.90    2.90
  -5  -3   5    0.40    2.40
  -5  -3   5    2.10    2.10
   5  -3  -5    5.70    3.20
  -5  -3   5    0.70    4.50
   5   3  -5    3.40    2.10
  -5   3   5    2.60    2.50
  -5   3   5    2.10    1.90
  -4  -3   5   20.10    3.30
   4  -3  -5   20.40    4.40
  -4  -3   5   10.80    5.30
  -4  -3   5   21.00    4.20
  -4  -3   5   22.50    4.20
  -4   3   5   16.40    3.60
   4   3  -5   24.40    3.20
  -4   3   5   15.50    2.60
   3  -3  -5    4.50    2.50
  -3  -3   5    8.30    3.50
  -3  -3   5    6.20    4.60
  -3  -3   5    6.40    3.10
  -3   3   5    9.90    2.20
   3   3  -5    9.60    2.70
  -3   3   5    6.60    2.30
  -2  -3   5   24.00    3.10
  -2  -3   5   23.50    4.40
  -2  -3   5   23.30    4.30
   2  -3  -5   24.00    3.80
   2   3  -5   26.20    3.00
  -2   3   5   22.40    2.60
  -2   3   5   22.50    3.20
  -1  -3   5  156.78    6.90
  -1  -3   5  142.99    7.70
   1  -3  -5  157.08    7.00
  -1   3   5  154.78    6.80
   1   3  -5  158.68    6.80
  -1   3   5  162.98    6.50
   0  -3  -5   72.49    4.60
   0  -3   5   77.39    4.60
   0  -3  -5   76.09    5.50
   0  -3   5   74.89    5.60
   0   3  -5   76.49    4.70
   0   3   5   81.19    4.00
   0   3   5   81.59    4.40
   1  -3   5    6.00    2.40
  -1  -3  -5    1.70    1.80
   1  -3   5    5.70    3.30
  -1  -3  -5    4.00    2.80
  -1   3  -5    4.40    2.90
   1   3   5    8.30    2.60
  -2  -3  -5   13.10    3.40
   2  -3   5   28.60    4.50
   2  -3   5   16.80    3.70
  -2  -3  -5   12.00    3.50
   2   3   5   21.20    2.80
  -2   3  -5   19.10    4.60
  -3  -3  -5   81.39    4.70
   3  -3   5   82.59    5.10
  -3  -3  -5   65.29    5.00
   3  -3   5   76.29    5.60
   3  -3   5   98.19    9.70
   3   3   5   79.19    4.50
   4  -3   5   52.69    5.50
   4  -3   5   62.79    6.10
   4  -3   5   45.40    9.10
  -4  -3  -5   52.89    4.00
  -4  -3  -5   51.29    3.90
   4   3   5   49.40    4.00
   5  -3   5   56.49    7.60
  -5  -3  -5   43.00    4.00
  -5  -3  -5   45.80    3.80
   5  -3   5   53.19    5.30
   5   3   5   50.09    4.00
  -6  -3  -5    0.40    2.30
   6  -3   5   -2.50    3.50
  -6  -3  -5    3.50    2.20
   6  -3   5    5.90    3.60
   6   3   5    3.90    2.70
  -7  -3  -5   -0.30    2.30
   7  -3   5    3.60    3.80
  -7  -3  -5    0.40    2.50
   7  -3   5    6.60    3.70
   7   3   5    5.70    3.10
  -8  -3  -5    4.20    2.60
   8  -3   5    0.80    3.70
   8  -3   5    2.40    3.80
  -8  -3  -5    4.80    2.30
   8   3   5    6.30    4.40
   9  -3   5    3.70    3.70
  -9  -3  -5    2.20    2.60
   9  -3   5   -1.30    3.50
  -9  -3  -5    2.40    2.50
   9   3   5    1.90    4.30
 -10  -3  -5    4.00    2.90
  10  -3   5    0.70    3.70
  10  -3   5   -0.30    4.00
 -10  -3  -5    0.20    2.40
  10   3   5   -1.00    5.20
  11  -3   5    0.40    3.30
 -11  -3  -5   -5.20    2.70
  11  -3   5   -0.10    4.20
 -11  -3  -5    5.50    2.70
  12  -3   5   -1.20    4.20
 -12  -3  -5    1.20    3.30
  12  -3   5   -0.80    3.00
 -12  -3  -5    1.90    2.60
 -13  -3  -5   -2.20    2.70
  13  -3   5   -0.70    2.70
  13  -3   5    4.50    4.60
 -13  -3  -5    2.60    3.40
 -14  -3  -5    2.60    3.10
  14  -3   5   -1.20    2.60
  14  -3   5  -10.20    5.50
 -14  -3  -5   11.00    5.10
  15  -3   5    0.60    2.60
 -15  -4   5    1.70    2.70
 -14  -4   5   -3.60    2.70
  14   4  -5    5.80    4.50
 -13  -4   5    5.50    3.00
 -13  -4   5    6.70    3.20
  13   4  -5   -0.10    3.60
 -12  -4   5    1.60    2.70
 -12  -4   5    4.10    3.10
  12   4  -5    5.00    4.70
 -11  -4   5   36.00    4.40
 -11  -4   5   35.10    3.90
 -11   4   5   28.20    6.60
  11   4  -5   43.10    4.70
 -10  -4   5   16.80    4.00
 -10  -4   5   12.10    3.50
  10   4  -5   17.70    6.70
  10   4  -5   15.40    4.60
 -10   4   5    5.40    5.00
 -10   4   5    9.40    4.00
  -9  -4   5    0.20    2.60
  -9  -4   5    5.80    3.20
  -9   4   5    1.80    3.10
   9   4  -5    1.70    3.70
  -9   4   5    0.30    3.90
  -8  -4   5   82.39    6.10
  -8   4   5   84.09    5.90
   8   4  -5   81.39    5.70
  -8   4   5   88.19    6.20
  -7  -4   5  174.48    8.10
  -7  -4   5  168.88    7.90
  -7   4   5  183.58    8.60
   7   4  -5  181.18    9.50
  -7   4   5  168.08    8.10
  -6  -4   5    1.60    2.90
   6   4  -5    1.20    2.70
  -6   4   5    3.80    3.20
  -6   4   5    0.10    2.90
  -5  -4   5   18.00    4.70
  -5  -4   5    5.90    2.60
  -5   4   5    3.90    3.10
  -5   4   5    1.80    3.20
   5   4  -5    5.20    3.80
  -4  -4   5   17.90    3.60
  -4  -4   5   21.10    4.80
  -4   4   5   20.60    3.30
  -4   4   5   17.50    4.50
   4   4  -5   21.30    3.70
  -3  -4   5    7.00    3.10
  -3  -4   5    7.70    3.90
  -3   4   5   11.40    3.40
   3   4  -5   10.10    3.00
  -3   4   5    9.00    2.90
  -2  -4   5    6.00    2.60
   2   4  -5    2.10    3.00
  -2   4   5    2.40    2.00
  -2   4   5    4.80    2.80
  -1  -4   5   -3.30    2.40
   1   4  -5   -0.10    3.30
  -1   4   5    0.10    2.10
   0  -4  -5   26.10    6.70
   0  -4   5   18.40    3.90
   0   4   5   18.10    2.90
   0   4  -5   20.10    4.90
   1  -4   5    2.50    2.90
  -1  -4  -5    8.70    3.80
  -1   4  -5    5.80    3.50
   1   4   5    5.10    2.00
   2  -4   5   21.50    4.50
  -2  -4  -5   22.40    4.30
   2   4   5   22.00    3.10
  -2   4  -5   16.10    5.30
  -3  -4  -5    1.70    3.00
  -3  -4  -5    3.40    2.30
   3  -4   5    5.80    3.90
   3   4   5    4.60    2.40
  -4  -4  -5   67.39    4.80
  -4  -4  -5   72.19    4.70
   4  -4   5   52.99    9.50
   4   4   5   56.19    4.80
  -5  -4  -5   42.00    4.10
   5  -4   5   39.20    8.80
  -5  -4  -5   41.90    4.10
   5   4   5   40.80    4.60
  -6  -4  -5   88.69    5.30
  -6  -4  -5   93.49    5.50
   6  -4   5   96.89    8.30
   6   4   5   90.99    6.00
  -7  -4  -5   62.59    4.70
   7  -4   5   72.49    9.00
  -7  -4  -5   69.59    5.00
   7   4   5   61.39    5.70
   8  -4   5    6.20    4.50
  -8  -4  -5    7.50    2.90
  -8  -4  -5    8.60    2.80
   8   4   5    5.40    3.90
  -9  -4  -5    0.80    2.70
  -9  -4  -5   -3.10    2.60
   9   4   5   -2.20    4.00
  10  -4   5    1.20    3.80
 -10  -4  -5    0.70    2.40
 -10  -4  -5   -0.30    2.50
  10   4   5   -1.20    4.80
  11  -4   5    6.20    3.70
 -11  -4  -5   16.80    3.50
 -11  -4  -5    9.40    2.90
 -12  -4  -5   -3.60    2.40
 -12  -4  -5   -1.90    2.80
 -13  -4  -5   14.70    3.90
 -13  -4  -5   23.20    5.40
  13  -4   5    7.30    3.80
 -12  -5   5    4.40    2.80
 -12  -5   5   -3.70    3.30
 -11  -5   5    1.40    2.60
  11   5  -5   -0.10    3.80
 -10  -5   5   -3.40    2.20
 -10  -5   5    5.70    3.30
  10   5  -5   -6.50    3.10
  -9  -5   5   -2.90    2.40
  -9  -5   5   -3.10    3.60
   9   5  -5   -5.90    3.30
  -9   5   5   -6.30    5.40
  -8  -5   5   89.99    6.20
  -8  -5   5   88.19    5.40
   8   5  -5   96.29    6.30
  -7  -5   5   14.30    3.70
  -7  -5   5   21.00    5.70
   7   5  -5   10.10    3.50
  -7   5   5   19.90    5.20
  -6  -5   5   47.00    6.40
  -6  -5   5   47.30    4.30
   6   5  -5   56.29    5.50
  -6   5   5   54.09    5.40
  -5  -5   5    3.70    4.80
  -5  -5   5   -7.10    3.80
   5   5  -5    8.90    3.80
  -5   5   5    0.30    3.20
  -4  -5   5   14.90    3.80
  -4   5   5   10.90    3.40
   4   5  -5   11.30    3.90
  -3  -5   5    0.40    2.80
  -3   5   5   -2.20    2.90
   3   5  -5    0.60    4.00
  -2  -5   5    1.40    3.00
  -2   5   5    0.20    2.70
   2   5  -5   -6.50    3.80
  -1  -5   5    0.90    3.10
   1   5  -5    1.30    3.80
  -1   5   5    1.60    2.80
   0  -5   5    3.20    3.30
   0  -5  -5    4.60    3.20
   0   5   5    6.50    3.40
   0   5  -5   -0.80    4.90
  -1  -5  -5   12.80    4.20
   1   5   5   17.20    3.90
  -2  -5  -5   54.69    4.90
  -2  -5  -5   54.99    6.90
   2   5   5   56.09    4.80
  -3  -5  -5    3.90    4.30
  -3  -5  -5    0.70    3.90
   3   5   5    2.90    3.10
  -4  -5  -5    3.80    2.70
  -4  -5  -5    7.90    3.80
   4   5   5    6.10    3.00
  -5  -5  -5    4.20    2.80
  -5  -5  -5    3.50    3.70
   5   5   5   -0.10    2.80
  -6  -5  -5    7.50    3.10
  -6  -5  -5    7.90    3.30
   6   5   5    4.70    3.10
  -7  -5  -5   -2.10    2.50
  -7  -5  -5   -1.20    3.40
   7   5   5   -1.10    3.10
  -8  -5  -5    5.60    3.00
  -8  -5  -5    1.30    2.20
   8   5   5    2.20    4.20
  -9  -5  -5    3.50    2.90
  -9  -5  -5    2.50    2.30
 -10  -5  -5    4.50    2.70
 -10  -5  -5   16.20    3.70
  -7  -6   5    2.90    3.00
  -6  -6   5   14.90    4.10
  -5  -6   5   18.20    4.30
  -4  -6   5   -0.70    3.20
  -4   6   5    3.20    4.50
   4   6  -5   16.10    7.50
  -3  -6   5   -0.10    4.00
   3  -6  -5    5.40    5.50
  -3   6   5    2.20    4.00
   3   6  -5   21.70    8.30
   2  -6  -5   -0.90    4.40
  -2   6   5   -2.00    3.70
   1  -6  -5    0.70    3.70
  -1   6   5    0.30    3.30
   0  -6  -5   -3.50    3.50
   0   6   5   -1.30    3.20
  -1  -6  -5    1.90    3.10
   1   6   5   -3.50    3.40
  -2  -6  -5   -0.70    2.80
   2   6   5   -0.90    2.80
  -3  -6  -5    4.10    2.80
   3   6   5    1.00    3.10
  -4  -6  -5    0.30    2.80
   4   6   5   -1.70    3.30
  -5  -6  -5    0.40    2.50
  -6  -6  -5   -3.10    2.50
  18   0  -6    6.10    3.30
 -18   0   6    5.30    4.50
  18   0  -6    1.60    2.50
  17   0  -6    0.40    3.30
 -17   0   6   -4.20    3.50
  17   0  -6    0.70    2.70
  16   0  -6   -6.80    9.50
  16   0  -6   -0.20    3.40
  16   0  -6   16.60    5.60
 -16   0   6    2.80    3.40
  15   0  -6   -0.90    2.60
 -15   0   6   -2.20    3.00
 -13   0   6   -1.50    2.70
  13   0  -6    0.20    3.00
 -12   0   6   10.30    3.50
  12   0  -6   13.20    3.70
 -12   0   6   10.80    3.50
 -11   0   6   -2.70    2.00
 -11   0   6    3.30    3.10
 -11   0   6   -0.30    2.10
 -10   0   6  128.49    5.90
 -10   0   6  120.49    7.60
 -10   0   6  123.29    5.80
 -10   0   6  105.99    6.50
  -9   0   6    1.00    2.00
  -9   0   6   -1.90    1.50
  -9   0   6   -3.80    3.60
  -9   0   6   -1.50    1.80
  -8   0   6    1.10    1.40
  -8   0   6   -0.30    2.20
  -8   0   6   -1.50    1.20
  -7   0   6   -2.00    1.50
  -7   0   6   -0.50    2.20
  -7   0   6    0.70    1.10
  -7   0   6   -3.70    2.00
  -6   0   6 1488.45   50.59
  -6   0   6 1508.25   50.69
   6   0  -6 1442.26   50.79
  -6   0   6 1378.46   50.59
  -6   0   6 1483.85   50.79
  -5   0   6    2.30    1.30
  -5   0   6    0.10    0.90
   5   0  -6    6.60    1.90
   4   0  -6  134.29    5.10
  -4   0   6  132.09    5.10
  -4   0   6  125.19    5.20
  -3   0   6    1.40    1.50
   3   0  -6   -0.30    0.70
  -3   0   6   -0.80    0.80
   2   0  -6  962.20   33.30
   1   0  -6    0.30    0.60
   1   0  -6    0.40    0.70
   0   0  -6   92.19    3.60
  -1   0  -6   -0.10    0.50
  -2   0  -6   30.50    1.60
   2   0   6   25.20    1.90
  -3   0  -6   -0.10    0.80
   3   0   6   -0.70    1.10
   4   0   6    9.50    3.10
   4   0   6    7.30    2.40
   4   0   6   10.80    2.60
  -4   0  -6    8.00    1.70
  -5   0  -6    1.40    1.30
   5   0   6   -0.10    2.50
   5   0   6    0.70    1.90
   5   0   6   -1.50    2.30
   6   0   6    5.20    2.40
   6   0   6    5.00    2.10
  -6   0  -6    5.10    1.80
   7   0   6   -7.60    4.70
   7   0   6   -1.00    2.20
  -7   0  -6    1.90    2.40
   7   0   6    1.20    2.30
   8   0   6   40.20    4.10
   8   0   6   41.80    3.90
  -8   0  -6   38.30    5.70
   8   0   6   30.70    7.90
  -9   0  -6   -2.70    5.80
   9   0   6   -3.80    2.80
  10   0   6   32.40    5.90
  10   0   6   38.10    4.30
  11   0   6    3.10    3.10
  11   0   6    1.00    2.70
 -12   0  -6   38.00    6.10
  12   0   6   44.10    5.80
  13   0   6    0.00    2.70
  13   0   6   -2.00    3.70
  14   0   6  113.39    6.70
  14   0   6  124.49    7.50
  15   0   6    4.30    3.30
  16   0   6    2.20    3.10
  16   0   6    2.30    3.00
  18  -1  -6    5.30    3.40
 -18  -1   6   -7.10    3.40
  18  -1  -6    6.40    5.20
  18   1  -6    0.70    3.00
  18   1  -6    2.60    3.10
 -17  -1   6   19.10    4.20
  17  -1  -6   17.00    6.00
  17   1  -6   23.90    4.60
 -17   1   6   12.70    4.40
  17   1  -6   18.30    4.50
  16  -1  -6    8.90    4.10
 -16  -1   6   11.40    3.50
  16  -1  -6   17.90    5.40
 -16   1   6    5.20    3.60
  16   1  -6    2.70    4.80
  16   1  -6   10.80    3.50
  15  -1  -6   23.00    5.70
 -15  -1   6   24.20    4.70
  15  -1  -6   29.40    5.40
  15   1  -6   22.30    4.40
  15   1  -6   17.30    4.30
 -15   1   6   21.50    5.20
 -14  -1   6    6.20    2.90
  14  -1  -6   14.10    4.90
  14  -1  -6   13.00    4.00
  14   1  -6    1.60    3.30
 -14   1   6    5.70    3.50
  14   1  -6    7.80    3.30
 -14   1   6    6.90    3.80
  13  -1  -6   86.49    5.80
 -13   1   6   78.39    5.80
 -13   1   6   94.79    5.70
  13   1  -6   86.79    5.30
 -12  -1   6    1.60    2.80
 -12  -1   6    2.20    2.60
  12  -1  -6    1.00    3.70
 -12   1   6   -0.30    2.90
 -12   1   6    2.00    2.70
 -11  -1   6  136.39    6.50
 -11  -1   6  135.09    8.00
  11  -1  -6  138.99    7.00
 -11   1   6  132.59    6.40
 -11   1   6  135.39    6.60
 -10  -1   6    1.50    4.10
 -10  -1   6    3.80    2.90
 -10  -1   6    2.40    2.10
  10  -1  -6   -5.50    2.90
 -10   1   6    3.50    2.20
 -10   1   6    0.50    2.30
  -9  -1   6   17.80    3.80
  -9  -1   6   20.40    3.20
  -9  -1   6   16.60    5.20
   9  -1  -6   22.30    4.10
  -9  -1   6   17.10    3.60
  -9   1   6   40.10    8.90
  -9   1   6   22.90    3.10
  -9   1   6   17.20    3.20
  -9   1   6   17.40    3.70
  -8  -1   6   23.50    3.10
  -8  -1   6   21.70    4.80
  -8  -1   6   25.10    2.80
  -8  -1   6   23.40    3.20
  -8   1   6   21.00    3.20
  -8   1   6   26.10    2.50
  -8   1   6   20.80    3.00
  -7  -1   6   23.10    3.20
  -7  -1   6   26.50    2.60
  -7  -1   6   23.80    2.60
  -7  -1   6   26.30    3.10
  -7  -1   6   23.30    4.40
  -7   1   6   27.30    2.40
  -7   1   6   24.20    2.50
  -7   1   6   22.30    3.00
  -6  -1   6   16.50    4.80
  -6  -1   6    8.80    2.20
  -6  -1   6    9.60    3.00
  -6  -1   6   17.20    3.20
  -6  -1   6   10.20    2.00
  -6   1   6   10.50    2.30
   6   1  -6   11.10    3.50
  -6   1   6    7.70    2.00
  -5  -1   6  243.78    9.10
  -5  -1   6  257.67    9.00
  -5  -1   6  235.18    9.40
  -5   1   6  226.08    9.30
  -5   1   6  242.78    9.00
   5   1  -6  245.98    9.30
  -4  -1   6  173.58    6.50
   4  -1  -6  177.38    6.80
  -4  -1   6  170.08    6.80
  -4   1   6  172.48    6.70
   4   1  -6  174.18    6.70
   3  -1  -6   89.09    3.80
  -3  -1   6   87.79    4.20
  -3  -1   6   88.49    3.50
  -3   1   6   86.49    4.00
   3   1  -6   90.39    3.70
   2  -1  -6  108.09    4.40
   2  -1  -6  112.29    4.40
  -2   1   6  102.49    4.50
   2   1  -6  107.49    4.10
   1  -1  -6   11.70    1.40
  -1   1   6   12.60    2.10
   0  -1  -6  395.76   14.10
  -1  -1  -6  193.88    7.40
   1   1   6  200.18    7.50
  -2  -1  -6    2.00    0.80
   2   1   6    4.00    1.20
  -3  -1  -6    1.00    0.90
   3  -1   6    0.50    2.20
   3   1   6    3.70    2.10
   3   1   6    0.90    1.40
  -4  -1  -6   19.60    2.00
   4  -1   6   16.60    3.20
   4  -1   6   14.10    3.30
   4   1   6   17.80    3.00
   4   1   6   12.80    4.20
  -5  -1  -6    1.40    3.00
   5  -1   6    1.70    2.10
   5  -1   6    3.70    2.20
  -5  -1  -6   -0.30    1.40
   5   1   6    0.10    2.80
   5   1   6    1.70    2.00
  -6  -1  -6  241.28   10.60
  -6  -1  -6  265.47   10.30
   6  -1   6  259.37   10.20
   6  -1   6  265.37   10.30
   6   1   6  258.37   10.20
   6   1   6  262.27   10.50
  -6   1  -6  272.87   10.00
  -7  -1  -6  154.48    7.40
   7  -1   6  158.58    7.20
   7  -1   6  155.98    6.80
  -7  -1  -6  147.39    7.30
   7  -1   6  140.19    8.30
   7   1   6  163.58    7.40
  -7   1  -6  155.68    7.20
   8  -1   6   14.00    3.30
   8  -1   6   16.30    4.90
  -8  -1  -6   26.80    4.60
   8  -1   6   14.70    3.10
   8   1   6   25.10    6.50
   8   1   6   12.90    4.00
   9  -1   6   44.70    5.60
   9  -1   6   38.30    3.90
   9  -1   6   34.10    5.80
   9   1   6   32.60   10.60
   9   1   6   41.10    4.40
 -10  -1  -6   49.00    6.60
  10  -1   6   45.50    4.30
  10  -1   6   41.40    5.50
  10   1   6   49.10    4.70
  10   1   6   34.90    8.00
  11  -1   6   75.49    6.40
  11  -1   6   71.19    5.20
 -11  -1  -6   65.59    5.00
  11   1   6   68.89    5.70
  11   1   6   77.89    7.80
 -12  -1  -6   18.80    4.40
  12  -1   6   11.20    3.50
  12  -1   6   11.20    4.50
  12   1   6    9.30    3.60
  12   1   6    9.00    3.60
 -13  -1  -6   18.20    5.10
  13  -1   6   17.30    4.60
  13  -1   6   10.50    3.10
  13   1   6   15.30    4.60
  13   1   6   18.50    6.50
 -14  -1  -6   48.60    6.40
  14  -1   6   67.59    5.30
  14  -1   6   77.99    6.70
  14   1   6   63.49    5.50
  14   1   6   72.19    7.10
  15  -1   6   21.30    4.70
  15   1   6   38.50    7.20
  15   1   6   20.70    4.90
  16  -1   6    3.70    3.30
  16  -1   6    2.60    3.00
  16   1   6    6.10    3.50
  16   1   6    6.10    4.50
 -17  -2   6    6.10    2.70
  17  -2  -6    5.90    3.00
  17   2  -6    2.20    2.90
  16  -2  -6    5.80    3.60
 -16  -2   6    0.20    2.30
 -16   2   6    7.90    6.00
  16   2  -6   -7.20    4.50
  16   2  -6    3.00    2.90
  15  -2  -6    7.50    3.80
  15   2  -6    9.60    3.20
  15   2  -6   15.30    5.00
  14  -2  -6   99.89    8.30
 -14  -2   6   96.99    5.50
 -14   2   6   74.19    7.30
 -14   2   6   88.29    7.00
  14   2  -6   91.09    7.10
  14   2  -6   84.19    5.90
 -13  -2   6    7.00    3.30
 -13  -2   6   14.40    3.80
 -13  -2   6    8.70    5.50
  13  -2  -6    4.90    4.20
  13   2  -6   10.90    3.00
 -13   2   6   14.10    3.80
 -13   2   6    8.20    3.80
  13   2  -6   12.80    4.10
 -12  -2   6    2.20    2.60
  12  -2  -6    4.60    4.50
 -12  -2   6   -1.00    3.20
 -12  -2   6    5.80    3.80
  12  -2  -6   -6.40    5.50
  12   2  -6   -3.30    2.80
 -12   2   6    0.80    3.20
 -12   2   6    0.50    2.90
 -11  -2   6   -0.90    3.20
  11  -2  -6   -1.60    6.10
  11  -2  -6   -6.10    5.20
 -11  -2   6   -0.60    2.40
 -11  -2   6   -0.40    3.30
  11   2  -6   -2.30    2.70
 -11   2   6   -0.50    2.80
 -11   2   6   -0.40    2.40
  10  -2  -6   31.70   10.70
 -10  -2   6   35.60    4.60
 -10  -2   6   30.90    6.30
 -10  -2   6   38.40    3.70
  10   2  -6   31.70    3.70
 -10   2   6   33.90    3.60
 -10   2   6   37.40    4.10
  -9  -2   6    9.40    3.00
  -9  -2   6   11.40    2.70
  -9  -2   6   10.70    3.00
  -9  -2   6   11.10    3.50
  -9   2   6   11.30    3.40
   9   2  -6   14.40    3.10
  -9   2   6   13.60    3.00
  -8  -2   6    0.70    3.70
  -8  -2   6    2.30    2.50
  -8  -2   6    2.10    2.30
  -8  -2   6    1.70    3.10
  -8  -2   6    5.60    2.10
   8   2  -6    2.40    1.90
  -8   2   6    1.50    2.00
  -8   2   6    1.40    2.30
  -7  -2   6   32.10    3.40
  -7  -2   6   27.30    4.20
  -7  -2   6   26.80    3.50
  -7  -2   6   28.20    3.40
  -7  -2   6   21.10    6.80
  -7   2   6   31.30    3.60
  -7   2   6   31.90    2.90
  -6  -2   6   73.19    4.40
  -6  -2   6   68.29    4.30
  -6  -2   6   66.49    4.40
  -6  -2   6   61.09    4.30
   6   2  -6   66.29    3.90
  -6   2   6   75.49    3.90
  -6   2   6   72.89    4.30
  -5  -2   6  323.07   12.20
  -5  -2   6  321.47   12.00
  -5  -2   6  314.67   12.20
  -5  -2   6  341.67   12.20
   5   2  -6  296.97   12.80
  -5   2   6  330.87   12.00
  -5   2   6  335.67   12.30
   5   2  -6  323.47   12.00
   4  -2  -6  202.98    7.80
  -4  -2   6  192.08    8.00
  -4  -2   6  208.78    8.00
  -4  -2   6  183.48    8.30
  -4  -2   6  195.48    7.60
   4   2  -6  199.38    7.80
   4   2  -6  194.18    8.30
  -4   2   6  200.88    7.70
  -4   2   6  202.78    8.10
   3  -2  -6   21.60    2.00
  -3  -2   6   20.30    2.00
  -3  -2   6   23.90    3.20
  -3  -2   6   21.30    2.70
  -3   2   6   26.00    3.10
  -3   2   6   25.80    2.40
   3   2  -6   28.00    2.80
   3   2  -6   19.50    2.90
  -2  -2   6  239.78    9.20
   2  -2  -6  244.08    9.10
  -2  -2   6  226.38    9.30
   2   2  -6  231.68    9.10
  -2   2   6  244.68    9.00
  -2   2   6  238.18    9.30
  -1  -2   6   20.50    2.80
  -1  -2   6   18.30    3.20
   1  -2  -6   15.10    1.80
   1   2  -6   19.00    3.30
  -1   2   6   17.60    3.00
  -1   2   6   15.80    2.40
   0  -2   6    7.80    2.40
   0  -2  -6   10.00    1.70
   0  -2   6   12.80    2.90
   0   2   6    7.80    2.00
   0   2  -6   15.90    3.10
   0   2   6    8.40    2.10
  -1  -2  -6   12.30    1.90
   1  -2   6   14.20    3.00
   1  -2   6   14.80    3.50
   1   2   6   16.70    2.50
   1   2   6   11.30    3.10
   2  -2   6  124.09    5.70
  -2  -2  -6  121.89    5.30
   2  -2   6  118.29    5.80
   2   2   6  126.59    5.50
   3  -2   6  106.19    5.40
   3  -2   6  112.59    5.60
  -3  -2  -6  110.79    5.00
   3   2   6  113.69    5.30
   4  -2   6   -3.90    2.20
  -4  -2  -6    0.40    1.50
   4  -2   6    0.40    2.20
   5  -2   6  151.68    9.60
   5  -2   6  176.78    7.30
  -5  -2  -6  159.18    7.30
  -5  -2  -6  165.28    7.10
   5  -2   6  167.88    7.60
   5   2   6  171.08    7.30
   6  -2   6   66.69    7.30
  -6  -2  -6   74.89    4.70
   6  -2   6   85.49    4.90
   6  -2   6   81.29    5.60
  -6  -2  -6   68.29    5.20
   6   2   6   53.19    8.10
   6   2   6   82.29    5.50
   7  -2   6    9.40    2.80
   7  -2   6    3.90    3.50
   7  -2   6   10.00    3.70
  -7  -2  -6    9.70    2.80
   7   2   6   16.50    7.50
   7   2   6   16.40    5.20
  -8  -2  -6   53.29    4.60
   8  -2   6   56.39    7.10
  -8  -2  -6   57.59    4.70
   8  -2   6   52.69    4.70
   8   2   6   59.69    6.10
   8   2   6   48.00    6.80
  -9  -2  -6   -1.10    2.40
  -9  -2  -6   -0.20    2.70
   9  -2   6   -3.70    2.70
   9  -2   6   -0.60    3.40
   9   2   6    2.30    3.90
  10  -2   6   39.70    7.80
 -10  -2  -6   38.10    4.70
  10  -2   6   42.60    4.70
 -10  -2  -6   40.60    4.00
  10   2   6   33.20    6.40
  11  -2   6   13.00    3.50
  11  -2   6   10.20    3.30
 -11  -2  -6   23.30    4.30
  11   2   6   12.60    4.40
 -12  -2  -6    3.60    2.90
  12  -2   6   -1.30    3.40
  12  -2   6   -2.80    3.60
 -12  -2  -6   -2.10    4.10
  12   2   6    3.70    4.40
 -13  -2  -6   17.40    4.10
  13  -2   6   28.80    5.70
  13  -2   6   24.40    4.70
  13   2   6   12.40    4.70
  14  -2   6    5.40    3.30
  14  -2   6    3.70    3.50
 -14  -2  -6    4.60    3.60
  14   2   6   12.80    9.20
  15  -2   6    1.70    2.20
 -15  -2  -6    2.60    5.20
  15  -2   6    2.30    3.40
  15   2   6   11.90    6.00
  16  -2   6   -2.50    2.70
 -16  -3   6    4.10    2.80
  16   3  -6    0.00    4.10
 -15  -3   6    3.20    2.20
  15   3  -6   -0.40    3.50
  15   3  -6    4.00    4.30
  15   3  -6   -0.50    3.50
 -14  -3   6   18.10    5.60
 -14  -3   6   -0.50    2.50
 -14   3   6    8.70    9.10
  14   3  -6    5.70    3.80
  14   3  -6    6.40    5.60
 -13  -3   6    6.10    3.70
 -13  -3   6    1.70    2.80
 -13   3   6   19.30    6.30
  13   3  -6    3.50    3.40
  13   3  -6   -2.10    3.30
 -13   3   6   -3.50    4.60
 -12  -3   6   48.80    4.70
 -12  -3   6   68.49    6.80
 -12  -3   6   60.39    4.80
  12   3  -6   51.19    5.10
  12   3  -6   54.19    5.20
 -12   3   6   52.39    6.60
 -12   3   6   48.10    5.80
 -11  -3   6   85.89    7.90
 -11  -3   6   95.59    7.50
 -11   3   6   96.59    7.10
  11   3  -6   77.99    5.60
 -11   3   6   80.49    5.70
 -10  -3   6   19.90    3.90
 -10  -3   6   20.80    7.50
 -10  -3   6   25.50    4.00
  10   3  -6   29.90    4.20
 -10   3   6   21.10    4.80
 -10   3   6   22.30    4.20
  -9  -3   6  105.19    5.90
  -9  -3   6  108.99    5.80
  -9  -3   6  119.89    8.80
  -9   3   6   95.29    5.60
  -9   3   6  100.79    6.20
  -8  -3   6    7.60    3.00
  -8  -3   6   10.80    2.70
  -8  -3   6    5.40    2.60
  -8  -3   6    6.00    4.40
  -8   3   6   10.90    2.70
   8   3  -6   12.40    3.30
  -8   3   6    8.10    2.90
  -7  -3   6    6.40    3.80
  -7  -3   6   -1.50    2.80
  -7  -3   6    2.40    2.60
  -7  -3   6    2.10    2.40
   7   3  -6    1.10    2.30
  -7   3   6    2.50    2.20
  -7   3   6    5.70    2.80
  -6  -3   6  101.39    5.30
  -6  -3   6   99.29    6.00
  -6  -3   6   91.79    8.50
  -6  -3   6  100.79    5.60
  -6   3   6  103.89    5.20
  -6   3   6  105.49    5.50
   6   3  -6  101.89    5.30
  -5  -3   6    2.50    3.00
  -5  -3   6    4.20    2.10
   5  -3  -6    8.00    3.60
  -5  -3   6    1.80    4.30
  -5  -3   6    5.60    2.80
  -5   3   6    4.10    1.90
   5   3  -6    5.30    2.30
  -5   3   6    4.80    2.40
  -4  -3   6    1.00    2.00
  -4  -3   6   -7.00    4.30
  -4  -3   6    6.20    3.20
  -4  -3   6    1.10    2.80
   4  -3  -6    3.00    3.00
  -4   3   6   -1.30    2.50
   4   3  -6    3.20    2.40
  -4   3   6    0.90    2.80
  -3  -3   6   55.79    5.70
  -3  -3   6   56.69    3.80
  -3  -3   6   60.59    4.60
   3  -3  -6   51.99    4.90
  -3   3   6   58.59    3.90
   3   3  -6   58.19    3.90
  -3   3   6   58.49    3.60
   2  -3  -6   31.00    4.10
  -2  -3   6   28.70    4.40
  -2  -3   6   30.80    5.20
  -2   3   6   29.70    3.30
  -2   3   6   32.80    3.10
   2   3  -6   34.80    3.50
   1  -3  -6    5.30    2.20
  -1  -3   6    8.60    3.20
  -1  -3   6   12.10    2.90
  -1   3   6    9.60    2.80
  -1   3   6    8.80    2.10
   1   3  -6   10.10    3.30
   0  -3   6   16.80    4.30
   0  -3   6   31.90    3.40
   0  -3  -6   20.30    3.50
   0  -3  -6   18.30    4.80
   0   3  -6   26.60    4.00
   0   3   6   26.20    3.00
   0   3   6   29.90    3.10
   1  -3   6    5.80    2.90
   1  -3   6    2.30    2.30
   1  -3   6   -0.80    3.90
  -1  -3  -6    2.00    2.20
  -1  -3  -6    0.80    2.80
  -1   3  -6    4.10    3.70
   1   3   6    2.90    1.90
   2  -3   6    4.20    2.80
   2  -3   6    3.50    2.40
   2  -3   6    5.00    3.30
  -2  -3  -6   -2.70    2.80
  -2  -3  -6    3.40    2.50
   2   3   6    3.10    1.90
   3  -3   6    0.90    3.40
  -3  -3  -6   -1.80    2.30
   3  -3   6    2.80    3.00
   3  -3   6   -1.20    5.40
   3   3   6    0.10    2.40
   4  -3   6   49.30    8.30
   4  -3   6   61.29    5.00
  -4  -3  -6   59.19    4.10
  -4  -3  -6   56.39    4.10
   4  -3   6   58.49    5.40
   4   3   6   59.59    4.20
   5  -3   6    4.80    4.00
   5  -3   6    3.00    3.30
  -5  -3  -6   -1.70    2.20
  -5  -3  -6    2.10    2.10
   5  -3   6   -0.40    3.40
   5   3   6    2.00    2.70
   6  -3   6   -1.80    3.20
   6  -3   6    3.80    3.40
  -6  -3  -6   -1.30    2.30
  -6  -3  -6   -0.80    2.30
   6   3   6   -2.10    3.00
  -7  -3  -6   14.80    3.50
   7  -3   6   21.40    5.00
  -7  -3  -6   17.00    3.70
   7  -3   6   14.90    5.90
   7   3   6   16.60    5.00
   8  -3   6   58.39    5.60
  -8  -3  -6   50.19    4.40
  -8  -3  -6   47.80    4.90
   8  -3   6   45.90    6.40
   8   3   6   35.50    6.00
  -9  -3  -6    3.50    2.90
  -9  -3  -6    4.30    2.80
   9  -3   6    5.90    4.00
   9  -3   6    2.80    3.30
   9   3   6   -2.30    4.60
 -10  -3  -6    3.40    2.60
  10  -3   6    1.50    3.80
 -10  -3  -6    5.80    2.70
  10  -3   6    5.60    3.20
  11  -3   6    0.40    3.10
 -11  -3  -6    4.20    2.60
 -11  -3  -6    4.90    3.10
  11  -3   6   -2.60    3.90
  12  -3   6   22.90    5.80
  12  -3   6   13.50    5.20
 -12  -3  -6   17.20    3.40
 -12  -3  -6   11.40    3.50
  13  -3   6   13.70    4.80
 -13  -3  -6   15.30    3.50
  13  -3   6   13.80    5.30
  14  -3   6   11.30    5.40
 -14  -3  -6   13.10    4.00
  14  -3   6    7.60    2.70
 -15  -4   6   -1.30    2.90
 -14  -4   6    0.80    3.00
 -14  -4   6    4.70    3.50
  14   4  -6   19.70    5.50
 -13  -4   6    9.10    3.20
  13   4  -6    7.40    3.80
 -12  -4   6    6.60    3.00
 -12  -4   6   -3.00    2.90
  12   4  -6   -8.20    7.20
  12   4  -6    3.30    4.00
 -11  -4   6   -0.90    2.60
 -11  -4   6    6.20    3.00
  11   4  -6    3.30    3.60
  11   4  -6    4.20    5.30
 -11   4   6   -1.50    4.00
 -10  -4   6    1.30    3.10
 -10  -4   6   13.60    4.40
  10   4  -6   13.80    4.40
 -10   4   6    5.70    3.90
 -10   4   6    6.90    3.70
  10   4  -6    3.80    5.10
  -9  -4   6   14.70    3.60
  -9   4   6   24.70    4.30
  -9   4   6   22.30    4.90
   9   4  -6   18.00    4.40
  -8  -4   6   -1.50    3.20
  -8  -4   6    4.40    3.60
   8   4  -6   -1.10    3.00
  -8   4   6    1.40    3.10
  -7  -4   6   27.40    4.90
  -7  -4   6   23.00    3.60
   7   4  -6   30.90    4.40
  -7   4   6   24.00    4.10
  -7   4   6   29.30    4.40
  -6  -4   6    9.20    3.60
  -6  -4   6   -0.10    2.70
  -6  -4   6   -2.50    4.20
  -6   4   6    3.60    2.80
   6   4  -6    5.90    3.20
  -6   4   6   -2.10    2.70
  -5  -4   6  116.19    6.80
  -5  -4   6  100.99    5.60
  -5  -4   6  107.69    8.20
  -5   4   6  110.89    6.10
  -5   4   6  104.99    5.80
   5   4  -6   98.19    7.70
  -4  -4   6    3.10    4.10
  -4  -4   6   -0.40    2.60
  -4  -4   6    2.20    4.70
  -4   4   6    1.50    2.70
   4   4  -6    3.90    3.00
  -4   4   6    1.40    2.70
  -3  -4   6   52.19    4.20
  -3  -4   6   39.30    7.20
   3   4  -6   44.50    4.70
  -3   4   6   50.39    4.40
  -3   4   6   44.30    3.80
  -2  -4   6    7.50    2.60
  -2  -4   6    5.80    5.00
  -2   4   6    9.50    3.00
  -2   4   6    7.70    2.40
   2   4  -6    5.10    3.50
  -1  -4   6   23.90    3.80
   1   4  -6   19.60    5.20
  -1   4   6   12.90    3.10
   0  -4   6   73.29    4.90
   0   4  -6   73.59    6.20
   0   4   6   68.49    4.50
   1  -4   6    2.60    6.80
   1  -4   6    2.00    2.80
  -1  -4  -6    4.30    3.70
   1   4   6    2.70    2.10
  -1   4  -6   -3.10    4.80
   2  -4   6    6.80    5.50
  -2  -4  -6    4.50    3.30
   2  -4   6    4.30    3.00
   2   4   6    1.90    2.40
  -3  -4  -6    2.00    2.30
  -3  -4  -6    3.20    3.00
   3  -4   6   -1.40    4.30
   3  -4   6    4.10    3.60
   3   4   6    2.70    2.50
  -4  -4  -6    8.50    2.80
  -4  -4  -6    9.70    2.70
   4  -4   6    5.90    4.20
   4   4   6    6.70    2.50
  -5  -4  -6   95.49    5.40
   5  -4   6  105.29    9.00
  -5  -4  -6   95.19    5.90
   5   4   6   77.59    5.60
   6  -4   6    1.00    3.80
  -6  -4  -6    1.50    4.30
   6   4   6   -1.30    3.30
   7  -4   6    3.40    3.30
  -7  -4  -6    0.60    2.50
  -7  -4  -6    0.50    2.60
   7   4   6   -2.40    3.30
  -8  -4  -6   -1.20    2.50
   8  -4   6    4.70    4.10
   8   4   6    1.90    3.60
  -9  -4  -6    2.30    2.50
   9  -4   6    0.90    4.00
  -9  -4  -6    3.80    2.70
   9   4   6    6.70    4.50
  10  -4   6   -5.60    3.60
 -10  -4  -6   -0.20    2.50
 -10  -4  -6    3.30    3.90
 -11  -4  -6    2.40    2.90
  11  -4   6    1.10    2.80
 -11  -4  -6    3.30    2.60
  12  -4   6    3.50    3.60
 -12  -4  -6   -1.60    3.00
 -12  -4  -6    0.40    2.50
  13  -4   6    1.80    3.50
 -13  -4  -6    1.90    3.20
 -12  -5   6   -2.10    2.70
 -11  -5   6   14.10    3.50
 -11  -5   6   19.60    5.90
 -10  -5   6   -4.00    3.80
 -10  -5   6    0.80    2.80
  10   5  -6   -3.30    3.60
  -9  -5   6    8.10    5.10
  -9  -5   6   -0.10    2.50
   9   5  -6   -0.90    3.70
  -9   5   6   -1.50    4.60
  -8  -5   6   11.50    4.30
  -8  -5   6   16.10    4.00
   8   5  -6    8.30    4.90
  -7  -5   6    8.80    4.70
  -7  -5   6   16.90    3.60
  -7   5   6   15.30    5.10
   7   5  -6    8.70    3.70
  -6  -5   6    2.00    2.80
   6   5  -6   -4.90    3.70
  -6   5   6   -1.70    3.20
  -5  -5   6    3.70    2.80
  -5   5   6    1.00    3.10
   5   5  -6    8.40    4.00
  -4  -5   6   26.00    4.00
   4   5  -6   27.80    5.50
  -4   5   6   29.80    4.40
  -3  -5   6    6.00    2.70
  -3   5   6    3.60    2.80
   3   5  -6    9.00    4.60
  -2  -5   6    5.40    2.80
   2   5  -6    1.60    4.60
  -2   5   6    5.20    2.90
  -1  -5   6   13.80    3.90
  -1   5   6    6.30    3.10
   1   5  -6   11.40    4.90
   0  -5   6    4.70    3.40
   0  -5  -6    4.50    2.90
   0   5   6    3.10    3.30
   1  -5   6   21.90    5.70
  -1  -5  -6   37.10    4.60
   1   5   6   30.90    4.20
  -2  -5  -6    1.60    2.90
   2   5   6   13.10    3.90
  -3  -5  -6    3.50    2.80
  -3  -5  -6   10.00    4.50
   3   5   6    4.20    3.10
  -4  -5  -6    1.30    4.10
  -4  -5  -6   -0.50    2.40
   4   5   6    4.30    3.00
  -5  -5  -6    3.60    2.80
  -5  -5  -6    4.40    3.40
   5   5   6    5.90    3.30
  -6  -5  -6    0.70    2.60
  -6  -5  -6   -2.90    2.80
   6   5   6    2.40    3.60
  -7  -5  -6    2.60    2.80
  -7  -5  -6    2.30    2.60
   7   5   6    4.40    3.90
  -8  -5  -6    1.70    2.60
  -8  -5  -6    7.00    4.60
   8   5   6   20.80    6.80
  -9  -5  -6    4.00    2.40
  -9  -5  -6   17.20    3.80
 -10  -5  -6    3.60    2.90
 -10  -5  -6   -2.30    2.70
  -7  -6   6    7.50    3.00
  -6  -6   6   -0.70    2.90
  -5  -6   6    3.60    2.90
  -4  -6   6    3.90    3.40
  -4   6   6    4.40    4.00
  -3  -6   6   -4.50    3.60
   3  -6  -6    3.80    4.50
  -3   6   6   -0.60    3.90
   2  -6  -6    0.30    3.60
  -2   6   6    6.40    3.60
   1  -6  -6    0.80    3.40
  -1   6   6   -0.80    3.40
   0  -6  -6    1.20    3.30
   0   6   6   -0.70    3.10
  -1  -6  -6    2.90    3.10
   1   6   6   -2.90    3.00
  -2  -6  -6   -1.70    2.90
   2   6   6   -1.10    3.40
  -3  -6  -6    2.30    2.70
   3   6   6   -1.10    3.30
  -4  -6  -6    2.40    2.80
  -5  -6  -6   -0.60    2.40
  18   0  -7   -0.10    3.60
 -18   0   7   -0.30    3.90
  18   0  -7    3.60    3.70
  17   0  -7   -1.30    3.30
 -17   0   7    1.80    3.20
  17   0  -7    0.40    2.60
  16   0  -7    0.00    2.90
 -16   0   7    2.60    3.30
  16   0  -7    9.70    7.00
  16   0  -7    1.00    3.20
  15   0  -7    5.00    3.50
 -15   0   7    4.10    3.10
  14   0  -7   -4.00    4.30
 -14   0   7    3.00    3.00
  13   0  -7  105.19    6.10
 -13   0   7  108.69    5.90
 -12   0   7    1.30    2.40
 -12   0   7    2.40    2.90
  12   0  -7    3.80    3.70
 -12   0   7   -2.60    2.10
 -11   0   7    7.60    3.20
 -11   0   7    7.00    2.30
 -11   0   7   10.10    3.20
 -10   0   7   -1.80    3.00
 -10   0   7   -2.20    1.90
 -10   0   7   -2.00    1.80
  -9   0   7   19.30    2.60
  -9   0   7   18.40    3.60
  -9   0   7   22.20    3.60
  -9   0   7   21.40    2.80
  -8   0   7   -1.00    1.70
  -8   0   7    0.30    1.80
  -8   0   7    2.60    2.20
  -8   0   7   -1.10    1.80
  -7   0   7  630.54   22.80
  -7   0   7  647.44   22.90
  -7   0   7  631.44   22.80
  -7   0   7  651.13   22.70
  -6   0   7    0.40    1.20
  -6   0   7    0.30    1.40
  -6   0   7   -0.60    2.50
  -6   0   7    0.60    1.40
  -5   0   7 1854.01   66.49
   5   0  -7 1911.31   66.69
  -5   0   7 2054.19   67.39
  -5   0   7 1889.01   66.49
  -4   0   7   -0.30    0.90
  -4   0   7    0.20    1.40
   4   0  -7    1.60    1.20
  -3   0   7    0.10    1.50
   3   0  -7    1.50    1.00
   2   0  -7   -1.30    0.70
   1   0  -7  264.77    9.20
   1   0  -7  249.18    9.30
   0   0  -7   -0.30    0.80
   0   0  -7   -1.50    0.70
  -1   0  -7  582.54   20.30
  -2   0  -7    1.00    0.80
   2   0   7   -0.30    1.20
  -3   0  -7  328.27   11.20
   3   0   7  308.77   11.40
   3   0   7  305.97   12.00
   3   0   7  295.57   11.50
   4   0   7   -0.40    1.60
  -4   0  -7    0.60    1.20
   4   0   7    4.10    2.40
   4   0   7   -0.90    2.00
   5   0   7   26.20    5.50
   5   0   7   27.90    3.50
  -5   0  -7   30.20    2.90
   5   0   7   34.40    3.20
   6   0   7   -2.60    2.00
   6   0   7   -2.10    2.10
  -6   0  -7    0.50    2.10
   7   0   7  778.32   29.80
  -7   0  -7  794.22   28.70
   7   0   7  826.02   28.50
  -8   0  -7   -0.70    4.50
   8   0   7   -1.10    3.90
   8   0   7   -2.40    2.70
   8   0   7   -0.70    2.50
   9   0   7   43.10    6.20
   9   0   7   37.60    4.10
   9   0   7   41.50    4.50
  10   0   7    2.60    2.70
  10   0   7    0.40    3.10
  11   0   7   -2.50    2.90
  11   0   7    1.80    3.10
  12   0   7    0.00    2.90
 -12   0  -7   -1.10    3.90
  12   0   7   -1.30    3.40
  13   0   7   41.00    6.10
  13   0   7   39.20    4.80
  14   0   7    5.30    3.20
  14   0   7    4.50    3.40
  15   0   7   56.79    4.90
  15   0   7   66.79    6.20
  16   0   7    3.80    3.30
  16   0   7    2.40    2.80
  18  -1  -7   -6.20    6.80
  18  -1  -7    0.90    2.80
 -18  -1   7   -2.70    3.20
  18   1  -7    1.20    2.80
  18   1  -7    0.00    3.20
  17  -1  -7   -2.30    3.00
 -17  -1   7    0.70    3.00
  17  -1  -7    0.80    4.10
 -17   1   7   -3.90    3.70
  17   1  -7   -5.20    5.60
  17   1  -7   -0.10    2.90
  17   1  -7    4.50    2.90
 -16  -1   7   23.80    4.10
  16  -1  -7   24.10    5.40
  16  -1  -7   17.80    5.50
 -16   1   7   12.70    3.60
  16   1  -7   24.20    5.00
  16   1  -7    9.40    4.60
  15  -1  -7    8.30    4.10
  15  -1  -7   -2.30    3.40
 -15  -1   7    1.80    2.70
  15   1  -7   -2.80    3.70
 -15   1   7   -4.80    3.40
  15   1  -7    3.10    3.80
  14  -1  -7    2.10    3.50
 -14  -1   7    3.40    3.40
  14   1  -7    4.90    3.00
 -14   1   7   14.50    4.50
 -14   1   7    0.00    3.40
 -13  -1   7    1.00    2.50
  13  -1  -7   -0.40    4.10
 -13  -1   7    4.70    3.20
 -13   1   7    2.20    3.10
  13   1  -7    1.80    2.90
 -13   1   7    3.50    2.80
 -12  -1   7   10.00    3.10
 -12  -1   7   13.10    3.70
  12  -1  -7   12.80    3.80
 -12   1   7   10.70    2.80
 -12   1   7   14.40    3.90
  11  -1  -7    2.10    3.20
 -11  -1   7    3.30    3.80
 -11  -1   7   -0.30    2.50
 -11   1   7    0.30    2.40
 -11   1   7   -1.80    2.70
 -10  -1   7  149.09    8.70
 -10  -1   7  157.28    6.80
  10  -1  -7  148.59    7.20
 -10  -1   7  140.29    8.20
 -10   1   7  156.08    6.60
 -10   1   7  153.18    6.80
 -10   1   7  132.09   10.20
  -9  -1   7   29.20    4.40
  -9  -1   7   18.60    3.20
  -9  -1   7   18.70    3.10
  -9  -1   7   18.30    5.80
  -9  -1   7   17.90    4.90
  -9   1   7   18.00    3.10
  -9   1   7   15.50    4.20
  -9   1   7   18.50    2.60
  -8  -1   7   23.50    3.60
  -8  -1   7   21.30    3.20
  -8  -1   7   29.90    6.80
  -8  -1   7   23.10    2.90
  -8  -1   7   26.30    4.50
  -8  -1   7   29.20    3.30
  -8   1   7   25.00    3.20
  -8   1   7   23.90    3.30
  -8   1   7   20.60    2.50
  -7  -1   7  131.89    6.10
  -7  -1   7  139.09    6.50
  -7  -1   7  138.09    5.80
  -7  -1   7  130.59    6.10
  -7  -1   7  137.79    6.10
  -7   1   7  138.89    6.00
  -7   1   7  133.29    5.70
  -7   1   7  132.79    6.10
  -6  -1   7   26.00    3.00
  -6  -1   7   21.60    3.90
  -6  -1   7   27.80    2.90
  -6  -1   7   28.70    2.40
  -6  -1   7   21.60    3.60
  -6   1   7   25.70    3.20
  -6   1   7   19.90    2.50
  -5  -1   7  134.19    6.10
  -5  -1   7  139.99    6.30
  -5  -1   7  140.49    5.70
  -5  -1   7  118.49    6.30
  -5  -1   7  143.29    5.50
   5   1  -7  132.89    6.10
  -5   1   7  139.69    6.00
  -5   1   7  136.69    5.60
  -4  -1   7   37.80    2.30
  -4  -1   7   38.10    3.20
  -4  -1   7   37.30    2.80
   4  -1  -7   30.00    2.60
   4   1  -7   38.80    2.80
  -4   1   7   38.30    2.60
  -4   1   7   40.30    3.50
  -3  -1   7  125.69    4.90
   3  -1  -7  132.19    5.40
  -3  -1   7  126.49    5.50
   3   1  -7  133.89    5.10
  -3   1   7  126.99    5.40
   2  -1  -7  151.08    6.10
   2  -1  -7  158.78    6.00
  -2   1   7  146.49    6.00
   1  -1  -7  463.35   16.20
   1  -1  -7  451.35   16.10
  -1   1   7  440.96   16.10
   0  -1  -7   35.10    2.10
   0   1   7   31.50    2.80
  -1  -1  -7  507.45   17.00
   1   1   7  446.76   17.00
   2  -1   7  323.87   12.00
  -2  -1  -7  342.57   11.80
   2  -1   7  303.57   12.00
   2   1   7  330.27   12.10
   2   1   7  325.07   12.00
   2   1   7  315.57   12.10
   3  -1   7   25.30    2.90
  -3  -1  -7   22.00    2.10
   3   1   7   15.20    4.00
   3   1   7   17.90    3.40
   4  -1   7   13.40    2.40
   4  -1   7   11.20    2.90
  -4  -1  -7    8.50    2.20
   4   1   7   11.90    3.00
   4   1   7   16.80    3.60
  -5  -1  -7  111.39    5.30
   5  -1   7  114.49    5.40
  -5  -1  -7   96.39    6.60
   5  -1   7  101.09    5.30
   5   1   7  117.99    5.30
   5   1   7  109.09    6.10
   6  -1   7  175.38    7.20
  -6  -1  -7  155.68    7.70
   6  -1   7  147.99    9.10
  -6  -1  -7  172.18    7.60
   6  -1   7  150.88    8.90
   6   1   7  168.48    7.10
   6   1   7  172.48    7.70
  -7  -1  -7   15.90    5.00
   7  -1   7   10.50    3.60
   7  -1   7    7.90    3.20
  -7  -1  -7    2.40    3.10
   7  -1   7   11.30    2.90
   7   1   7   11.50    3.00
   7   1   7    6.00    3.30
  -8  -1  -7   38.10    6.20
   8  -1   7   35.30    6.40
   8  -1   7   41.80    4.20
   8  -1   7   27.60    5.10
   8   1   7   32.80    4.70
   9  -1   7    4.20    3.80
   9  -1   7    1.40    3.10
   9  -1   7    4.00    3.50
   9   1   7   -0.50    5.50
   9   1   7    3.50    3.40
  10  -1   7   14.10    4.40
  10  -1   7   27.00    6.00
  10  -1   7    9.40    3.10
  10   1   7   22.40    4.40
  10   1   7   12.00    4.20
  11  -1   7    9.10    3.10
  11  -1   7    4.70    3.10
 -11  -1  -7    6.00    2.80
  11   1   7    3.80    3.50
  11   1   7    6.50    4.30
  12  -1   7   24.80    5.90
  12  -1   7   23.30    4.30
 -12  -1  -7   24.90    4.40
  12   1   7   19.00    4.30
  12   1   7   24.50    4.70
  13  -1   7   -3.40    2.90
  13  -1   7    4.40    3.10
 -13  -1  -7    6.00    3.80
  13   1   7   -1.80    4.10
  13   1   7   -1.40    3.50
 -14  -1  -7   -7.70    4.50
  14  -1   7   -0.50    3.00
  14  -1   7    1.40    2.80
  14   1   7    9.10    4.80
  14   1   7    3.30    3.40
  15  -1   7    3.20    3.70
  15  -1   7    1.10    4.30
  15   1   7    5.90    3.80
  15   1   7    1.10    4.60
  16  -1   7   -0.80    3.00
  16  -1   7    2.20    2.30
  16   1   7   -1.20    4.70
  17  -2  -7    8.30    3.30
 -17  -2   7    6.90    2.60
  17   2  -7   14.30    4.00
  17   2  -7   14.90    4.60
 -16  -2   7    3.90    2.60
  16   2  -7    3.60    2.50
 -16   2   7    5.70    5.50
  16   2  -7   -8.90    4.40
 -15  -2   7   -1.50    2.50
  15  -2  -7   -2.30    3.80
  15   2  -7   -0.60    3.50
  15   2  -7   -2.50    3.90
 -15   2   7    5.60    6.20
 -15   2   7    5.00    4.00
 -14  -2   7   31.60    3.70
  14  -2  -7   26.40    7.70
 -14   2   7   31.80    5.80
 -14   2   7   21.00    5.40
  14   2  -7   34.80    5.10
  14   2  -7   25.50    4.70
  13  -2  -7   33.70    8.10
 -13  -2   7   28.70    4.00
 -13  -2   7   38.80    5.70
 -13  -2   7   23.90    6.30
 -13   2   7   37.00    4.80
  13   2  -7   33.40    4.30
 -13   2   7   29.30    4.90
  13   2  -7   39.80    4.50
 -12  -2   7   17.60    4.00
 -12  -2   7   24.80    5.60
 -12  -2   7   20.20    5.50
  12  -2  -7   22.90    8.00
 -12   2   7   18.70    4.40
  12   2  -7   19.30    4.00
 -12   2   7   27.60    4.10
  11  -2  -7   34.40   10.10
 -11  -2   7   28.40    4.80
 -11  -2   7   28.50    6.60
 -11  -2   7   33.50    3.90
 -11   2   7   23.90    4.30
 -11   2   7   33.30    4.50
 -10  -2   7   22.90    4.20
 -10  -2   7   14.90    3.50
 -10   2   7   18.30    3.70
  10   2  -7   21.80    3.40
 -10   2   7   18.30    3.30
  -9  -2   7    0.80    3.30
  -9  -2   7    5.10    2.20
  -9  -2   7   10.90    3.80
  -9  -2   7    6.70    2.50
   9   2  -7    2.50    2.20
  -9   2   7    3.50    2.20
  -9   2   7    3.30    2.30
  -8  -2   7    1.20    2.20
  -8  -2   7    3.00    3.90
  -8  -2   7    3.90    3.30
  -8  -2   7    9.90    3.30
  -8  -2   7    5.60    2.50
  -8   2   7    3.40    2.30
  -8   2   7    2.20    2.00
  -7  -2   7   -0.60    3.00
  -7  -2   7    0.70    3.20
  -7  -2   7    0.10    3.60
  -7  -2   7   -0.30    2.20
  -7  -2   7   -0.60    3.90
  -7   2   7    0.00    1.80
  -7   2   7    0.00    2.00
  -6  -2   7  229.38    9.30
  -6  -2   7  232.58    9.50
  -6  -2   7  231.28    9.60
  -6  -2   7  247.98    9.40
  -6  -2   7  219.78   12.40
  -6   2   7  241.58    9.50
  -6   2   7  244.58    9.50
  -5  -2   7  102.79    6.00
  -5  -2   7  110.99    5.40
  -5  -2   7  123.79    5.50
   5  -2  -7  109.49    5.30
  -5  -2   7  110.29    5.40
   5   2  -7  102.29    7.40
  -5   2   7  116.39    5.60
  -5   2   7  114.49    5.10
  -4  -2   7    6.70    2.30
  -4  -2   7   10.40    2.20
   4  -2  -7    9.30    2.10
  -4  -2   7    8.80    2.80
  -4  -2   7   13.80    3.30
   4   2  -7   16.70    5.10
  -4   2   7   10.30    2.10
  -4   2   7    8.60    2.80
   4   2  -7   13.50    3.80
   3  -2  -7   32.00    2.40
  -3  -2   7   26.90    3.20
  -3  -2   7   27.30    3.30
   3   2  -7   32.30    3.10
  -3   2   7   30.20    2.50
  -3   2   7   29.20    3.20
  -2  -2   7  217.68    8.60
  -2  -2   7  216.38    8.40
   2  -2  -7  218.18    8.30
  -2   2   7  217.08    8.40
   2   2  -7  209.48    8.40
  -2   2   7  209.68    8.50
  -1  -2   7  529.75   18.50
  -1  -2   7  477.35   18.50
   1  -2  -7  525.35   18.50
  -1   2   7  541.65   18.40
   1   2  -7  497.05   18.40
  -1   2   7  505.35   18.50
   0  -2   7    8.60    2.30
   0  -2  -7    5.40    1.30
   0  -2   7    8.30    2.60
   0   2   7    7.00    2.00
   0   2  -7    8.90    2.80
   0   2   7    6.40    1.90
   1  -2   7  419.26   16.10
  -1  -2  -7  449.86   16.20
   1  -2   7  448.56   16.10
   1   2   7  445.36   16.00
   1   2   7  447.66   16.30
  -2  -2  -7   10.40    2.00
   2  -2   7   19.70    3.40
   2  -2   7   15.90    3.00
   2   2   7   13.90    2.80
  -3  -2  -7  134.19    6.00
   3  -2   7  135.99    6.20
   3  -2   7  136.19    6.20
   3   2   7  139.49    7.30
   4  -2   7    0.10    2.20
  -4  -2  -7   -0.30    1.80
   4  -2   7   -2.40    3.40
   4  -2   7    2.10    2.30
   4   2   7    1.10    2.80
   5  -2   7   12.50    3.00
   5  -2   7   11.20    3.40
   5  -2   7   12.10    3.60
  -5  -2  -7    8.10    2.40
  -5  -2  -7   14.30    3.70
   5   2   7   19.50    4.10
   6  -2   7   18.50    5.80
   6  -2   7   28.10    3.80
  -6  -2  -7   23.20    3.80
   6   2   7   30.00    5.10
  -7  -2  -7   -1.00    2.70
   7  -2   7    4.20    2.80
   7  -2   7    3.10    3.30
   7  -2   7   -0.40    3.30
   7   2   7    3.70    4.50
   8  -2   7   18.40    7.00
  -8  -2  -7   18.30    4.30
   8  -2   7   18.80    6.10
   8   2   7   29.90    6.30
   9  -2   7  177.98    8.00
  -9  -2  -7  158.18    7.70
   9  -2   7  172.18   10.70
  -9  -2  -7  165.68    7.70
   9   2   7  160.48    9.00
 -10  -2  -7    1.80    2.40
  10  -2   7    3.30    3.90
  10  -2   7    7.30    3.40
 -10  -2  -7   19.60    4.90
  10   2   7    4.80    4.70
  11  -2   7   44.00    5.00
  11  -2   7   49.60    6.50
 -11  -2  -7   42.60    4.20
 -11  -2  -7   41.30    6.40
  11   2   7   41.10    6.70
 -12  -2  -7   -1.50    2.90
  12  -2   7    2.40    3.30
  12  -2   7    0.60    3.20
  12   2   7   -4.40    5.20
  13  -2   7   19.60    5.30
  13   2   7   24.80    7.10
 -14  -2  -7    2.60    3.50
  14  -2   7    4.60    2.40
  14  -2   7    1.60    3.60
  14   2   7    8.70    5.80
  15  -2   7   -4.40    3.10
  15  -2   7    0.10    2.10
 -16  -3   7    0.80    2.30
  16   3  -7    3.00    3.30
  16   3  -7    0.20    4.00
 -15  -3   7   16.00    4.10
  15   3  -7   -1.60    3.50
  15   3  -7    6.80    4.30
 -14  -3   7    1.30    3.90
 -14   3   7   -1.90    5.20
  14   3  -7    3.60    4.40
  14   3  -7   -1.60    3.50
 -14   3   7    2.50    5.90
 -13  -3   7   32.90    5.10
 -13  -3   7   29.80    4.20
 -13   3   7   32.70    6.00
 -13   3   7   25.70    6.00
  13   3  -7   31.20    4.90
  13   3  -7   19.80    4.50
 -12  -3   7   39.90    4.60
 -12  -3   7   43.00    6.50
 -12  -3   7   38.60    4.60
 -12   3   7   38.50    5.80
  12   3  -7   34.30    4.70
 -12   3   7   40.10    5.20
 -11  -3   7   11.90    4.70
 -11  -3   7   17.60    6.50
 -11  -3   7   19.10    4.20
 -11   3   7   18.30    4.20
  11   3  -7   16.20    4.20
 -11   3   7   14.30    5.10
 -10  -3   7    2.40    3.60
 -10  -3   7   -1.00    2.70
 -10  -3   7    0.10    2.70
  10   3  -7   -2.40    2.60
 -10   3   7   -2.60    2.50
 -10   3   7    2.00    3.10
  -9  -3   7    5.90    2.70
  -9  -3   7    1.90    3.70
  -9  -3   7    5.00    2.70
  -9   3   7    8.40    3.10
  -9   3   7    6.00    3.70
   9   3  -7    2.20    2.80
  -8  -3   7   -1.10    2.60
  -8  -3   7   -2.30    2.40
  -8  -3   7    2.70    2.70
  -8   3   7   -2.50    2.80
   8   3  -7   -0.30    2.20
  -8   3   7   -1.40    2.30
  -7  -3   7  123.39    6.60
  -7  -3   7  134.99    7.40
  -7  -3   7  110.99    8.60
  -7  -3   7  124.29    6.40
   7   3  -7  119.79    6.10
  -7   3   7  124.79    6.50
  -7   3   7  120.79    6.00
  -6  -3   7   16.90    3.20
  -6  -3   7   13.50    3.20
  -6  -3   7   21.00    4.40
  -6  -3   7   18.70    6.50
  -6   3   7   13.80    3.60
   6   3  -7   14.50    3.30
  -6   3   7   13.30    3.00
  -5  -3   7   10.40    3.80
  -5  -3   7   12.30    3.00
  -5  -3   7   17.40    3.90
  -5  -3   7   17.70    5.00
   5   3  -7   15.80    3.30
  -5   3   7   18.60    2.80
  -5   3   7   17.10    3.60
  -4  -3   7   16.90    3.80
   4  -3  -7    8.00    3.70
  -4  -3   7   14.70    3.80
  -4  -3   7   10.30    2.80
   4   3  -7   18.70    3.30
  -4   3   7   12.50    4.00
  -4   3   7   16.20    2.70
   3  -3  -7   85.69    6.10
  -3  -3   7  113.19   10.50
  -3  -3   7   97.69    5.70
   3   3  -7  103.29    5.20
  -3   3   7   97.19    5.10
  -3   3   7  100.19    4.90
  -2  -3   7   21.70    8.70
  -2  -3   7   40.20    4.10
   2  -3  -7   28.00    4.40
  -2  -3   7   36.80    3.90
   2   3  -7   38.10    3.80
  -2   3   7   32.80    3.50
  -2   3   7   34.00    3.10
  -1  -3   7   22.10    4.60
  -1  -3   7   31.50    4.10
   1  -3  -7   23.80    4.10
  -1  -3   7   36.20    3.50
  -1   3   7   29.30    3.30
   1   3  -7   26.70    4.10
  -1   3   7   32.40    3.20
   0  -3   7    1.80    2.00
   0  -3   7   -0.50    2.90
   0  -3   7    4.70    3.40
   0  -3  -7    1.00    3.30
   0   3   7    5.10    3.00
   0   3   7    3.10    2.00
   0   3  -7   -5.60    3.70
  -1  -3  -7   -1.80    2.20
  -1  -3  -7    0.10    2.80
   1  -3   7   -1.70    3.30
   1  -3   7   -0.40    2.10
   1   3   7    1.10    1.90
   2  -3   7   67.39    4.40
   2  -3   7   65.39    4.70
  -2  -3  -7   56.89    4.60
   2  -3   7   55.89    6.40
   2   3   7   57.29    3.90
   3  -3   7    7.30    2.90
  -3  -3  -7    5.00    2.40
   3  -3   7    5.80    3.50
   3  -3   7    5.40    2.60
   3   3   7   13.40    3.20
   4  -3   7   21.00    7.40
  -4  -3  -7    4.40    2.90
   4  -3   7    1.60    2.80
  -4  -3  -7    7.30    2.30
   4  -3   7    9.00    3.20
   4   3   7   11.40    3.60
  -5  -3  -7   13.10    3.40
   5  -3   7   12.10    3.80
  -5  -3  -7   13.80    4.20
   5  -3   7   15.50    3.80
   5  -3   7   22.20    4.60
   5   3   7   14.10    4.20
   6  -3   7    1.70    3.30
  -6  -3  -7    1.60    2.80
   6  -3   7    5.20    3.50
   6  -3   7    3.90    6.50
  -6  -3  -7    0.50    2.50
   6   3   7   -0.60    3.60
   7  -3   7   89.69    6.20
  -7  -3  -7   83.89    5.30
  -7  -3  -7   86.19    5.30
   7  -3   7   80.09    7.50
   7   3   7   86.79    7.00
   8  -3   7   63.99    5.80
  -8  -3  -7   66.79    5.00
   8  -3   7   73.89    7.00
  -8  -3  -7   63.09    4.60
   9  -3   7   61.19    5.80
  -9  -3  -7   52.39    4.70
  -9  -3  -7   55.69    4.90
   9  -3   7   62.49    6.50
 -10  -3  -7    0.10    2.90
 -10  -3  -7    1.70    2.60
  10  -3   7    2.00    3.10
  10  -3   7   -2.00    3.50
  11  -3   7    2.90    3.30
  11  -3   7   -0.20    3.80
 -11  -3  -7    4.80    3.30
 -11  -3  -7    0.10    2.80
  12  -3   7   -1.40    2.70
 -12  -3  -7    1.20    2.40
 -12  -3  -7   -0.90    3.90
  12  -3   7   -0.20    4.10
  13  -3   7    3.80    2.60
  13  -3   7   -2.50    4.30
 -13  -3  -7    2.00    2.80
 -14  -3  -7    2.10    3.30
  14  -3   7   -4.10    2.90
 -14  -4   7   -0.10    3.80
  14   4  -7    1.40    4.60
 -13  -4   7   -1.30    4.80
 -13  -4   7    3.70    3.00
  13   4  -7    2.00    3.60
  13   4  -7   -1.30    9.70
 -12  -4   7    0.00    2.60
 -12  -4   7   13.50    4.40
 -12   4   7    2.40    5.00
  12   4  -7    1.20    6.80
 -12   4   7    5.00    6.00
  12   4  -7    8.80    3.50
 -11  -4   7   -3.20    3.00
 -11  -4   7   -1.20    3.20
  11   4  -7    1.90    3.80
 -11   4   7   -0.60    3.90
 -11   4   7    0.90    3.80
  11   4  -7   -5.00    4.60
 -10  -4   7    4.40    2.90
 -10  -4   7    0.80    3.20
 -10   4   7    7.10    3.70
  10   4  -7    2.00    3.40
 -10   4   7    2.40    3.50
  -9  -4   7   20.10    4.90
  -9  -4   7   24.90    3.80
  -9  -4   7   17.90    4.90
  -9   4   7   27.00    4.60
  -9   4   7   27.50    5.10
   9   4  -7   22.60    4.70
  -8  -4   7   20.10    4.70
  -8  -4   7   26.10    9.40
  -8  -4   7   11.00    3.50
   8   4  -7   14.90    3.80
  -8   4   7   17.90    4.30
  -8   4   7   18.70    4.80
  -7  -4   7    7.00    3.80
  -7  -4   7    4.80    2.80
  -7  -4   7    5.30    5.80
  -7  -4   7    1.20    3.90
   7   4  -7    3.40    3.10
  -7   4   7    1.20    2.70
  -7   4   7    3.90    2.70
  -6  -4   7   22.90    6.20
  -6  -4   7   14.20    3.70
  -6  -4   7   39.30    9.50
  -6  -4   7   21.80    5.70
   6   4  -7   28.70    4.60
  -6   4   7   21.20    4.10
  -6   4   7   21.00    3.70
  -5  -4   7  104.89    7.70
  -5  -4   7  101.69    5.60
  -5  -4   7   99.49    7.60
  -5  -4   7  107.29    9.80
  -5   4   7  107.09    6.00
  -5   4   7   95.59    5.60
   5   4  -7  100.09    6.10
  -4  -4   7   -3.30    4.20
  -4  -4   7   -5.30    4.90
  -4  -4   7    4.30    2.30
   4   4  -7   -3.60    4.70
  -4   4   7   -0.60    2.30
  -4   4   7   -1.40    2.60
  -3  -4   7   67.39    6.60
  -3  -4   7   52.19    4.40
  -3   4   7   52.59    4.20
   3   4  -7   51.79    5.20
  -2  -4   7   29.50    6.70
  -2  -4   7   17.60    6.00
  -2  -4   7   21.80    3.80
  -2   4   7   14.40    3.50
   2   4  -7   13.60    3.90
  -2   4   7   15.30    3.80
  -1  -4   7   12.20    4.30
  -1  -4   7   27.20   10.70
   1   4  -7    1.00    4.30
   0  -4   7   25.80    6.50
   0  -4   7   20.10    3.60
   0   4  -7   28.10    8.10
   0   4   7   21.30    4.00
   1  -4   7    1.40    4.60
   1  -4   7    0.10    2.50
  -1  -4  -7    0.30    4.40
   1  -4   7    3.60    4.50
   2  -4   7   55.39    5.00
   2  -4   7   53.49    7.40
  -2  -4  -7   54.79    5.00
   2  -4   7   60.99    9.00
   2   4   7   49.20    4.50
   3  -4   7   -4.80    3.80
  -3  -4  -7    2.80    2.60
   3  -4   7    0.10    3.40
   3  -4   7    1.90    4.80
  -3  -4  -7   -3.10    2.90
   3   4   7   -2.30    2.30
   4  -4   7    7.70    5.80
  -4  -4  -7    9.20    3.10
   4  -4   7    6.80    4.90
   4  -4   7   10.80    3.80
   4   4   7    7.80    2.90
   5  -4   7   -3.50    3.50
  -5  -4  -7   -1.00    2.80
   5  -4   7    4.60    4.80
   5   4   7   -1.40    2.80
   6  -4   7    4.30    4.80
   6  -4   7    4.40    3.50
  -6  -4  -7    7.40    2.70
  -6  -4  -7   11.80    3.50
   6   4   7    7.40    3.10
   7  -4   7    2.60    5.80
   7  -4   7   -1.30    3.30
  -7  -4  -7   -2.50    2.60
  -7  -4  -7    1.50    2.50
   7   4   7   -0.70    3.50
  -8  -4  -7   17.10    4.00
  -8  -4  -7    7.80    2.60
   8   4   7   -1.60    3.90
  -9  -4  -7    7.90    2.90
  -9  -4  -7    6.40    2.70
   9  -4   7    3.70    3.10
 -10  -4  -7    0.60    2.60
 -10  -4  -7   -1.10    2.30
  10  -4   7    0.80    2.80
 -11  -4  -7    6.60    3.20
 -11  -4  -7    3.30    3.20
  11  -4   7   -0.80    2.70
 -12  -4  -7    0.80    2.70
  12  -4   7   12.40    4.70
 -12  -4  -7   -5.10    4.00
 -12  -5   7    1.10    2.60
 -11  -5   7    0.80    5.00
 -11  -5   7    3.60    2.70
  11   5  -7    1.20    5.20
 -10  -5   7    1.30    2.70
 -10  -5   7    4.90    5.00
 -10   5   7    0.80    9.50
  10   5  -7   -3.00    3.80
  -9  -5   7   -0.60    5.00
  -9  -5   7   14.10    3.50
   9   5  -7    9.50    4.20
  -9   5   7    1.30    4.10
  -8  -5   7   55.39    4.50
   8   5  -7   53.79    6.00
  -7  -5   7   10.30    3.60
   7   5  -7   -0.60    3.90
  -7   5   7    9.00    3.80
  -6  -5   7    0.90    2.70
  -6   5   7    2.50    3.10
   6   5  -7    0.60    4.40
  -5  -5   7    3.00    2.70
   5   5  -7   18.90    6.00
  -5   5   7    2.90    3.10
  -4  -5   7   10.20    3.50
  -4   5   7    6.30    3.00
   4   5  -7    1.70    4.20
  -3  -5   7   -0.70    2.50
  -3   5   7    2.10    3.20
   3   5  -7    3.00    4.90
  -2  -5   7   44.70    4.40
  -2   5   7   39.70    4.20
   2   5  -7   41.90    7.00
  -1  -5   7    0.30    2.80
  -1   5   7    1.70    2.50
   0  -5   7   36.90    4.70
   0  -5  -7   51.59    5.10
   0   5   7   44.00    4.50
  -1  -5  -7    3.20    2.70
   1  -5   7   -3.10    3.90
   1   5   7    1.30    2.60
  -2  -5  -7   32.50    4.30
   2   5   7   33.70    4.40
  -3  -5  -7    2.00    2.50
  -3  -5  -7    9.70    4.80
   3   5   7    1.40    2.80
  -4  -5  -7    4.20    3.80
  -4  -5  -7    0.00    2.60
   4   5   7    4.20    3.10
  -5  -5  -7   -1.60    3.30
  -5  -5  -7    5.90    3.00
   5   5   7   10.10    5.80
  -6  -5  -7   -4.00    3.10
  -6  -5  -7    1.50    2.40
   6   5   7    1.00    3.70
  -7  -5  -7   -1.70    3.20
  -7  -5  -7   -0.60    2.80
   7   5   7    0.00    4.40
  -8  -5  -7    2.50    2.30
  -8  -5  -7    5.00    3.40
  -9  -5  -7   -3.40    2.40
  -9  -5  -7    8.20    3.20
  -7  -6   7    1.00    3.20
  -6  -6   7    0.80    2.80
  -5  -6   7   -4.10    3.00
   4  -6  -7   -5.20    5.10
  -4  -6   7   -5.40    3.10
  -4   6   7   -1.90    4.40
   3  -6  -7   -0.10    4.10
  -3  -6   7   -1.10    4.20
  -3   6   7    0.40    3.90
   2  -6  -7   10.70    3.70
  -2   6   7    2.00    3.50
   1  -6  -7   12.00    3.20
  -1   6   7    2.90    3.30
   0  -6  -7   -2.10    3.00
   0   6   7   -0.70    3.20
  -1  -6  -7    7.00    3.00
   1   6   7    0.80    3.20
  -2  -6  -7    0.20    2.60
   2   6   7    2.50    3.50
  -3  -6  -7    3.70    2.70
  -4  -6  -7    0.50    2.60
 -18   0   8    0.90    3.40
  18   0  -8    2.80    2.60
  18   0  -8    4.40    3.70
  17   0  -8   -0.90    6.00
 -17   0   8    0.50    3.10
  17   0  -8    3.50    3.50
  17   0  -8    2.00    2.80
  16   0  -8   -2.40    3.10
 -16   0   8   -2.20    3.00
  15   0  -8   -2.70    3.50
 -15   0   8   -1.70    3.10
  14   0  -8   72.29    5.40
 -14   0   8   74.19    5.30
  13   0  -8   -0.90    3.00
 -13   0   8    2.80    2.50
 -12   0   8  175.78    8.70
 -12   0   8  163.68    7.60
 -12   0   8  174.68    9.30
 -11   0   8    1.00    2.20
 -11   0   8   -1.90    2.90
 -11   0   8   -0.30    2.40
 -10   0   8   26.70    3.10
 -10   0   8   22.40    6.40
 -10   0   8   25.60    2.90
  -9   0   8    1.60    1.90
  -9   0   8    1.20    2.20
  -9   0   8   -1.40    1.90
  -9   0   8    4.80    3.50
  -8   0   8   66.79    4.20
  -8   0   8   67.89    3.80
  -8   0   8   67.89    3.90
  -8   0   8   66.89    4.30
  -8   0   8   72.39   11.40
  -7   0   8   -0.60    1.40
  -7   0   8   -1.70    1.70
  -7   0   8   -0.10    1.50
  -7   0   8   -2.10    2.20
  -6   0   8    9.00    2.50
  -6   0   8   11.80    3.50
  -6   0   8    6.90    1.80
  -6   0   8    7.50    2.70
  -5   0   8   -0.30    1.50
  -5   0   8    1.40    2.50
  -5   0   8    0.50    1.20
  -5   0   8   -0.70    1.80
   5   0  -8    0.40    1.80
   4   0  -8  219.78    8.40
  -4   0   8  215.58    8.30
   3   0  -8   -0.80    1.20
  -3   0   8    0.40    1.50
  -2   0   8    1.80    1.90
   2   0  -8   -0.20    1.10
   1   0  -8    0.20    1.10
   1   0  -8   -1.10    0.70
   0   0  -8  114.99    4.80
   0   0  -8  114.89    4.50
   1   0   8   -2.10    2.20
  -1   0  -8   -0.70    0.80
  -2   0  -8   63.89    2.90
   2   0   8   56.89    4.40
   2   0   8   55.39    3.60
   3   0   8   -2.00    2.30
   3   0   8    0.30    2.00
   3   0   8    4.60    1.70
  -3   0  -8    0.80    1.20
   4   0   8   -0.90    2.20
   4   0   8    5.20    2.90
   4   0   8    3.10    1.40
  -4   0  -8    6.70    2.40
   5   0   8    3.00    1.60
   5   0   8    2.00    2.80
  -5   0  -8   -0.20    1.90
   6   0   8   14.20    4.90
  -6   0  -8   25.00    4.20
   6   0   8   20.70    3.00
   6   0   8   15.90    4.10
   7   0   8    0.40    3.80
  -7   0  -8   -1.00    4.10
   7   0   8   -0.10    2.60
   7   0   8    2.70    2.30
   8   0   8   46.30    4.20
   8   0   8   45.40    7.40
   8   0   8   42.50    4.30
   9   0   8    1.30    2.60
   9   0   8   -2.40    3.60
   9   0   8    3.60    2.80
  10   0   8    5.90    3.00
  10   0   8    0.30    3.40
  11   0   8    0.80    3.40
  11   0   8   -3.40    4.50
  12   0   8  134.49    7.90
  12   0   8  126.79    8.50
 -12   0  -8  107.89    7.20
  13   0   8    1.90    3.20
  13   0   8    3.00    3.90
  14   0   8   62.49    6.40
  14   0   8   50.49    5.00
  15   0   8    4.60    3.20
  15   0   8    2.90    3.00
  16   0   8   -2.70    3.30
  16   0   8    1.60    2.80
 -18  -1   8   -6.50    3.00
  18  -1  -8    1.40    2.60
 -18   1   8   20.60    6.90
  18   1  -8    3.10    3.20
  18   1  -8    0.90    2.90
  17  -1  -8    7.90    4.90
 -17  -1   8    0.30    2.90
  17  -1  -8    3.50    3.00
 -17   1   8    0.60    3.40
  17   1  -8   -1.40    5.20
  17   1  -8    0.60    3.10
  17   1  -8    0.60    2.60
 -16  -1   8    5.90    3.50
  16  -1  -8    6.30    4.60
  16  -1  -8    4.00    3.10
  16   1  -8    6.80    3.80
 -16   1   8    4.40    3.20
  16   1  -8    5.20    3.20
  15  -1  -8    3.20    3.60
 -15  -1   8    3.30    2.60
  15   1  -8   -2.00    3.70
  15   1  -8    0.70    3.00
 -15   1   8   -2.90    3.40
 -14  -1   8   62.09    4.60
  14  -1  -8   62.49    5.90
  14   1  -8   66.29    5.10
 -14   1   8   53.89    5.00
 -14   1   8   62.29    5.40
 -13  -1   8   13.10    3.60
 -13  -1   8   23.40    5.50
  13  -1  -8   17.90    5.70
 -13   1   8   17.30    4.10
 -13   1   8   16.40    4.10
 -12  -1   8    9.00    3.10
  12  -1  -8   11.50    3.90
 -12  -1   8    9.00    2.50
 -12   1   8   13.20    4.00
 -12   1   8   16.70    3.70
  11  -1  -8   35.90    5.40
 -11  -1   8   46.10    6.30
 -11  -1   8   46.60    5.10
 -11   1   8   42.80    4.10
 -11   1   8   43.20    3.80
  10  -1  -8    9.70    3.70
 -10  -1   8    9.90    3.20
 -10  -1   8    7.60    3.10
 -10   1   8    7.40    2.60
 -10   1   8   11.10    2.80
  -9  -1   8   12.80    4.00
  -9  -1   8   11.20    3.80
  -9  -1   8    6.60    3.20
  -9  -1   8   15.70    3.00
  -9  -1   8   12.00    2.80
  -9   1   8   11.20    3.10
  -9   1   8   14.30    2.60
  -9   1   8   11.30    4.70
  -9   1   8    8.60    3.30
  -8  -1   8   70.29    6.90
  -8  -1   8   66.29    3.90
  -8  -1   8   60.19    5.40
  -8  -1   8   65.79    4.90
  -8  -1   8   70.79    4.10
  -8  -1   8   55.99    7.10
  -8   1   8   65.19    4.40
  -8   1   8   68.09    3.70
  -8   1   8   62.69    4.10
  -7  -1   8  232.28    9.70
  -7  -1   8  235.88    9.40
  -7  -1   8  245.48    9.30
  -7  -1   8  232.18    9.40
  -7  -1   8  227.88    9.40
  -7   1   8  230.98    9.20
  -7   1   8  233.88    9.00
  -6  -1   8    3.40    1.90
  -6  -1   8   -0.20    2.40
  -6  -1   8    2.30    1.80
  -6  -1   8    1.50    1.60
  -6   1   8    2.70    1.80
  -6   1   8    0.10    1.40
  -5  -1   8    0.60    2.60
  -5  -1   8    1.20    1.90
  -5  -1   8    1.70    1.40
  -5  -1   8    1.30    1.60
  -5  -1   8    1.80    2.30
   5   1  -8    2.90    2.40
  -5   1   8   -2.90    1.90
  -5   1   8    0.40    1.40
  -4  -1   8  240.78    8.80
  -4  -1   8  236.68    9.00
  -4  -1   8  234.68    9.20
  -4  -1   8  230.28    9.20
  -4   1   8  235.88    8.90
   4   1  -8  243.08    9.10
  -4   1   8  234.98    9.40
  -3  -1   8    1.10    2.00
   3  -1  -8   -0.70    1.80
  -3  -1   8    1.90    2.00
   3  -1  -8    2.30    1.10
  -3  -1   8    2.60    1.10
  -3  -1   8    0.50    2.10
  -3   1   8   -0.70    2.00
  -3   1   8    1.00    1.70
   3   1  -8    2.00    1.40
  -2  -1   8   51.69    3.50
   2  -1  -8   52.69    3.20
  -2  -1   8   56.19    3.80
   2  -1  -8   56.29    2.90
  -2   1   8   54.19    3.30
  -1  -1   8   28.60    2.80
  -1  -1   8   31.90    3.10
   1  -1  -8   24.90    2.90
   1  -1  -8   31.40    2.10
  -1   1   8   23.70    2.50
   0  -1   8  197.18    8.10
   0  -1  -8  210.48    7.80
   0  -1   8  205.28    8.00
   0   1   8  197.58    7.90
   1  -1   8   38.30    3.10
   1  -1   8   35.60    3.40
  -1  -1  -8   38.00    2.60
   1   1   8   35.30    3.50
   1   1   8   37.20    3.30
   2  -1   8  179.08    7.40
   2  -1   8  179.58    7.30
  -2  -1  -8  190.88    7.10
   2   1   8  170.68    7.60
   2   1   8  179.48    7.40
   3  -1   8  314.77   11.90
  -3  -1  -8  321.17   11.70
   3  -1   8  308.27   11.70
   3   1   8  296.47   13.10
   3   1   8  329.37   12.00
   4  -1   8    4.00    2.00
  -4  -1  -8    7.60    3.30
  -4  -1  -8    4.90    1.80
   4  -1   8    6.70    2.20
   4   1   8    8.80    2.20
   4   1   8    4.80    3.70
   5  -1   8    1.40    2.20
  -5  -1  -8    0.70    2.20
   5  -1   8   -3.40    3.50
   5  -1   8    0.50    1.80
  -5  -1  -8   -1.20    3.20
   5   1   8    4.00    3.00
   5   1   8    1.00    1.90
  -6  -1  -8  179.88    8.60
   6  -1   8  186.28    7.70
  -6  -1  -8  167.78    8.30
   6  -1   8  169.08    9.90
   6   1   8  183.28    8.20
   6   1   8  182.58    7.70
   7  -1   8   48.90    4.20
   7  -1   8   42.90    3.90
   7  -1   8   44.00    7.00
  -7  -1  -8   43.80    7.10
   7   1   8   35.60    7.20
   7   1   8   43.70    4.80
   7   1   8   48.00    3.80
   8  -1   8  138.69    8.70
   8  -1   8  149.79    8.40
   8  -1   8  130.29    7.20
   8   1   8  135.89    7.10
   8   1   8  122.59   11.50
   9  -1   8    1.90    3.30
   9  -1   8    4.30    3.00
   9  -1   8    7.70    3.30
   9   1   8    4.10    3.10
   9   1   8    0.50    5.70
  10  -1   8    1.20    2.80
  10  -1   8    7.60    4.10
  10  -1   8   -3.80    3.30
  10   1   8    3.20    3.50
  10   1   8   -5.30    4.20
  11  -1   8   25.00    7.70
 -11  -1  -8   25.30    4.50
  11  -1   8   32.00    4.50
  11   1   8   40.40    8.80
  11   1   8   31.60    5.50
  12  -1   8    7.80    3.10
  12  -1   8    6.80    3.50
 -12  -1  -8   14.40    4.30
  12   1   8    0.80    4.60
  12   1   8   11.70    4.10
  13  -1   8   -1.70    3.10
 -13  -1  -8    3.20    3.70
  13   1   8    3.70    4.80
  13   1   8    2.70    3.70
 -14  -1  -8   -9.40    4.50
  14  -1   8    1.50    3.20
  14  -1   8    2.60    3.30
  14   1   8    4.10    3.80
  14   1   8    5.00    4.70
  15  -1   8   18.40    4.20
  15  -1   8   26.70    4.10
  15   1   8   25.90    5.50
  17  -2  -8   29.00    6.60
 -17  -2   8   38.80    4.00
  17   2  -8   25.60    4.00
  17   2  -8   35.20    5.30
 -16  -2   8    1.80    2.80
  16  -2  -8    6.70    4.10
 -16   2   8    5.30    5.00
  16   2  -8    2.20    4.10
  16   2  -8    0.10    3.50
  15  -2  -8   -1.10    4.10
 -15  -2   8   13.30    4.30
 -15   2   8    2.60    4.90
  15   2  -8    7.10    3.20
 -15   2   8   20.00    5.20
  15   2  -8    6.00    3.90
 -14  -2   8   27.40    4.10
  14  -2  -8   11.70    4.80
 -14   2   8   17.50    5.00
  14   2  -8   19.00    4.40
  14   2  -8   25.40    4.10
 -14   2   8   24.90    5.20
 -13  -2   8  106.29    5.90
  13  -2  -8  102.99    9.30
 -13  -2   8  100.09    6.80
 -13   2   8   96.09    6.00
  13   2  -8   83.39    5.80
 -13   2   8   88.29    6.10
 -12  -2   8   31.40    5.90
 -12  -2   8   21.10    4.80
 -12  -2   8   33.00    3.80
  12  -2  -8   22.30    5.80
 -12   2   8   30.00    4.40
  12   2  -8   31.80    4.30
 -12   2   8   33.40    4.20
 -11  -2   8   28.70    4.10
 -11  -2   8   34.80    6.00
  11  -2  -8   27.30   10.90
 -11  -2   8   23.00    5.00
 -11   2   8   28.00    3.60
  11   2  -8   29.40    5.40
 -11   2   8   25.50    4.20
 -10  -2   8   26.20    3.80
 -10  -2   8   24.50    5.90
 -10  -2   8   24.50    4.70
 -10  -2   8   34.00    4.80
 -10   2   8   27.30    3.40
  10   2  -8   25.00    3.50
 -10   2   8   23.40    4.00
  -9  -2   8   15.00    3.30
  -9  -2   8   11.90    3.50
  -9  -2   8   15.30    3.80
  -9  -2   8   14.50    4.00
  -9   2   8   20.70    3.20
  -9   2   8   13.40    2.80
  -8  -2   8    6.50    3.30
  -8  -2   8    9.30    2.70
  -8  -2   8    8.50    3.00
  -8  -2   8    7.00    2.60
  -8  -2   8    7.20    4.80
  -8   2   8    7.60    2.80
  -8   2   8    6.70    1.90
  -7  -2   8  256.87    9.80
  -7  -2   8  217.78   10.70
  -7  -2   8  243.28   10.80
  -7  -2   8  243.28    9.70
  -7  -2   8  231.18    9.60
  -7   2   8  244.48    9.70
  -7   2   8  235.68    9.40
  -6  -2   8   56.19    4.00
  -6  -2   8   56.99    4.70
  -6  -2   8   53.49    4.40
  -6  -2   8   52.09    6.30
   6  -2  -8   51.59    4.20
  -6  -2   8   62.49    4.70
  -6   2   8   60.39    3.60
  -6   2   8   58.79    4.20
  -5  -2   8  223.88   10.80
  -5  -2   8  216.88    9.00
  -5  -2   8  216.98    9.30
  -5  -2   8  232.98    9.00
  -5  -2   8  203.58    8.80
   5  -2  -8  220.98    9.00
  -5   2   8  230.28    8.70
  -5   2   8  229.38    9.00
  -4  -2   8   21.30    5.50
  -4  -2   8   11.20    2.70
  -4  -2   8   13.00    2.90
  -4  -2   8   11.50    2.70
  -4   2   8    5.90    2.10
  -4   2   8    7.60    2.30
   4   2  -8   12.90    3.00
  -3  -2   8    9.10    2.60
   3  -2  -8    9.80    2.20
  -3  -2   8    9.50    2.50
  -3   2   8    9.10    2.30
  -3   2   8   13.00    2.80
   3   2  -8   11.60    3.10
   2  -2  -8    0.50    1.30
  -2  -2   8    3.00    2.00
  -2  -2   8   -0.50    2.00
  -2   2   8    0.30    1.50
  -2   2   8   -0.40    1.80
   2   2  -8    0.50    2.30
  -1  -2   8  220.28    8.50
   1  -2  -8  217.58    8.50
  -1  -2   8  206.78    8.60
  -1   2   8  218.28    8.60
   1   2  -8  210.18    9.00
  -1   2   8  220.98    8.40
   0  -2  -8   73.39    3.90
   0  -2   8   71.99    4.20
   0  -2   8   76.39    4.10
   0   2   8   71.29    4.10
   0   2   8   75.59    4.40
  -1  -2  -8    1.60    1.40
   1  -2   8    6.10    2.30
   1  -2   8    7.80    2.60
   1   2   8    1.40    2.40
   1   2   8    1.80    2.20
   2  -2   8   14.10    3.30
   2  -2   8   18.10    3.00
   2   2   8   15.70    2.90
   3  -2   8  112.19    5.30
   3  -2   8  108.99    8.40
  -3  -2  -8  105.79    5.50
   3  -2   8  117.19    5.60
   3   2   8  111.49    5.50
   4  -2   8    7.40    2.40
  -4  -2  -8    4.50    2.40
   4  -2   8    8.80    3.10
   4  -2   8    7.70    3.20
   4   2   8    5.30    2.80
   5  -2   8    2.10    2.80
   5  -2   8    6.20    2.60
  -5  -2  -8    1.80    3.10
  -5  -2  -8    5.10    2.50
   5  -2   8    3.00    3.10
   5   2   8    4.10    3.20
  -6  -2  -8    9.70    2.80
   6  -2   8   11.50    2.80
   6  -2   8   19.30    4.30
   6  -2   8   12.70    3.50
  -7  -2  -8   21.00    3.90
   7  -2   8   22.80    4.60
   7  -2   8   24.30    7.10
   7  -2   8   17.10    4.40
   8  -2   8    6.90    3.90
   8  -2   8    9.30    3.20
  -8  -2  -8   15.70    4.70
   8  -2   8    6.80    3.20
   8   2   8    6.10    5.30
  -9  -2  -8   33.20    4.90
  -9  -2  -8   27.80    3.40
   9  -2   8   32.00    6.40
   9  -2   8   26.10    4.90
   9   2   8   31.00    7.70
 -10  -2  -8    8.10    3.20
  10  -2   8    4.00    3.90
  10  -2   8    9.50    3.40
  10   2   8   15.20    5.70
 -11  -2  -8   12.60    3.60
  11  -2   8    8.60    3.40
  11  -2   8    4.80    3.10
  11   2   8   21.50    7.30
 -12  -2  -8   26.30    4.10
  12  -2   8   36.40    7.90
  12   2   8   30.10    7.70
 -13  -2  -8   -3.70    2.90
  13  -2   8   -0.30    2.40
  13  -2   8   -1.50    3.00
 -14  -2  -8    1.80    3.50
  14  -2   8    1.40    2.40
  14  -2   8   -2.90    2.80
  15  -2   8   -2.70    3.50
  15  -2   8    0.50    2.20
 -16  -3   8    1.20    2.60
  16   3  -8   -0.50    3.40
  16   3  -8    0.40    3.90
 -15  -3   8    6.90    3.80
  15   3  -8   -5.10    3.60
  15   3  -8   -1.20    3.70
 -15   3   8   11.80    7.50
 -14  -3   8    1.30    4.60
 -14   3   8    3.40    4.70
  14   3  -8   -1.60    3.30
 -14   3   8    3.70    4.40
  14   3  -8    0.60    3.40
 -13  -3   8   -1.00    3.60
 -13  -3   8    3.30    3.10
 -13  -3   8    8.10    3.10
 -13   3   8    9.50    4.30
  13   3  -8    1.60    3.40
 -13   3   8    5.40    3.90
  13   3  -8    0.50    3.40
 -12  -3   8    9.80    3.50
 -12  -3   8   17.20    4.40
 -12  -3   8    8.50    3.50
 -12   3   8   15.00    4.70
 -12   3   8    8.50    3.80
  12   3  -8    9.90    3.60
 -11  -3   8  101.09    6.10
 -11  -3   8  106.49    7.80
 -11  -3   8  105.19    6.20
 -11   3   8   98.89    5.90
 -11   3   8  100.89    6.50
  11   3  -8   97.99    6.10
 -10  -3   8   25.00    7.00
 -10  -3   8   15.00    4.40
 -10  -3   8   13.50    3.20
 -10   3   8   15.30    4.40
  10   3  -8   11.40    3.80
 -10   3   8   13.40    3.90
  -9  -3   8   75.19    5.60
  -9  -3   8   89.89    5.50
  -9  -3   8   84.29    8.40
  -9  -3   8   81.29    5.20
   9   3  -8   80.79    5.30
  -9   3   8   86.09    5.20
  -9   3   8   89.59    5.70
  -8  -3   8   45.20    4.40
  -8  -3   8   54.59    5.10
  -8  -3   8   61.29    7.20
  -8  -3   8   43.00    4.30
  -8   3   8   45.00    4.60
  -8   3   8   44.20    4.10
   8   3  -8   46.10    4.30
  -7  -3   8    1.30    2.40
  -7  -3   8    2.40    2.80
  -7  -3   8    6.80    3.00
  -7  -3   8    3.00    3.40
  -7   3   8    3.30    2.70
   7   3  -8    4.80    2.60
  -7   3   8    2.10    2.00
  -6  -3   8    8.20    3.20
  -6  -3   8    6.60    2.60
  -6  -3   8    0.70    3.60
   6   3  -8    3.30    2.40
  -6   3   8    8.40    4.00
  -6   3   8   10.20    3.30
  -5  -3   8    7.10    2.90
  -5  -3   8    6.90    2.30
  -5  -3   8   17.40    5.30
  -5  -3   8    7.60    3.70
  -5   3   8    8.60    2.70
  -5   3   8    5.60    2.10
   5   3  -8    6.10    2.70
  -4  -3   8    0.80    2.70
  -4  -3   8    4.10    1.90
  -4  -3   8    1.60    4.00
  -4   3   8   -1.10    1.80
  -4   3   8    2.80    2.30
   4   3  -8    4.60    2.70
  -3  -3   8   36.50    3.50
  -3  -3   8   35.00    4.10
  -3   3   8   39.40    3.20
  -3   3   8   40.30    3.50
   3   3  -8   38.50    4.00
  -2  -3   8    8.80    4.10
  -2  -3   8   16.10    3.60
  -2  -3   8   16.30    3.00
  -2   3   8   16.90    3.20
   2   3  -8   15.90    3.30
  -2   3   8    9.60    2.90
  -1  -3   8   28.40    4.30
  -1  -3   8   35.20    3.50
  -1  -3   8   38.50    4.20
   1   3  -8   32.50    5.00
  -1   3   8   40.70    3.30
  -1   3   8   39.20    3.50
   0  -3  -8   77.99    5.80
   0  -3   8   81.89    4.50
   0  -3   8   81.89    6.90
   0  -3   8   72.89    5.20
   0   3   8   79.29    4.40
  -1  -3  -8   17.60    4.20
   1  -3   8   16.30    3.80
   1  -3   8   12.70    3.40
   1  -3   8   14.40    3.10
   1   3   8   14.60    3.10
   2  -3   8    1.30    3.00
   2  -3   8    3.90    2.40
  -2  -3  -8    2.70    2.70
   2  -3   8    6.70    2.80
   2   3   8    4.80    2.20
   3  -3   8    6.80    2.60
   3  -3   8    3.20    2.60
   3  -3   8    5.00    3.20
  -3  -3  -8    6.50    2.60
   3   3   8    6.50    2.50
  -4  -3  -8   10.50    2.70
   4  -3   8   14.00    5.60
   4  -3   8    9.10    3.10
   4  -3   8   13.00    3.40
  -4  -3  -8   13.90    3.50
   4   3   8   11.50    3.70
   5  -3   8   -1.70    3.50
   5  -3   8    3.90    3.30
  -5  -3  -8    0.50    2.60
  -5  -3  -8    5.30    2.50
   5  -3   8    7.60    3.50
   5   3   8   -2.10    2.90
  -6  -3  -8   42.50    4.10
   6  -3   8   33.10    6.20
   6  -3   8   36.00    7.10
  -6  -3  -8   37.50    4.00
   6  -3   8   42.30    5.00
   6   3   8   30.40    5.10
   7  -3   8   11.90    3.60
  -7  -3  -8    4.80    2.90
   7  -3   8    6.00    3.60
  -7  -3  -8    6.20    2.70
   7   3   8    6.80    4.00
   8  -3   8   17.00    6.60
  -9  -3  -8   42.00    4.80
   9  -3   8   43.80    6.30
  -9  -3  -8   44.50    4.10
   9  -3   8   31.50    5.40
  10  -3   8   -3.30    3.80
 -10  -3  -8    2.30    2.40
 -10  -3  -8   -1.00    3.30
  10  -3   8    0.40    3.00
  11  -3   8    0.10    2.90
 -11  -3  -8    1.90    4.00
 -11  -3  -8    1.10    2.60
  11  -3   8   -0.30    3.60
  12  -3   8    8.70    4.00
  12  -3   8   16.60    4.90
 -12  -3  -8    3.70    6.30
 -12  -3  -8   13.10    3.20
  13  -3   8    3.80    2.60
 -13  -3  -8    3.80    2.80
  13  -3   8   -3.10    4.10
  14  -3   8    1.40    2.00
 -14  -4   8    5.40    3.80
 -14  -4   8    6.30    3.30
 -13  -4   8    2.00    3.50
 -13  -4   8   -3.70    3.30
  13   4  -8    5.70    3.70
  13   4  -8   -0.10    5.40
 -12  -4   8   -1.70    3.10
 -12  -4   8   12.80    3.80
 -12   4   8    4.30    4.50
  12   4  -8    3.70    7.40
  12   4  -8    6.00    3.80
 -12   4   8   -1.70    4.60
 -11  -4   8   18.40    4.90
 -11  -4   8    5.00    3.00
 -11  -4   8   -3.50    4.50
  11   4  -8    9.60    3.60
 -11   4   8   15.20    4.90
  11   4  -8    5.90    4.40
 -11   4   8    7.10    5.70
 -10  -4   8    8.00    2.70
 -10  -4   8   25.20    8.10
 -10  -4   8    9.70    3.60
 -10   4   8   20.80    4.90
  10   4  -8   14.10    3.80
 -10   4   8   13.90    4.60
  -9  -4   8    2.00    4.30
  -9  -4   8    8.70    3.80
  -9  -4   8   -0.50    2.40
   9   4  -8    3.30    4.00
  -9   4   8    2.20    3.00
  -9   4   8    1.70    3.00
  -8  -4   8    6.10    4.60
  -8  -4   8   11.80    3.80
  -8  -4   8    9.00    2.70
  -8   4   8   16.40    4.30
   8   4  -8   12.30    3.90
  -8   4   8   22.90    4.50
  -7  -4   8    1.40    4.60
  -7  -4   8   -1.00    4.70
  -7  -4   8    3.40    7.30
  -7   4   8    3.40    2.50
   7   4  -8    9.30    3.50
  -6  -4   8   -4.10    4.10
  -6  -4   8   -3.10    4.60
  -6  -4   8    4.30    2.50
  -6  -4   8    7.30    4.70
   6   4  -8    6.50    3.70
  -6   4   8    3.90    2.60
  -6   4   8   -3.00    2.60
  -5  -4   8   39.60    8.10
  -5  -4   8   41.90    4.00
  -5  -4   8   44.40    6.30
   5   4  -8   51.09    5.00
  -5   4   8   45.20    4.40
  -5   4   8   45.60    5.80
  -4  -4   8   -3.90    2.40
  -4  -4   8   -0.90    4.30
  -4  -4   8   -4.70    4.00
   4   4  -8    0.70    3.40
  -4   4   8   -1.00    2.50
  -4   4   8    2.40    2.40
  -3  -4   8    4.80    2.60
  -3  -4   8   -4.20    4.40
  -3  -4   8   -1.00    3.90
   3   4  -8   -1.00    3.90
  -3   4   8   -0.70    2.30
  -3   4   8   -2.90    1.80
  -2  -4   8   17.30    5.70
  -2  -4   8   13.20    4.90
  -2  -4   8   13.10    3.50
  -2   4   8   14.40    3.50
   2   4  -8   14.00    4.50
  -2   4   8   13.50    3.50
  -1  -4   8   34.00    6.00
  -1  -4   8   35.90    3.90
  -1  -4   8   55.49    8.90
  -1   4   8   36.20    3.80
   1   4  -8   38.40    7.10
   0  -4   8   12.40    4.90
   0  -4   8   22.30    5.80
   0  -4   8   18.00    3.40
   0   4   8   16.90    3.80
   1  -4   8    2.70    2.40
  -1  -4  -8    0.60    4.30
   1  -4   8    1.90    4.10
   1  -4   8   -6.00    4.20
   1   4   8    4.90    2.60
   2  -4   8   14.30    4.70
   2  -4   8    8.20    4.40
   2  -4   8   21.40    4.30
  -2  -4  -8    4.10    3.60
   2   4   8   12.50    3.70
  -3  -4  -8    3.80    3.30
   3  -4   8    7.40    4.50
   3  -4   8    3.90    3.30
  -3  -4  -8    8.00    2.60
   3  -4   8    5.30    3.50
   3   4   8   14.50    4.20
  -4  -4  -8   41.50    4.80
   4  -4   8   22.20    6.20
   4  -4   8   36.40    5.60
  -4  -4  -8   29.00    4.30
   4  -4   8   26.20    6.50
   4   4   8   33.80    4.70
   5  -4   8    8.50    3.50
   5  -4   8   19.20    6.30
  -5  -4  -8   11.80    3.80
  -5  -4  -8   18.70    3.80
   5   4   8    7.40    3.60
   6  -4   8   13.20    4.70
   6  -4   8    7.70    3.50
  -6  -4  -8   17.80    4.00
  -6  -4  -8   16.80    3.60
   6   4   8   12.60    4.20
   7  -4   8   17.20    4.80
  -7  -4  -8   16.10    3.80
   7  -4   8   15.60    6.30
  -7  -4  -8   18.80    3.90
   7   4   8   26.60    6.40
  -8  -4  -8    2.10    2.90
  -8  -4  -8   -1.60    2.90
   8  -4   8   -0.20    4.90
   8  -4   8    4.00    3.10
  -9  -4  -8    1.00    2.50
   9  -4   8    0.70    2.90
  -9  -4  -8   -2.30    2.60
 -10  -4  -8   -6.70    4.60
 -10  -4  -8   -0.90    2.40
  10  -4   8   -2.60    2.80
  11  -4   8   20.80    4.50
 -11  -4  -8    9.80    3.90
 -11  -4  -8   11.90    3.30
 -12  -4  -8    1.00    2.70
  12  -4   8   -1.10    2.50
 -11  -5   8    1.50    2.40
 -10  -5   8    1.90    2.30
  10   5  -8   -5.50    3.90
  -9  -5   8   -0.80    2.30
   9   5  -8   -0.90    4.20
  -9   5   8   -0.20    4.00
  -8  -5   8    0.80    2.40
  -8   5   8   -0.50    3.60
   8   5  -8   -2.30    4.30
  -7  -5   8    0.60    2.60
  -7   5   8    2.40    3.90
   7   5  -8   -4.40    4.00
  -6  -5   8    5.50    2.90
   6   5  -8   -1.40    4.70
  -6   5   8    0.70    2.80
  -5  -5   8   31.50    3.90
  -5   5   8   40.60    4.70
  -4  -5   8   -0.70    2.50
   4   5  -8   -5.50    4.70
  -4   5   8    3.50    3.00
  -3  -5   8    5.70    2.60
  -3   5   8    1.80    2.90
   3   5  -8   -5.30    5.60
  -2  -5   8    1.70    2.50
  -2   5   8    6.80    2.80
  -1  -5   8   -1.90    2.60
  -1   5   8    1.50    2.80
   0  -5  -8    6.60    2.80
   0  -5   8    7.00    3.20
   0   5   8    5.80    2.70
  -1  -5  -8   -1.00    2.60
   1  -5   8    4.20    3.60
   1   5   8   -1.10    2.60
  -2  -5  -8    3.90    2.90
   2   5   8    2.80    2.80
  -3  -5  -8    3.30    3.10
  -3  -5  -8    0.60    6.10
   3   5   8    3.20    3.20
  -4  -5  -8    2.40    2.40
  -4  -5  -8    0.80    4.00
   4   5   8    4.10    4.40
  -5  -5  -8    1.90    3.60
  -5  -5  -8   12.00    3.90
   5   5   8    9.80    3.90
  -6  -5  -8   12.20    3.60
  -6  -5  -8    5.20    4.90
   6   5   8    6.50    4.20
  -7  -5  -8    7.80    3.10
  -7  -5  -8    7.80    3.30
  -8  -5  -8    2.00    2.40
  -8  -5  -8    6.40    3.60
  -9  -5  -8    4.00    3.40
  -6  -6   8   -1.60    2.90
  -5  -6   8   -6.10    3.00
  -4  -6   8   -1.90    3.50
   4  -6  -8    0.50    4.50
   3  -6  -8    2.80    4.00
  -3  -6   8   -0.20    4.00
  -3   6   8    0.00    4.10
   2  -6  -8    0.50    3.20
  -2   6   8    5.40    3.80
   1  -6  -8    0.70    3.00
  -1   6   8    0.90    3.60
   0  -6  -8    3.00    2.90
   0   6   8    0.30    3.70
  -1  -6  -8    4.40    2.90
   1   6   8   -1.50    5.20
  -2  -6  -8    2.00    2.80
  -3  -6  -8    3.30    2.60
  18   0  -9   -0.90    3.80
 -18   0   9   -2.80    3.00
  18   0  -9    0.90    3.90
 -17   0   9   30.10    4.70
  17   0  -9   29.20    7.10
  17   0  -9   36.30    5.40
  17   0  -9   47.10    6.30
 -16   0   9   -1.60    2.90
  16   0  -9   -2.70    2.80
  15   0  -9    4.00    3.50
 -15   0   9    1.80    3.10
 -14   0   9    4.60    4.10
  14   0  -9   -6.30    3.30
 -13   0   9    7.20    2.90
  13   0  -9   17.90    4.20
 -13   0   9    8.40    3.30
 -12   0   9    0.30    3.10
 -12   0   9    2.30    2.30
 -12   0   9    0.00    3.20
 -11   0   9    2.00    2.30
 -11   0   9    3.40    3.80
 -11   0   9    1.50    2.20
 -10   0   9   -2.50    3.20
 -10   0   9    0.20    1.90
 -10   0   9   -1.60    2.10
  -9   0   9    9.70    2.10
  -9   0   9   22.10    5.20
  -9   0   9    6.10    3.40
  -9   0   9    9.00    3.00
  -9   0   9    6.70    2.70
  -8   0   9   -0.50    1.80
  -8   0   9   -1.40    3.40
  -8   0   9    3.30    2.50
  -8   0   9    0.50    2.20
  -8   0   9   -3.10    2.20
  -7   0   9  207.88    8.30
  -7   0   9  212.58    8.70
  -7   0   9  210.08    8.70
  -7   0   9  209.38    8.40
  -6   0   9   -0.60    1.90
  -6   0   9    2.30    1.70
  -6   0   9   -1.70    2.40
  -6   0   9   -0.80    1.70
  -5   0   9   34.30    3.40
  -5   0   9   41.40    2.90
  -5   0   9   43.00    3.90
  -4   0   9    2.70    2.30
   4   0  -9    0.10    1.90
  -4   0   9    1.00    2.10
  -4   0   9    0.50    1.60
   3   0  -9  138.19    6.00
  -3   0   9  139.39    5.80
   2   0  -9    0.80    1.50
  -2   0   9   -1.70    1.80
   2   0  -9   -0.60    0.90
  -1   0   9  296.77   10.90
   1   0  -9  251.77   10.00
   1   0  -9  263.07    9.80
   0   0   9    0.10    1.60
   0   0  -9    0.00    1.00
   0   0  -9   -0.40    1.60
  -1   0  -9   41.80    2.40
  -1   0  -9   40.20    3.30
   1   0   9   38.30    3.50
   1   0   9   45.70    3.90
   2   0   9    2.90    2.30
  -2   0  -9    1.70    1.20
   2   0   9   -0.10    1.60
   3   0   9    0.10    2.50
   3   0   9    1.80    1.80
  -3   0  -9    0.50    1.40
   4   0   9   -2.40    2.30
   4   0   9   -0.80    1.50
  -4   0  -9    2.60    2.00
   5   0   9   73.19    4.70
  -5   0  -9   79.99    5.30
   5   0   9   76.29    4.50
   6   0   9   -4.20    2.40
  -6   0  -9   -0.90    3.90
   6   0   9   -5.30    4.00
   6   0   9   -2.10    1.90
   7   0   9   69.09    9.10
   7   0   9   80.89    4.80
   7   0   9   75.29    5.00
   8   0   9    0.30    2.50
   8   0   9    0.60    2.90
   8   0   9   -4.50    4.00
   9   0   9   24.50    4.10
   9   0   9   20.00    4.60
   9   0   9   17.50    4.20
  10   0   9   -4.80    3.60
  10   0   9   -2.40    3.00
  11   0   9   67.59    5.50
  11   0   9   71.49    8.50
  12   0   9    1.80    3.50
  12   0   9    1.60    3.20
  13   0   9  111.69    6.70
  13   0   9  125.99    8.10
  14   0   9    2.10    3.00
  14   0   9    1.30    3.30
  15   0   9   15.50    5.20
  15   0   9   10.00    3.40
 -18  -1   9    3.50    2.80
  18  -1  -9    1.70    3.70
 -18   1   9   21.20    6.60
  18   1  -9    1.00    2.80
 -17  -1   9   -1.80    3.80
  17  -1  -9    1.10    3.10
  17  -1  -9    7.10    6.00
  17   1  -9   -3.50    4.60
  17   1  -9   -6.60    4.40
 -17   1   9   -3.10    3.40
  16  -1  -9    3.60    3.00
  16  -1  -9    5.60    5.00
 -16  -1   9    9.50    3.70
  16   1  -9    1.10    3.90
 -16   1   9    5.90    3.00
  16   1  -9    4.80    3.60
  15  -1  -9   22.70    5.90
 -15  -1   9    6.20    2.60
  15  -1  -9    4.70    6.10
  15   1  -9    6.50    3.20
  15   1  -9    2.70    3.60
 -15   1   9    9.40    3.30
 -14  -1   9    2.40    2.60
 -14  -1   9   -1.20    3.60
  14  -1  -9   -2.60    3.60
 -14   1   9    2.40    3.10
 -14   1   9   -5.20    3.10
  14   1  -9   -2.40    2.60
  13  -1  -9   85.99    6.70
 -13  -1   9   74.99    6.70
 -13  -1   9   82.89    5.60
 -13   1   9   75.79    5.40
 -13   1   9   78.39    5.40
 -12  -1   9   96.69    7.00
  12  -1  -9   99.49    7.00
 -12   1   9  103.39    5.70
 -12   1   9   96.29    5.50
 -11  -1   9  199.78    8.60
  11  -1  -9  194.28    9.10
 -11  -1   9  203.58    9.70
 -11   1   9  200.38    8.40
 -11   1   9  186.28    8.70
 -10  -1   9    9.90    3.20
 -10  -1   9   14.40    5.50
 -10   1   9   18.40    3.20
 -10   1   9   32.30    7.40
 -10   1   9   15.90    2.90
  -9  -1   9   23.50    7.20
  -9  -1   9   16.90    3.50
  -9  -1   9   15.10    5.80
  -9  -1   9   18.10    3.10
  -9  -1   9   17.20    3.80
  -9   1   9   19.80    3.30
  -9   1   9   19.00    2.70
  -9   1   9   12.50    4.80
  -8  -1   9    5.70    2.60
  -8  -1   9    3.30    3.20
  -8  -1   9    6.90    2.60
  -8  -1   9    2.40    2.20
  -8  -1   9    7.70    3.40
  -8  -1   9    3.80    3.20
  -8   1   9    7.40    2.30
  -8   1   9   11.00    2.80
  -8   1   9    2.10    5.70
  -7  -1   9    3.60    2.60
  -7  -1   9    3.90    2.40
  -7  -1   9    0.70    2.70
  -7  -1   9    4.50    2.80
  -7  -1   9    5.80    2.00
  -7  -1   9    5.50    2.30
  -7   1   9    5.60    1.80
  -7   1   9    7.30    2.10
  -6  -1   9  111.39    5.80
  -6  -1   9  108.79    5.00
  -6  -1   9  109.99    5.30
  -6  -1   9  115.89    5.80
  -6   1   9  112.09    5.00
  -6   1   9  104.49    6.70
  -6   1   9  104.29    5.30
  -5  -1   9    5.30    2.30
  -5  -1   9    3.30    1.60
  -5  -1   9    0.50    2.10
  -5  -1   9   -0.10    2.90
  -5  -1   9    4.10    2.00
  -5   1   9   -2.30    2.10
  -5   1   9    0.60    1.50
   5   1  -9    3.30    3.10
  -4  -1   9   39.20    3.20
  -4  -1   9   38.40    3.30
  -4  -1   9   38.90    2.90
  -4  -1   9   38.10    3.50
  -4   1   9   37.90    3.20
  -4   1   9   38.10    2.90
   4   1  -9   39.60    4.00
  -3  -1   9    6.60    2.00
   3  -1  -9    4.00    1.30
  -3  -1   9    8.60    2.40
  -3  -1   9    7.90    2.10
  -3   1   9   12.50    3.20
  -3   1   9    4.40    1.70
   3   1  -9    4.40    1.80
  -2  -1   9  234.98    9.10
   2  -1  -9  243.88    9.00
  -2  -1   9  233.78    9.20
  -2   1   9  235.18    9.00
  -2   1   9  225.08    9.30
   1  -1  -9  226.28    8.40
  -1  -1   9  220.38    8.50
  -1  -1   9  214.58    8.50
  -1   1   9  201.98    8.90
  -1   1   9  216.48    8.40
   0  -1  -9  616.34   21.30
   0  -1   9  596.14   21.30
   0  -1   9  610.14   21.40
   0   1   9  608.64   21.50
   0   1   9  584.34   21.20
   0   1   9  575.84   21.60
   1  -1   9   35.40    3.40
   1  -1   9   32.20    2.80
  -1  -1  -9   33.40    2.80
   1   1   9   27.60    3.30
   1   1   9   28.20    3.50
   1   1   9   30.10    5.00
   2  -1   9  177.38    7.20
   2  -1   9  177.38    7.40
  -2  -1  -9  169.88    7.70
   2   1   9  169.68    8.60
   2   1   9  185.18    7.40
   3  -1   9  110.49    5.10
   3  -1   9  111.39    5.40
  -3  -1  -9  106.09    5.20
   3   1   9  102.29    5.20
   3   1   9  100.49    6.70
   4  -1   9   14.50    3.50
   4  -1   9   18.10    2.90
  -4  -1  -9   18.00    3.40
  -4  -1  -9   16.70    5.10
   4  -1   9   13.20    3.50
   4   1   9   19.50    3.60
   4   1   9   21.00    3.20
   5  -1   9    1.30    3.50
  -5  -1  -9   -2.20    2.70
  -5  -1  -9    3.70    5.90
   5  -1   9    1.90    2.10
   5  -1   9    3.90    2.40
   5   1   9   -1.10    3.20
   5   1   9   -0.40    1.90
   6  -1   9    0.10    3.20
   6  -1   9    1.90    2.00
  -6  -1  -9   -1.80    3.80
   6  -1   9    2.00    2.40
   6   1   9   -2.90    3.40
   6   1   9    0.80    2.10
   7  -1   9   49.99    4.50
   7  -1   9   53.19    4.40
   7  -1   9   49.10    6.90
   7   1   9   59.99    5.60
   7   1   9   51.89    4.20
   8  -1   9   10.00    3.50
   8  -1   9   13.50    3.70
   8  -1   9   11.90    3.80
   8   1   9   -0.80    5.60
   8   1   9   13.40    4.10
   9  -1   9   14.90    4.00
   9  -1   9   16.80    4.60
   9  -1   9   13.70    3.90
   9   1   9   23.20    5.30
   9   1   9    3.80    5.40
  10  -1   9    2.40    3.80
  10  -1   9   -0.20    3.40
  10  -1   9    2.50    3.10
  10   1   9   -2.20    3.80
  10   1   9   -4.70    5.70
  11  -1   9   92.29    6.30
  11  -1   9   98.89    7.30
  11   1   9   98.29    6.70
  11   1   9   84.49   10.40
  12  -1   9    8.60    3.30
  12  -1   9   11.40    3.20
 -12  -1  -9   18.70    4.40
  12   1   9   11.70    3.90
  12   1   9    8.40    4.90
  13  -1   9    1.00    2.80
 -13  -1  -9    5.70    3.60
  13  -1   9    4.30    3.10
  13   1   9    1.50    4.80
  13   1   9   -4.40    4.00
 -14  -1  -9   -4.90    4.90
  14  -1   9    3.70    2.50
  14  -1   9    7.30    3.10
  14   1   9    4.80    4.30
  15  -1   9   -0.30    2.30
  15  -1   9    1.60    2.60
  15   1   9   -5.00    4.70
 -17  -2   9    1.70    2.80
  17  -2  -9    1.60    4.40
  17   2  -9   -2.50    2.80
  17   2  -9    0.20    2.80
 -17   2   9    1.20    5.30
  16  -2  -9   21.60    7.90
 -16  -2   9    6.50    2.60
 -16   2   9    6.10    4.00
  16   2  -9    5.40    4.00
  16   2  -9   10.20    3.30
 -15  -2   9   -0.20    2.30
  15  -2  -9   -6.20    4.20
 -15   2   9    7.10    3.60
 -15   2   9   -1.50    4.00
  15   2  -9   -2.60    3.00
  15   2  -9   -2.40    4.40
 -14  -2   9    3.60    2.90
 -14  -2   9    6.90    3.50
 -14   2   9    5.10    3.50
 -14   2   9    7.90    4.00
  14   2  -9    2.30    2.90
  14   2  -9    4.10    2.90
  13  -2  -9  254.67   13.40
 -13  -2   9  264.37   11.50
 -13  -2   9  264.47   10.60
  13   2  -9  245.28   10.80
 -13   2   9  242.18   10.90
 -13   2   9  260.47   10.70
  12  -2  -9   -6.70    6.10
 -12  -2   9   -4.00    4.10
 -12  -2   9    1.80    3.40
 -12   2   9    1.10    3.40
 -12   2   9   -1.10    3.40
  12   2  -9    0.40    2.80
 -11  -2   9   75.09    5.70
 -11  -2   9   79.79    7.00
 -11  -2   9   82.19    5.10
 -11   2   9   70.69    4.80
  11   2  -9   68.69    5.10
 -11   2   9   72.29    5.20
 -10  -2   9    1.60    3.40
 -10  -2   9   -0.80    2.70
 -10  -2   9    1.00    3.00
 -10  -2   9    2.60    2.70
 -10   2   9    1.60    2.50
  10   2  -9   -1.40    2.40
 -10   2   9    1.40    2.10
  -9  -2   9   -0.90    3.20
  -9  -2   9   -1.20    2.20
  -9  -2   9   -1.80    3.40
  -9  -2   9   -1.10    2.70
  -9   2   9    0.50    2.10
  -9   2   9    0.90    2.30
  -8  -2   9    6.90    3.10
  -8  -2   9   19.20    4.10
  -8  -2   9    6.40    3.10
  -8  -2   9    8.70    2.90
  -8   2   9    8.20    4.20
  -8   2   9    7.50    2.20
  -7  -2   9   59.29    4.50
  -7  -2   9   47.70    5.60
  -7  -2   9   54.39    4.30
  -7  -2   9   61.79    4.90
  -7   2   9   57.09    3.70
  -7   2   9   56.89    4.20
  -6  -2   9   20.60    5.70
  -6  -2   9   15.00    3.00
   6  -2  -9   13.20    3.60
  -6  -2   9   22.30    4.50
  -6   2   9   20.70    3.00
  -6   2   9   12.10    3.40
  -5  -2   9   65.39    5.90
  -5  -2   9   67.19    4.50
  -5  -2   9   56.19    6.20
   5  -2  -9   59.59    4.20
  -5  -2   9   59.59    4.30
  -5   2   9   58.29    4.20
  -5   2   9   68.79    3.80
  -4  -2   9   22.30    5.60
  -4  -2   9   22.30    3.10
  -4  -2   9   35.70    7.10
  -4  -2   9   18.30    3.10
   4  -2  -9   23.80    3.00
   4   2  -9   23.10    3.40
  -4   2   9   19.50    4.70
  -4   2   9   19.90    3.10
  -3  -2   9   15.10    2.90
   3  -2  -9   14.60    2.70
  -3  -2   9   10.60    2.50
  -3  -2   9    9.90    5.30
   3   2  -9   16.80    3.50
  -3   2   9   12.30    3.60
  -3   2   9   15.70    3.20
  -2  -2   9   49.00    3.80
   2  -2  -9   39.10    3.40
  -2  -2   9   54.19    3.50
   2   2  -9   51.69    4.30
  -2   2   9   51.39    3.80
  -2   2   9   54.49    4.20
  -1  -2   9  695.83   24.60
  -1  -2   9  674.03   24.40
   1  -2  -9  689.53   24.70
  -1   2   9  697.73   24.40
  -1   2   9  676.63   24.50
   0  -2   9 1202.78   43.30
   0  -2  -9 1254.87   43.60
   0  -2   9 1256.17   44.70
   0  -2   9 1264.97   43.30
   0   2   9 1245.68   43.20
   0   2   9 1213.08   43.40
  -1  -2  -9 2467.65   87.59
   1  -2   9 2386.76   87.79
   1  -2   9 2505.35   87.19
   1  -2   9 2547.84   87.29
   1   2   9 2637.34   87.19
   1   2   9 2610.84   87.39
  -2  -2  -9  603.54   22.00
   2  -2   9  599.94   21.60
   2  -2   9  580.54   22.70
   2   2   9  619.04   21.60
   3  -2   9    3.70    3.30
   3  -2   9    2.30    2.00
  -3  -2  -9   -1.00    2.40
   3  -2   9    6.50    2.40
   3   2   9    0.50    2.80
   4  -2   9   22.90    3.60
   4  -2   9   20.30    6.40
  -4  -2  -9   13.80    4.90
   4  -2   9   16.50    3.40
   4   2   9   22.00    4.60
   5  -2   9    8.40    2.70
  -5  -2  -9   13.10    3.90
   5  -2   9    7.80    3.10
   5  -2   9    6.40    2.60
   6  -2   9    3.30    4.20
   6  -2   9    3.80    2.90
   6  -2   9   -2.10    3.10
  -6  -2  -9   -1.10    2.90
  -7  -2  -9   96.09    5.90
   7  -2   9   98.99    5.90
   7  -2   9   96.69    5.70
   7  -2   9   95.29    7.40
   8  -2   9   34.10    5.50
  -8  -2  -9   26.40    5.50
   8  -2   9   32.80    4.50
   8  -2   9   31.70    7.50
  -9  -2  -9   61.49    6.20
   9  -2   9   53.39    7.50
   9  -2   9   71.39    5.20
   9  -2   9   58.79   11.40
  -9  -2  -9   63.69    4.40
   9   2   9   48.40   10.30
 -10  -2  -9    1.50    2.70
  10  -2   9    0.60    3.10
  10  -2   9    0.40    3.40
  10   2   9    8.20    6.00
  11  -2   9   -3.80    3.40
 -11  -2  -9    6.00    2.80
  11  -2   9   -0.60    2.50
  12  -2   9   -2.30    3.20
  12  -2   9   -1.50    3.10
 -12  -2  -9    1.60    2.80
  13  -2   9    0.00    2.40
 -13  -2  -9   -2.30    3.00
  13  -2   9   -3.40    2.90
  14  -2   9    2.50    2.80
  14  -2   9   12.10    3.90
 -14  -2  -9    7.00    3.70
 -16  -3   9    4.80    2.70
  16   3  -9    3.40    3.60
  16   3  -9    2.60    3.10
 -15  -3   9   -2.70    2.40
 -15   3   9    5.30    5.30
  15   3  -9   -2.10    3.20
  15   3  -9   -2.50    3.50
 -14  -3   9    0.20    2.80
 -14  -3   9    6.40    6.00
 -14   3   9    1.00    3.90
 -14   3   9    2.00    4.40
  14   3  -9    3.90    3.30
  14   3  -9   -1.20    3.30
 -13  -3   9    1.90    3.70
 -13  -3   9    0.70    3.10
 -13  -3   9   -2.50    2.90
  13   3  -9   -5.80    3.30
  13   3  -9    1.40    3.20
 -13   3   9   -1.70    3.50
 -13   3   9   -1.60    3.90
 -12  -3   9    1.60    3.10
 -12  -3   9    1.60    3.30
 -12  -3   9   -0.70    3.00
 -12   3   9    4.20    3.20
 -12   3   9    4.40    3.60
  12   3  -9    4.80    3.60
 -11  -3   9    4.90    3.20
 -11  -3   9    6.30    3.30
 -11  -3   9   -1.60    2.80
 -11   3   9    5.50    3.20
  11   3  -9    3.60    3.10
 -11   3   9    1.70    3.80
 -10  -3   9   12.60    3.60
 -10  -3   9   16.70    4.00
 -10   3   9   11.50    3.00
  10   3  -9   12.60    4.00
 -10   3   9   14.80    4.80
  -9  -3   9    0.40    2.40
  -9  -3   9   -3.20    3.40
  -9  -3   9    2.60    3.00
  -9  -3   9    5.00    3.50
   9   3  -9   -0.90    3.00
  -9   3   9   -2.30    2.60
  -9   3   9    0.60    2.50
  -8  -3   9  295.07   12.00
  -8  -3   9  282.07   12.90
  -8  -3   9  300.97   11.80
  -8  -3   9  305.57   12.00
  -8   3   9  302.17   12.00
   8   3  -9  271.37   13.70
  -7  -3   9  125.99    7.40
  -7  -3   9  131.29    6.60
  -7  -3   9  127.09    8.30
  -7  -3   9  136.09    6.80
  -7   3   9  132.59    7.10
   7   3  -9  133.89    6.60
  -7   3   9  135.99    6.30
  -6  -3   9   38.50    3.60
  -6  -3   9   29.70    5.60
  -6  -3   9   26.60    6.50
  -6  -3   9   26.90    4.30
   6   3  -9   34.30    4.00
  -6   3   9   34.50    3.70
  -6   3   9   38.40    5.60
  -5  -3   9   10.10    3.50
  -5  -3   9   13.60    5.30
  -5  -3   9   12.70    3.80
  -5  -3   9   15.30    3.40
  -5   3   9   14.70    3.80
   5   3  -9   15.10    3.90
  -5   3   9   14.50    3.10
  -4  -3   9   26.20    3.90
  -4  -3   9   19.40    3.30
  -4  -3   9   23.40    4.20
  -4   3   9   25.70    3.20
   4   3  -9   34.30    4.30
  -4   3   9   22.90    3.40
  -3  -3   9    3.60    2.40
  -3  -3   9    2.10    3.60
  -3  -3   9    1.80    2.50
  -3   3   9   -0.30    1.90
   3   3  -9   -1.80    2.90
  -3   3   9    0.90    2.00
  -2  -3   9   -0.30    2.90
  -2  -3   9    1.80    2.10
  -2  -3   9   -3.30    3.60
   2   3  -9    2.70    3.80
  -2   3   9   -0.10    1.90
  -2   3   9    1.60    2.00
  -1  -3   9    2.80    3.40
  -1  -3   9    4.00    2.10
  -1  -3   9    8.20    4.10
  -1   3   9    4.60    2.20
  -1   3   9    6.30    1.90
   0  -3  -9    0.50    3.70
   0  -3   9    0.20    2.10
   0  -3   9   -0.60    3.30
   0  -3   9    4.30    3.00
   0   3   9    1.30    2.20
   0   3   9    4.50    2.60
   1  -3   9  106.59    7.10
  -1  -3  -9  109.49    6.30
   1  -3   9  110.89    5.50
   1  -3   9  109.29    5.90
   1   3   9  107.79    5.60
   2  -3   9   35.70    5.90
   2  -3   9   32.40    4.00
  -2  -3  -9   35.90    4.20
   2  -3   9   36.10    3.70
   2   3   9   33.60    3.90
   3  -3   9   27.30    3.70
   3  -3   9   30.10    4.10
  -3  -3  -9   22.20    3.90
   3  -3   9   28.70    5.20
   3   3   9   24.50    4.20
   4  -3   9   -0.50    2.80
   4  -3   9    3.20    2.70
  -4  -3  -9    1.40    2.50
  -4  -3  -9   -0.90    2.70
   4  -3   9    1.80    2.90
   4   3   9    3.20    3.20
  -5  -3  -9   35.80    4.00
   5  -3   9   24.40    5.30
   5  -3   9   34.30    4.50
  -5  -3  -9   39.30    4.10
   5  -3   9   32.50    5.60
   5   3   9   20.00    5.30
   6  -3   9  180.48    9.50
   6  -3   9  169.38    8.20
   6  -3   9  168.58    8.60
  -6  -3  -9  164.68    7.70
  -6  -3  -9  166.48    7.70
   6   3   9  146.39    9.90
   7  -3   9   67.89    5.70
  -7  -3  -9   62.79    4.70
  -7  -3  -9   59.59    4.80
   7  -3   9   62.09    9.00
  -8  -3  -9   35.50    5.00
  -8  -3  -9   38.10    3.90
   8  -3   9   25.20    5.00
   8  -3   9   25.30    6.10
   9  -3   9   -1.20    3.20
   9  -3   9   -1.60    3.20
  -9  -3  -9    2.40    2.90
  -9  -3  -9   -1.20    2.90
 -10  -3  -9   -0.20    2.50
  10  -3   9   -2.20    3.60
 -10  -3  -9   -7.80    3.60
  10  -3   9    1.60    2.90
  11  -3   9    1.30    3.30
 -11  -3  -9   -6.40    8.10
  11  -3   9   -2.10    2.80
 -11  -3  -9   -0.80    2.40
 -12  -3  -9   -2.30    3.60
  12  -3   9    0.50    3.70
  12  -3   9   -1.10    3.30
 -13  -3  -9   20.00    3.60
  13  -3   9   23.30    3.90
  13  -3   9   18.30    5.40
 -14  -4   9    2.30    3.00
 -13  -4   9    8.00    3.90
 -13  -4   9    6.40    3.20
  13   4  -9    0.00    5.30
  13   4  -9    8.50    3.80
 -13   4   9    7.20    5.40
 -12  -4   9    4.20    4.50
 -12  -4   9    4.80    3.00
  12   4  -9   10.50    4.50
  12   4  -9   12.10    4.20
 -12   4   9   -0.90    4.20
 -12   4   9    1.10    5.20
 -11  -4   9   35.90    7.20
 -11  -4   9   17.00    3.80
 -11  -4   9   18.20    5.20
 -11   4   9   21.70    4.60
 -11   4   9   10.10    3.60
  11   4  -9   19.90    5.70
 -10  -4   9    2.50    3.80
 -10  -4   9    3.10    4.20
 -10  -4   9    2.20    2.70
  10   4  -9   -2.00    3.60
 -10   4   9    1.70    3.00
 -10   4   9    0.90    3.20
  -9  -4   9    2.60    2.60
  -9  -4   9    4.40    4.20
  -9  -4   9    0.70    4.20
  -9   4   9   -1.20    2.80
   9   4  -9    1.10    3.80
  -9   4   9    3.90    3.10
  -8  -4   9   13.10    4.80
  -8  -4   9   30.70    5.30
  -8  -4   9   28.60    3.80
  -8  -4   9   15.10    4.30
  -8   4   9   23.00    4.50
   8   4  -9   22.20    4.90
  -8   4   9   24.10    4.40
  -7  -4   9   50.79    4.50
  -7  -4   9   48.30    7.50
  -7  -4   9   57.19    8.80
  -7  -4   9   57.59    5.50
  -7   4   9   49.00    4.70
   7   4  -9   56.69    5.60
  -7   4   9   46.90    5.70
  -6  -4   9    3.00    4.10
  -6  -4   9    1.50    3.70
  -6  -4   9   -0.20    3.90
   6   4  -9    7.50    4.10
  -6   4   9    3.50    2.90
  -5  -4   9   44.30    4.00
  -5  -4   9   36.70    5.80
  -5  -4   9   44.10    6.90
   5   4  -9   46.60    5.40
  -5   4   9   44.30    4.20
  -5   4   9   36.20    4.10
  -4  -4   9   -1.80    3.80
  -4  -4   9    1.20    2.40
  -4  -4   9   -3.10    3.80
  -4   4   9    3.10    2.60
  -4   4   9   -0.70    2.50
   4   4  -9    0.90    3.90
  -3  -4   9   41.20    3.90
  -3  -4   9   32.60    7.50
  -3  -4   9   43.90    5.90
   3   4  -9   46.60    6.20
  -3   4   9   48.90    4.00
  -3   4   9   40.70    5.70
  -2  -4   9   45.90    8.10
  -2  -4   9   40.30    6.00
  -2  -4   9   40.20    5.10
  -2   4   9   37.60    4.50
  -2   4   9   43.50    4.10
  -1  -4   9    0.30    2.00
  -1  -4   9   -2.90    3.60
  -1  -4   9    4.30    4.10
  -1   4   9   -0.20    2.30
   0  -4   9   48.80    4.20
   0  -4   9   50.49    8.40
   0  -4   9   48.90    6.00
   0   4   9   44.70    4.20
   1  -4   9   71.69    5.20
   1  -4   9   72.29    6.40
   1  -4   9   82.49    8.40
  -1  -4  -9   71.49    6.60
   1   4   9   73.59    5.10
   2  -4   9    2.20    4.00
  -2  -4  -9    9.00    3.90
   2  -4   9   20.90    6.30
   2  -4   9    9.20    3.00
   2   4   9   19.60    4.10
   3  -4   9   73.09    7.80
   3  -4   9   62.79    6.60
   3  -4   9   51.49    5.40
  -3  -4  -9   58.39    5.20
   3   4   9   58.59    5.20
   4  -4   9    6.00    4.20
   4  -4   9    3.00    3.90
   4  -4   9   -1.10    3.00
  -4  -4  -9    5.70    2.80
  -4  -4  -9    1.80    3.10
   4   4   9   15.20    4.70
  -5  -4  -9   -2.10    2.50
  -5  -4  -9   -0.90    2.80
   5  -4   9    3.40    3.10
   5  -4   9    3.90    4.20
   5   4   9    2.20    3.70
   6  -4   9   -3.80    3.90
  -6  -4  -9    1.20    2.80
   6  -4   9    1.30    3.10
  -6  -4  -9    2.80    2.70
   6   4   9    7.20    4.40
  -7  -4  -9   44.60    4.30
   7  -4   9   45.20    6.20
   7  -4   9   53.09    6.10
  -7  -4  -9   42.20    4.50
   8  -4   9    2.10    4.80
   8  -4   9    0.60    2.70
  -8  -4  -9   -0.60    2.90
  -8  -4  -9    0.20    2.50
   9  -4   9    9.10    8.10
  -9  -4  -9    5.30    2.90
   9  -4   9   14.60    4.70
  -9  -4  -9    5.40    2.60
 -10  -4  -9   -0.10    2.40
 -10  -4  -9    1.70    3.40
  10  -4   9    3.10    2.70
  11  -4   9    3.40    3.10
 -11  -4  -9    2.90    2.60
 -11  -5   9    2.40    2.40
 -10  -5   9    1.90    2.30
  10   5  -9   -7.20    4.60
  -9  -5   9   14.20    3.50
  -9   5   9    8.40    3.80
   9   5  -9    7.10    4.50
  -8  -5   9    2.10    2.20
  -8   5   9   -3.30    3.40
   8   5  -9   -6.00    4.30
  -7  -5   9    0.40    2.20
   7   5  -9   -6.10    4.90
  -7   5   9    0.60    3.10
  -6  -5   9   -1.80    3.20
   6   5  -9   23.90    7.30
  -6   5   9   -0.40    3.20
  -5  -5   9   -0.30    2.30
  -5   5   9   -3.80    2.90
   5   5  -9   -3.20    6.60
  -4  -5   9    1.20    2.40
  -4   5   9    1.00    2.90
  -3  -5   9    2.80    2.30
  -3   5   9    8.50    3.10
  -2  -5   9   -1.80    2.50
  -2   5   9   -2.50    2.80
  -1  -5   9   -0.70    2.60
  -1   5   9    2.70    2.90
   0  -5  -9    9.40    3.10
   0  -5   9    4.10    3.10
   0   5   9    4.70    3.10
   1  -5   9   -2.20    3.40
  -1  -5  -9    1.40    2.70
   1   5   9    1.90    3.10
  -2  -5  -9    3.90    4.00
   2   5   9    1.40    2.90
  -3  -5  -9   -1.00    2.60
   3   5   9    2.40    4.00
  -4  -5  -9   -3.60    3.70
  -4  -5  -9   -3.90    4.40
   4   5   9    3.90    3.50
  -5  -5  -9   -1.50    2.20
  -5  -5  -9   -3.80    3.80
   5   5   9   -0.90    4.20
  -6  -5  -9    5.30    3.40
   6   5   9    0.70    5.50
  -7  -5  -9    1.50    3.30
  -7  -5  -9    2.10    2.60
  -8  -5  -9    0.70    2.50
  -8  -5  -9   -1.00    3.70
   4  -6  -9    7.40    5.30
   3  -6  -9    5.00    3.70
   2  -6  -9   -0.90    3.20
   1  -6  -9    3.20    2.90
   0  -6  -9   -1.60    2.80
  -1  -6  -9    5.60    2.90
  -2  -6  -9   -0.30    2.40
  18   0 -10   16.00    4.90
 -18   0  10   14.40    4.10
  18   0 -10    8.00    4.20
 -17   0  10   -4.10    3.30
  17   0 -10   -0.60    3.50
  17   0 -10    3.90    5.20
  17   0 -10    7.10    3.50
 -16   0  10   28.70    4.20
  16   0 -10   31.00    4.40
  15   0 -10   -5.80    3.40
 -15   0  10   -4.30    2.80
  14   0 -10  342.77   13.90
 -14   0  10  362.36   14.50
  13   0 -10   -0.40    3.00
 -13   0  10    0.00    2.70
 -13   0  10    1.20    2.80
 -13   0  10    4.20    2.90
 -12   0  10  220.78   10.80
 -12   0  10  218.98    9.30
 -12   0  10  223.28    9.40
 -11   0  10   -1.70    2.40
 -11   0  10   -0.10    3.00
 -11   0  10   -0.40    2.20
 -10   0  10    0.60    2.20
 -10   0  10   -2.00    2.00
 -10   0  10   -1.90    3.10
  -9   0  10   -4.30    3.30
  -9   0  10    0.10    2.00
  -9   0  10    0.30    2.00
  -9   0  10   -0.50    2.40
  -8   0  10  102.89    5.20
  -8   0  10  110.39    6.90
  -8   0  10  102.49    9.00
  -8   0  10  109.69    5.70
  -8   0  10  106.49    6.80
  -7   0  10    0.60    2.50
  -7   0  10   -1.00    1.60
  -7   0  10    0.90    1.80
  -7   0  10   -4.00    2.50
  -7   0  10   -5.00    3.80
  -6   0  10   28.30    3.60
  -6   0  10   22.40    2.70
  -5   0  10   -0.90    3.50
  -5   0  10   -0.90    2.40
  -5   0  10    2.10    2.40
  -5   0  10   -1.50    1.70
  -4   0  10  269.37   11.10
  -4   0  10  277.07   10.80
  -4   0  10  290.87   11.10
  -4   0  10  294.17   10.60
  -3   0  10    0.20    2.10
   3   0 -10   -1.10    2.20
  -3   0  10   -4.60    2.60
  -3   0  10    1.30    1.90
   3   0 -10   -0.30    1.30
   2   0 -10   58.89    4.00
  -2   0  10   50.69    4.20
  -2   0  10   48.70    3.80
   2   0 -10   58.99    3.10
  -2   0  10   57.29    3.90
  -1   0  10    2.40    2.80
  -1   0  10    0.40    1.80
   1   0 -10   -1.60    1.10
  -1   0  10    0.90    2.50
   1   0 -10   -1.60    1.90
   0   0  10  145.29    6.70
   0   0 -10  146.29    6.40
   0   0  10  144.79    6.50
   0   0 -10  157.68    6.00
   1   0  10   -0.50    1.60
  -1   0 -10    2.70    2.40
   1   0  10    9.00    2.70
   2   0  10   17.20    3.60
  -2   0 -10   21.40    2.50
   2   0  10   13.30    2.60
   3   0  10    1.80    2.40
   3   0  10   -1.40    1.70
  -3   0 -10   -1.60    1.90
   4   0  10   46.10    4.30
   4   0  10   42.90    4.10
  -4   0 -10   50.59    4.60
   5   0  10   -3.00    4.30
   5   0  10    1.60    2.40
   5   0  10    1.30    1.90
   6   0  10  301.77   14.30
   6   0  10  319.17   12.40
   6   0  10  323.37   12.70
   7   0  10   -1.70    4.00
   7   0  10   -1.20    2.80
   7   0  10    1.90    2.90
   8   0  10   -3.10    2.90
   8   0  10    0.60    3.90
   8   0  10   -0.70    2.40
   9   0  10    3.50    2.70
   9   0  10   -0.30    3.10
   9   0  10   -1.20    4.00
  10   0  10   36.60    7.80
  10   0  10   42.20    6.40
  11   0  10    1.30    3.30
  11   0  10    3.40    3.80
  12   0  10   -0.90    3.10
  12   0  10    8.30    3.70
  13   0  10   -0.20    3.10
  13   0  10    4.20    3.50
  14   0  10   -3.30    3.10
  14   0  10    1.00    3.30
  15   0  10   -2.20    3.40
 -18  -1  10    8.60    3.10
 -18   1  10    8.90    4.00
  18   1 -10   19.40    5.20
 -17  -1  10   -3.70    2.80
  17  -1 -10   14.80    5.60
  17   1 -10   -2.00    2.50
 -16  -1  10    2.00    4.10
  16  -1 -10    2.60    6.50
  16  -1 -10    2.20    3.20
  16   1 -10   -6.80    3.60
  16   1 -10   -2.60    3.00
 -16   1  10    3.20    3.30
  15  -1 -10    9.30    4.60
 -15  -1  10    4.10    2.80
  15   1 -10   -0.50    3.40
 -15   1  10   -2.90    3.60
  15   1 -10    0.50    3.20
  14  -1 -10    5.50    4.00
 -14  -1  10    7.10    2.70
 -14  -1  10    6.80    3.10
 -14   1  10    5.90    3.40
 -14   1  10    7.50    3.00
  14   1 -10    7.00    3.00
 -13  -1  10   59.29    6.00
 -13  -1  10   69.99    4.90
 -13   1  10   59.49    4.80
 -13   1  10   63.39    5.30
 -12  -1  10   62.99    7.00
 -12  -1  10   59.49    4.40
  12  -1 -10   61.69    6.40
 -12   1  10   64.79    6.40
 -12   1  10   62.49    4.50
 -11  -1  10   44.70    4.20
  11  -1 -10   46.50    5.60
 -11  -1  10   36.00    6.30
 -11   1  10   44.30    9.30
 -11   1  10   43.20    5.00
 -11   1  10   38.40    4.00
 -10  -1  10   12.30    4.60
 -10  -1  10   10.00    3.30
 -10  -1  10   18.70    3.50
 -10   1  10   10.50    4.40
 -10   1  10   13.70    3.30
 -10   1  10   15.80    3.40
  -9  -1  10   89.29    7.20
  -9  -1  10  118.99    5.90
  -9  -1  10  110.79    5.80
  -9  -1  10  111.29    8.10
  -9   1  10  111.69    5.70
  -9   1  10  113.09    5.30
  -9   1  10  113.09   10.00
  -8  -1  10   -4.10    3.00
  -8  -1  10   -2.40    2.10
  -8  -1  10    0.40    3.10
  -8  -1  10    2.20    4.20
  -8  -1  10   -3.60    2.20
  -8  -1  10   -0.20    2.10
  -8   1  10   -0.30    1.70
  -8   1  10    9.80    5.80
  -8   1  10   -2.30    2.00
  -7  -1  10   20.60    3.30
  -7  -1  10   24.90    5.10
  -7  -1  10   19.90    2.90
  -7  -1  10   15.50    3.60
  -7  -1  10   14.70    4.00
  -7  -1  10   28.80    4.90
  -7   1  10   16.50    3.30
  -7   1  10   18.20    4.20
  -7   1  10   15.40    2.60
  -6  -1  10  183.18    7.40
  -6  -1  10  181.08    8.00
  -6  -1  10  173.48    9.20
  -6  -1  10  182.48    7.70
  -6  -1  10  179.18    7.50
  -6  -1  10  185.48    7.70
  -6   1  10  161.08   11.10
  -6   1  10  181.78    7.30
  -6   1  10  178.28    7.70
  -5  -1  10  494.55   17.70
  -5  -1  10  499.85   17.80
  -5  -1  10  469.05   17.90
  -5  -1  10  506.15   17.70
  -5  -1  10  491.25   17.80
  -5   1  10  489.35   17.60
   5   1 -10  460.95   18.70
  -5   1  10  486.25   17.70
  -4  -1  10   22.00    4.80
  -4  -1  10   32.70    3.20
   4  -1 -10   33.30    2.90
  -4  -1  10   34.60    3.40
  -4  -1  10   29.60    3.10
  -4   1  10   30.40    2.90
  -4   1  10   32.70    3.60
   4   1 -10   32.70    5.00
   3  -1 -10   80.69    4.20
  -3  -1  10   81.89    4.40
  -3  -1  10   79.09    4.80
  -3  -1  10   79.39    4.60
   3   1 -10   73.39    4.80
  -3   1  10   70.29    5.00
  -3   1  10   87.39    4.20
   2  -1 -10   29.50    2.70
  -2  -1  10   23.30    3.30
  -2  -1  10   33.40    2.90
  -2   1  10   28.00    2.90
  -2   1  10   27.90    3.60
  -2   1  10   26.80    3.70
  -1  -1  10    0.50    2.00
  -1  -1  10    2.50    1.50
   1  -1 -10   -0.50    2.50
  -1   1  10    0.20    1.80
  -1   1  10    2.00    2.30
  -1   1  10    0.00    2.40
   0  -1 -10   31.40    3.10
   0  -1  10   26.30    2.80
   0  -1  10   27.40    3.10
   0   1  10   28.70    3.80
   0   1  10   27.40    3.80
   0   1  10   22.90    3.40
  -1  -1 -10  237.08    8.90
   1  -1  10  234.88    8.80
   1  -1  10  225.08    8.90
   1   1  10  206.48    9.50
   1   1  10  209.98    9.20
   1   1  10  211.78    9.90
   1   1  10  234.28    9.00
   2  -1  10  308.07   12.00
  -2  -1 -10  331.47   12.20
   2  -1  10  316.97   11.90
   2   1  10  299.57   12.90
   2   1  10  325.67   12.10
   3  -1  10  235.48    9.90
   3  -1  10  246.68    9.70
  -3  -1 -10  260.87   10.00
   3  -1  10  231.68   11.80
   3   1  10  243.68   10.60
   4  -1  10   21.30    3.30
   4  -1  10   22.30    3.50
   4  -1  10   19.00    6.20
  -4  -1 -10   23.20    4.60
   4   1  10   23.80    3.30
   4   1  10   24.70    5.40
  -5  -1 -10   16.80    6.10
   5  -1  10   23.50    3.60
   5  -1  10   18.20    3.50
   5  -1  10   21.00    6.40
   5   1  10   24.50    4.90
   5   1  10   19.70    3.20
   6  -1  10   58.39    4.80
  -6  -1 -10   55.29    9.80
   6  -1  10   60.39    4.80
   6  -1  10   51.19    7.00
   6   1  10   62.19    4.40
   6   1  10   60.59    5.60
   7  -1  10    1.80    3.70
   7  -1  10    1.00    3.50
   7  -1  10   -4.50    2.30
   7   1  10    1.90    2.10
   7   1  10   -2.80    3.50
   8  -1  10    0.20    3.30
   8  -1  10    2.80    2.80
   8  -1  10   -5.80    3.10
   8   1  10   -6.90    9.60
   8   1  10   -0.40    3.50
   9  -1  10   -1.20    3.30
   9  -1  10    0.70    3.20
   9  -1  10    0.50    2.70
   9   1  10   -2.10    3.60
   9   1  10   -2.10    5.70
  10  -1  10   13.20    3.80
  10  -1  10   10.20    3.60
  10  -1  10   12.40    4.30
  10   1  10   11.20    5.50
  10   1  10   18.10    5.50
  11  -1  10   -0.60    3.00
  11  -1  10   -0.20    3.60
  11   1  10   -0.50    4.20
  11   1  10   -2.30    5.50
  12  -1  10    5.50    3.50
 -12  -1 -10    8.70    3.20
  12  -1  10    1.50    2.80
  12   1  10    1.80    3.90
  12   1  10   -3.50    5.20
  13  -1  10   -2.20    4.00
 -13  -1 -10    2.70    4.00
  13   1  10    5.80    4.50
  14  -1  10    0.70    2.50
  14  -1  10    0.30    2.90
  14   1  10   -8.50    4.80
 -17  -2  10    5.70    2.90
 -17   2  10    3.20    4.70
  17   2 -10    7.50    2.60
 -16  -2  10    3.00    2.80
  16  -2 -10   26.90    9.70
  16   2 -10   -0.70    3.40
  16   2 -10    2.80    3.70
 -15  -2  10    5.50    3.70
 -15   2  10    3.50    3.20
  15   2 -10    3.70    3.10
 -15   2  10    0.00    3.70
  15   2 -10   -1.70    3.30
 -14  -2  10    5.20    2.70
  14  -2 -10   11.30    5.40
  14   2 -10    6.70    3.10
  14   2 -10    2.80    3.00
 -14   2  10    6.30    3.90
 -14   2  10    6.40    3.50
 -13  -2  10   10.60    3.10
  13  -2 -10   14.50    5.50
 -13  -2  10   18.70    4.10
 -13   2  10   11.80    3.30
  13   2 -10   11.10    3.50
 -13   2  10   18.30    4.10
  12  -2 -10   74.29   13.50
 -12  -2  10   67.99    8.10
 -12  -2  10   73.09    5.20
  12   2 -10   61.19    5.10
 -12   2  10   63.29    4.90
 -12   2  10   52.69    5.20
 -11  -2  10   49.80    6.10
 -11  -2  10   61.79    5.20
 -11  -2  10   67.09    8.70
  11   2 -10   56.49    4.80
 -11   2  10   61.99    5.00
 -11   2  10   65.19    4.90
 -10  -2  10   29.50    3.80
 -10  -2  10   37.70    4.50
 -10  -2  10   21.10    4.70
 -10  -2  10   30.50    6.50
 -10   2  10   37.90    4.10
  10   2 -10   34.90    4.40
 -10   2  10   30.50    4.00
  -9  -2  10   34.60    4.30
  -9  -2  10   29.30    4.30
  -9  -2  10   35.50    6.10
  -9  -2  10   21.70    3.90
  -9   2  10   36.30    4.40
  -9   2  10   25.50    3.40
  -8  -2  10  133.79    6.70
  -8  -2  10  128.39    6.40
  -8  -2  10  139.89    7.70
  -8  -2  10  133.29    6.70
  -8   2  10  130.59    6.10
  -8   2  10  130.99    6.50
  -7  -2  10   18.40    3.60
  -7  -2  10   16.80    5.60
  -7  -2  10   18.00    3.60
  -7   2  10   13.80    3.60
  -7   2  10   17.00    3.00
  -6  -2  10    0.30    2.20
  -6  -2  10    9.90    4.20
  -6  -2  10   -1.20    2.30
  -6  -2  10   -0.90    3.00
  -6   2  10   -2.40    2.00
  -6   2  10   -1.00    1.90
  -5  -2  10   11.10    4.10
  -5  -2  10    9.60    3.20
  -5  -2  10    9.30    2.90
  -5  -2  10    4.40    3.40
   5  -2 -10    3.60    2.50
  -5   2  10    7.70    1.90
  -4  -2  10   21.10    6.20
   4  -2 -10    9.10    2.40
  -4  -2  10   10.00    2.80
  -4  -2  10    7.20    2.10
   4   2 -10   11.70    3.70
  -4   2  10    9.60    3.00
  -4   2  10   12.00    2.70
   3  -2 -10   71.89    4.60
  -3  -2  10   74.09    4.70
  -3  -2  10   55.79    7.10
  -3  -2  10   77.39    4.20
  -3   2  10   77.19    4.20
   3   2 -10   79.19    5.00
  -3   2  10   73.99    6.70
  -2  -2  10   -1.10    3.10
   2  -2 -10    3.30    2.00
  -2   2  10    4.80    1.90
  -2   2  10    3.40    2.00
   2   2 -10    8.80    3.30
   1  -2 -10   21.00    3.60
  -1  -2  10   21.60    3.90
  -1  -2  10   22.30    5.20
  -1  -2  10   19.30    4.90
  -1   2  10   30.70    3.20
  -1   2  10   23.50    4.90
  -1   2  10   27.10    3.00
   0  -2 -10  910.01   31.40
   0  -2  10  872.81   30.90
   0  -2  10  877.01   30.80
   0  -2  10  791.92   31.50
   0   2  10  901.51   31.00
   0   2  10  881.31   30.80
   0   2  10  873.91   31.10
   1  -2  10  549.54   19.60
  -1  -2 -10  547.35   20.20
   1  -2  10  516.45   20.40
   1  -2  10  536.25   19.70
   1   2  10  545.85   19.60
   1   2  10  533.55   19.80
   1   2  10  554.14   19.90
   2  -2  10  293.97   11.00
   2  -2  10  266.07   12.10
   2  -2  10  285.07   11.00
  -2  -2 -10  279.97   11.80
   2   2  10  281.57   11.00
  -3  -2 -10   18.20    5.80
   3  -2  10   22.30    3.60
   3  -2  10   30.40    6.20
   3  -2  10   18.00    3.30
   3   2  10   17.00    4.50
  -4  -2 -10    1.80    2.80
   4  -2  10    3.40    2.50
   4  -2  10    2.10    3.10
   4  -2  10   11.10    3.50
   5  -2  10   97.39    7.30
  -5  -2 -10   95.19    6.00
   5  -2  10   95.09    5.60
   5  -2  10   91.19    5.40
   6  -2  10    8.00    3.00
   6  -2  10    4.40    3.00
   6  -2  10    6.10    2.70
  -6  -2 -10    5.70    3.20
   7  -2  10    4.30    4.40
  -7  -2 -10    4.20    3.60
   7  -2  10   -0.90    3.00
   7  -2  10    4.40    2.80
   8  -2  10   27.40    5.40
  -8  -2 -10   14.40    4.30
   8  -2  10   28.30    7.20
   8  -2  10   23.00    4.30
   9  -2  10   21.00    5.60
   9  -2  10   23.30    5.70
   9  -2  10   11.40    3.30
  -9  -2 -10    7.00    2.70
 -10  -2 -10    0.60    2.60
  10  -2  10    1.20    3.00
  10  -2  10    1.90    2.80
 -11  -2 -10    3.10    2.70
  11  -2  10    0.70    2.80
  11  -2  10   -1.20    3.60
  12  -2  10    3.90    2.70
  12  -2  10    5.60    3.00
 -12  -2 -10    2.60    2.90
 -13  -2 -10    5.50    3.10
  13  -2  10   17.70    5.70
  13  -2  10    9.60    3.30
  14  -2  10   19.60    4.40
  14  -2  10   21.40    3.50
 -16  -3  10    4.20    3.10
  16   3 -10    1.20    2.80
 -15  -3  10    5.20    2.90
 -15   3  10   11.50    4.60
  15   3 -10    5.00    3.50
  15   3 -10   -0.90    3.30
 -14  -3  10    3.40    2.60
 -14   3  10    1.00    3.60
 -14   3  10   -0.10    4.10
  14   3 -10    4.70    3.30
  14   3 -10   -2.00    3.20
 -13  -3  10   15.50    4.70
 -13  -3  10   16.50    5.00
 -13  -3  10    4.90    2.90
  13   3 -10    7.80    3.80
 -13   3  10    8.40    5.00
 -13   3  10    6.50    3.30
 -12  -3  10    3.80    2.80
 -12  -3  10   -2.80    3.50
 -12  -3  10    2.90    2.50
 -12   3  10    2.30    3.40
  12   3 -10    0.50    3.10
 -12   3  10   -1.90    3.20
 -11  -3  10    5.60    3.20
 -11  -3  10    6.30    3.50
 -11  -3  10    6.80    3.30
  11   3 -10    5.10    3.30
 -11   3  10    2.00    2.80
 -11   3  10   -0.90    3.30
 -10  -3  10   16.20    5.80
 -10  -3  10   18.30    4.20
 -10  -3  10   10.00    3.60
 -10  -3  10   17.50    3.90
 -10   3  10   15.40    3.50
 -10   3  10   20.40    3.70
  10   3 -10   17.60    4.10
  -9  -3  10    2.20    2.60
  -9  -3  10    3.40    3.00
  -9  -3  10    1.10    4.00
  -9  -3  10    3.40    3.30
  -9   3  10    3.00    2.50
  -9   3  10    5.50    3.20
   9   3 -10    4.00    3.30
  -8  -3  10    0.20    2.60
  -8  -3  10    1.60    3.20
  -8  -3  10    2.30    2.90
  -8  -3  10   -2.60    4.00
   8   3 -10    1.50    3.20
  -8   3  10    2.80    2.50
  -8   3  10   -1.30    2.60
  -7  -3  10   61.19    4.50
  -7  -3  10   58.79    6.60
  -7  -3  10   60.89    4.90
  -7  -3  10   60.59    6.50
   7   3 -10   67.29    5.00
  -7   3  10   65.49    4.80
  -6  -3  10   32.90    6.70
  -6  -3  10   32.50    6.10
  -6  -3  10   31.60    3.90
  -6  -3  10   37.20    4.30
   6   3 -10   37.20    4.30
  -6   3  10   33.30    3.60
  -6   3  10   39.40    4.20
  -5  -3  10  103.09    5.50
  -5  -3  10  100.89    5.80
  -5  -3  10   95.09    8.10
  -5   3  10  102.79    5.90
  -5   3  10   98.39    5.40
   5   3 -10  107.79    6.30
  -4  -3  10   62.89    4.60
  -4  -3  10   56.09    7.20
  -4  -3  10   56.59    4.30
  -4   3  10   61.99    4.40
   4   3 -10   70.39    5.20
  -4   3  10   61.09    4.30
  -3  -3  10   24.90    6.40
  -3  -3  10   20.80    6.90
  -3   3  10   15.80    3.10
  -3   3  10   21.30    3.30
   3   3 -10   24.20    4.70
  -2  -3  10   10.40    2.90
  -2  -3  10    7.00    2.40
  -2  -3  10    4.60    3.50
  -2   3  10    7.10    2.30
   2   3 -10    7.60    6.10
  -2   3  10    6.30    2.30
  -1  -3  10   38.90    4.10
  -1  -3  10   34.60    6.20
  -1  -3  10   37.90    3.40
  -1   3  10   34.60    3.80
  -1   3  10   41.40    3.70
   0  -3 -10   37.80    5.70
   0  -3  10   41.10    3.60
   0  -3  10   42.30    6.20
   0  -3  10   33.90    4.30
   0   3  10   39.60    3.80
   0   3  10   34.80    3.70
   1  -3  10   14.70    3.20
   1  -3  10    5.80    2.70
  -1  -3 -10    9.80    3.20
   1  -3  10    9.00    2.90
   1   3  10    9.30    2.90
   2  -3  10    2.00    2.30
  -2  -3 -10    0.60    2.70
   2  -3  10   -0.40    3.00
   2  -3  10    1.30    2.70
   2   3  10   -1.00    2.80
   3  -3  10   17.90    3.80
   3  -3  10    7.30    2.90
  -3  -3 -10   14.60    3.60
   3  -3  10    9.30    2.50
   3   3  10   11.80    3.40
   4  -3  10   -2.80    2.60
   4  -3  10    2.70    2.40
  -4  -3 -10    1.60    2.70
   4  -3  10    1.70    2.80
  -4  -3 -10   -0.10    2.60
   4   3  10   -2.50    3.60
  -5  -3 -10   78.09    5.50
  -5  -3 -10   81.69    5.40
   5  -3  10   74.19    5.90
   5  -3  10   79.79    5.90
   5  -3  10   77.59    6.90
  -6  -3 -10   33.60    4.20
   6  -3  10   43.50    5.80
   6  -3  10   43.70    5.00
  -6  -3 -10   39.60    4.50
   6  -3  10   33.40    6.00
  -7  -3 -10   64.49    5.50
   7  -3  10   72.59    5.70
  -7  -3 -10   70.39    5.00
   7  -3  10   55.99    6.10
   7  -3  10   76.99    6.60
  -8  -3 -10    4.00    3.70
  -8  -3 -10    5.70    2.70
   8  -3  10   -0.70    3.40
   8  -3  10    4.40    3.30
   9  -3  10    6.70    3.50
  -9  -3 -10    7.70    3.80
   9  -3  10   10.60    3.50
  -9  -3 -10   13.20    3.70
  10  -3  10    5.60    2.60
  10  -3  10    2.30    3.40
 -10  -3 -10   10.90    5.00
 -10  -3 -10    9.00    2.60
 -11  -3 -10   -3.20    2.40
  11  -3  10    4.30    2.80
  11  -3  10   -1.90    3.30
  12  -3  10    0.70    3.50
  12  -3  10   -0.60    2.80
 -12  -3 -10    0.30    2.40
 -13  -3 -10   -3.10    2.80
  13  -3  10    0.70    2.00
 -13  -4  10   16.60    5.30
 -13  -4  10    9.00    3.20
 -13   4  10   10.90    4.60
  13   4 -10   23.40    5.20
  13   4 -10    3.10    4.70
 -12  -4  10   25.90    6.50
 -12  -4  10   37.00    5.80
 -12  -4  10   29.10    6.80
  12   4 -10   40.80    5.50
 -12   4  10   27.00    5.60
  12   4 -10   16.60    5.70
 -12   4  10   26.00    5.30
 -11  -4  10   48.50    4.20
 -11  -4  10   66.19    6.80
  11   4 -10   55.09    5.80
 -11   4  10   41.90    4.80
 -11   4  10   51.99    4.90
 -10  -4  10   -0.30    2.90
 -10  -4  10    1.30    3.50
 -10  -4  10    5.00    4.70
 -10   4  10    2.50    2.90
  10   4 -10   -0.80    4.10
 -10   4  10    3.10    3.10
  -9  -4  10    1.00    2.70
  -9  -4  10   -9.40    4.60
  -9   4  10   -0.60    2.80
  -9   4  10    1.60    2.80
   9   4 -10    1.00    3.90
  -8  -4  10   48.90    4.70
  -8  -4  10   54.39    8.80
  -8  -4  10   58.59    5.70
  -8   4  10   68.89    5.60
   8   4 -10   58.09    5.90
  -8   4  10   54.59    4.80
  -7  -4  10   99.29    5.90
  -7  -4  10  110.99    8.60
  -7  -4  10  110.79    6.60
  -7   4  10   91.99    5.90
  -7   4  10  101.19    6.00
   7   4 -10  102.59    7.10
  -6  -4  10  157.68    8.10
  -6  -4  10  150.98    9.20
  -6   4  10  140.59    7.40
   6   4 -10  144.19    8.00
  -6   4  10  139.69    7.30
  -5  -4  10   -0.30    3.50
   5   4 -10    4.40    4.20
  -5   4  10    0.70    2.80
  -5   4  10   -0.60    4.90
  -4  -4  10    1.50    3.60
  -4  -4  10    2.40    3.40
  -4  -4  10    1.60    2.30
  -4   4  10    0.80    2.60
  -4   4  10    0.00    2.70
   4   4 -10    8.80    4.60
  -3  -4  10   20.10    3.30
  -3  -4  10   11.50    3.60
  -3  -4  10   19.50    5.60
   3   4 -10   30.20    8.10
  -3   4  10   19.00    3.80
  -3   4  10   19.00    3.60
  -2  -4  10    2.60    3.80
  -2  -4  10    2.00    2.10
  -2  -4  10    1.10    3.50
  -2   4  10    4.10    2.70
  -2   4  10    1.60    2.20
  -1  -4  10    3.10    3.50
  -1  -4  10   11.40    3.40
  -1  -4  10    8.20    4.00
  -1   4  10    5.60    2.90
   0  -4  10    3.90    2.40
   0  -4  10    0.20    3.80
   0  -4  10    0.60    3.90
   0   4  10    1.20    2.50
   1  -4  10    1.50    3.80
   1  -4  10   -2.70    3.80
   1  -4  10    3.70    2.50
   1   4  10    4.60    2.80
   2  -4  10    8.70    3.80
   2   4  10   12.90    4.30
   3  -4  10    3.10    3.90
  -3  -4 -10    0.40    2.60
   3  -4  10    3.60    3.30
   3  -4  10    1.80    3.30
  -3  -4 -10   -0.80    3.50
   3   4  10    1.10    3.20
   4  -4  10    6.50    4.10
   4  -4  10    2.40    4.00
   4  -4  10    2.00    3.00
  -4  -4 -10   -3.70    3.20
  -4  -4 -10    2.40    2.90
   4   4  10    3.50    3.80
  -5  -4 -10    2.70    2.70
   5  -4  10    5.30    4.00
   5  -4  10    0.50    3.00
  -5  -4 -10    2.90    3.00
   5   4  10    4.20    4.20
  -6  -4 -10    6.80    3.40
  -6  -4 -10    3.30    2.90
   6  -4  10    4.50    4.20
   6   4  10   -4.00    9.40
  -7  -4 -10   14.70    4.20
  -7  -4 -10   14.10    3.70
   7  -4  10   14.10    4.60
   8  -4  10   -0.30    5.30
  -8  -4 -10   -0.50    2.50
  -8  -4 -10   -1.40    2.90
   8  -4  10   -0.20    2.50
   9  -4  10   -2.20    2.40
  -9  -4 -10   -0.60    2.50
  -9  -4 -10    1.60    3.20
   9  -4  10   -1.50    6.00
 -10  -4 -10    4.30    4.80
 -10  -4 -10    2.00    2.50
 -11  -4 -10    3.30    2.70
 -11  -5  10   -0.80    2.30
 -10  -5  10   14.50    3.30
  -9  -5  10    2.20    2.10
  -9   5  10    7.00    3.70
   9   5 -10   -7.80    5.20
  -8  -5  10    3.50    2.10
  -8   5  10    7.50    3.50
   8   5 -10   -4.30    5.80
  -7  -5  10    4.50    2.10
  -7   5  10    8.40    3.20
   7   5 -10   14.60    6.30
  -6  -5  10   10.20    3.20
  -6   5  10    7.10    3.20
   6   5 -10   11.50    6.50
  -5  -5  10   -0.10    2.10
  -5   5  10    5.10    3.20
  -4  -5  10    2.40    2.30
  -4   5  10    3.20    3.00
  -3  -5  10   -0.80    2.30
  -3   5  10    2.00    3.00
  -2  -5  10   -1.90    2.40
  -2   5  10    2.30    2.90
  -1  -5  10   -3.40    2.80
  -1   5  10   -0.50    3.00
   0  -5 -10    5.00    3.80
   0  -5  10    0.60    3.20
   0   5  10    3.80    2.90
   1  -5  10    3.90    3.40
  -1  -5 -10    3.00    3.90
   1   5  10    2.60    3.10
   2  -5  10    4.90    5.30
  -2  -5 -10   -0.70    2.70
   2   5  10   -4.70    3.40
  -3  -5 -10   -1.10    2.50
   3   5  10   -5.20    3.70
  -4  -5 -10   14.60    3.80
   4   5  10    2.80    4.40
  -5  -5 -10   -1.40    4.40
  -5  -5 -10    4.40    2.60
   5   5  10    3.90    5.50
  -6  -5 -10   -1.60    2.60
  -6  -5 -10   -1.00    4.00
  -7  -5 -10    0.60    2.40
  -7  -5 -10    1.70    4.40
   3  -6 -10   -0.90    3.70
   2  -6 -10    4.80    3.20
   1  -6 -10    5.40    3.00
   0  -6 -10   -1.60    2.80
  -1  -6 -10    3.50    2.80
 -18   0  11    6.50    3.20
  18   0 -11    2.30    2.30
 -17   0  11    0.00    3.10
  17   0 -11   -3.30    4.70
  17   0 -11   -1.00    3.10
  16   0 -11    2.80    3.30
 -16   0  11    2.40    2.90
  15   0 -11    0.10    3.80
 -15   0  11   -2.60    3.60
  14   0 -11    5.80    3.70
 -14   0  11   -1.10    2.90
 -13   0  11   14.40    4.20
 -12   0  11    0.40    2.40
 -12   0  11   -0.10    3.00
 -12   0  11   -0.80    2.30
 -11   0  11  216.48   10.60
 -11   0  11  215.18    9.20
 -10   0  11    8.20    5.80
 -10   0  11    1.30    2.30
 -10   0  11    0.10    2.90
  -9   0  11   58.89    7.50
  -9   0  11   59.39    4.30
  -9   0  11   60.69    4.30
  -9   0  11   60.39    3.90
  -8   0  11    0.30    2.50
  -8   0  11   -2.50    2.00
  -8   0  11   -0.30    1.90
  -8   0  11    0.50    3.80
  -7   0  11   -1.50    3.40
  -7   0  11   -2.30    3.60
  -7   0  11    0.50    2.00
  -7   0  11    1.30    2.30
  -6   0  11   -3.30    5.90
  -6   0  11   -1.90    1.70
  -6   0  11   -0.10    2.40
  -6   0  11    2.00    2.40
  -5   0  11  121.59    6.10
  -5   0  11  121.59    6.20
  -5   0  11  117.99    6.30
  -5   0  11  123.09    5.50
  -4   0  11    0.40    1.90
  -4   0  11    2.00    2.90
  -3   0  11    3.80    2.20
  -3   0  11    0.10    2.70
   3   0 -11    3.00    1.60
  -3   0  11    1.20    2.00
  -3   0  11    2.00    2.80
  -2   0  11   -0.60    2.50
   2   0 -11    1.80    3.00
   2   0 -11    2.00    1.50
  -2   0  11   -4.90    2.40
  -2   0  11    2.30    1.90
  -1   0  11   64.69    3.90
   1   0 -11   54.19    4.90
   1   0 -11   60.99    3.60
  -1   0  11   55.79    4.30
   0   0  11   -2.90    1.80
   0   0 -11   -0.70    1.40
   0   0  11   -0.80    2.40
   0   0 -11   -0.30    3.10
   1   0  11  153.58    7.10
   1   0  11  163.78    6.90
  -1   0 -11  167.78    6.70
   2   0  11    1.70    2.60
   2   0  11    0.70    1.70
  -2   0 -11   -2.20    2.10
   3   0  11   17.10    2.90
  -3   0 -11   18.80    4.30
   3   0  11   14.90    3.80
   3   0  11   10.70    6.30
   4   0  11   -5.80    4.50
   4   0  11    2.20    1.80
   4   0  11   -0.40    2.70
   5   0  11    8.70    2.90
   5   0  11    9.70    2.80
   5   0  11    7.80    4.20
   6   0  11   -3.10    2.00
   6   0  11    1.80    4.00
   6   0  11   -1.20    3.00
   7   0  11    0.90    2.50
   7   0  11    4.10    4.00
   7   0  11    8.00    3.20
   8   0  11    1.60    2.70
   8   0  11    1.20    3.80
   8   0  11    3.80    3.00
   9   0  11    2.20    3.70
   9   0  11    7.30    3.50
   9   0  11    7.00    3.10
  10   0  11   -1.10    3.60
  10   0  11   -1.70    3.50
  11   0  11   71.59    8.80
  11   0  11   73.69    5.70
  12   0  11   -1.70    3.30
  12   0  11   -1.90    3.30
 -12   0 -11   -0.80    3.60
  13   0  11   25.20    4.70
  13   0  11   19.00    6.00
  14   0  11   -2.30    3.30
 -18  -1  11   17.20    4.50
  18  -1 -11   18.70    5.50
  18   1 -11   26.20    5.70
 -17  -1  11   14.20    3.90
  17  -1 -11   30.10    5.80
  17   1 -11   17.50    3.70
 -17   1  11   17.30    4.50
  17   1 -11    5.00    4.40
  16  -1 -11    8.20    3.30
 -16  -1  11    8.80    3.60
  16   1 -11    4.10    3.70
 -16   1  11    4.80    2.80
  16   1 -11    6.80    3.30
 -15  -1  11    3.60    3.00
  15  -1 -11   10.30    5.20
 -15   1  11    0.90    2.80
  15   1 -11   -2.80    3.50
  15   1 -11    4.20    3.20
 -14  -1  11   57.99    4.70
 -14  -1  11   53.59    5.70
  14  -1 -11   54.79    7.30
 -14   1  11   48.00    4.70
 -14   1  11   52.29    4.90
  14   1 -11   54.09    6.50
 -13  -1  11   16.30    5.10
  13  -1 -11   14.30    5.10
 -13  -1  11   21.40    4.00
 -13   1  11   24.50    4.20
 -13   1  11   24.20    4.70
  12  -1 -11   65.99    7.20
 -12  -1  11   81.79    5.30
 -12  -1  11   72.39    6.70
 -12   1  11   89.39    5.40
 -12   1  11   76.99    5.00
 -11  -1  11   22.10    5.90
 -11  -1  11    5.80    2.60
  11  -1 -11    9.90    4.40
 -11   1  11    9.70    2.90
 -11   1  11   11.50    3.40
 -10  -1  11    1.60    3.20
 -10  -1  11    4.30    2.10
 -10  -1  11    3.90    2.30
 -10   1  11    6.40    2.60
 -10   1  11    0.10    5.60
 -10   1  11    2.80    2.20
  -9  -1  11   17.40    3.40
  -9  -1  11   16.70    5.20
  -9  -1  11   26.80    6.00
  -9  -1  11   16.80    3.60
  -9   1  11   15.50    2.80
  -9   1  11   16.40    4.20
  -9   1  11   16.30    5.00
  -8  -1  11   13.40    3.40
  -8  -1  11   17.00    5.30
  -8  -1  11   17.50    4.60
  -8  -1  11   15.50    3.30
  -8  -1  11   18.70    5.60
  -8  -1  11   18.70    3.10
  -8   1  11   14.40    2.70
  -8   1  11   21.70    3.70
  -8   1  11   20.80    5.80
  -7  -1  11  129.59    8.00
  -7  -1  11  124.09    6.10
  -7  -1  11  130.19    6.00
  -7  -1  11  124.89    6.00
  -7  -1  11  130.69    8.40
  -7  -1  11  127.19    6.30
  -7   1  11  121.89    6.20
  -7   1  11  131.49    5.90
  -7   1  11  129.39    8.20
  -6  -1  11  241.88    9.50
  -6  -1  11  236.88    9.80
  -6  -1  11  243.88    9.60
  -6  -1  11  235.18    9.60
  -6  -1  11  242.28   11.10
  -6   1  11  235.88    9.30
  -6   1  11  236.08    9.50
  -5  -1  11  480.05   17.60
  -5  -1  11  472.55   17.80
  -5  -1  11  495.35   17.60
  -5  -1  11  473.65   18.90
   5  -1 -11  497.75   18.10
  -5  -1  11  467.65   18.00
  -5   1  11  490.15   17.70
  -5   1  11  488.85   17.50
   4  -1 -11    2.60    2.00
  -4  -1  11   -3.10    3.30
  -4  -1  11   -0.30    2.10
  -4  -1  11    1.10    1.60
  -4  -1  11    1.30    2.80
  -4   1  11   -3.60    1.80
  -4   1  11    4.40    2.50
  -3  -1  11   39.80    3.70
   3  -1 -11   45.30    3.70
  -3  -1  11   41.90    3.40
  -3   1  11   35.10    3.40
  -3   1  11   36.70    3.80
  -3   1  11   38.60    4.20
   2  -1 -11    3.70    1.90
  -2  -1  11    2.80    2.10
  -2  -1  11    3.60    1.60
  -2   1  11   10.40    3.30
  -2   1  11    2.80    2.50
  -2   1  11    7.30    2.40
  -1  -1  11  151.68    6.60
   1  -1 -11  158.98    6.80
  -1  -1  11  148.29    6.60
  -1   1  11  151.48    6.70
  -1   1  11  144.39    7.20
  -1   1  11  155.78    6.70
   0  -1  11    2.80    1.70
   0  -1  11    1.80    2.10
   0  -1 -11    5.20    2.20
   0   1  11    2.70    2.70
   0   1  11    2.50    2.80
   0   1  11    2.00    2.00
  -1  -1 -11   10.30    3.40
   1  -1  11   19.10    5.20
   1  -1  11   10.60    2.60
   1   1  11    9.20    2.90
   1   1  11   15.60    5.10
   1   1  11   12.30    3.80
   2  -1  11  115.79    5.50
  -2  -1 -11  114.59    6.10
   2  -1  11  116.59    5.70
   2   1  11  110.89    7.20
  -3  -1 -11    7.30    3.10
   3  -1  11    4.60    2.20
   3  -1  11    6.80    2.30
   3  -1  11    5.00    3.50
   3   1  11   11.80    3.80
   3   1  11    3.30    2.30
   4  -1  11    3.90    2.10
   4  -1  11    1.80    2.40
   4  -1  11    1.60    3.40
  -4  -1 -11   -0.10    3.70
   4   1  11    4.30    2.80
   5  -1  11   34.00    6.80
   5  -1  11   34.00    3.90
   5  -1  11   26.70    3.40
  -5  -1 -11   22.90    6.30
   5   1  11   31.60    4.50
   5   1  11   26.30    5.40
   6  -1  11   69.69   10.50
   6  -1  11   69.39    4.50
   6  -1  11   75.29    5.10
   6   1  11   74.89    6.40
   6   1  11   66.89    4.70
   7  -1  11    4.20    2.90
   7  -1  11   -0.30    3.20
   7  -1  11    2.80    2.50
   7   1  11    6.70    2.70
   7   1  11    8.00    4.00
   8  -1  11   11.80    3.40
   8  -1  11   18.00    4.10
   8  -1  11   12.60    3.50
   8   1  11   18.10    5.70
   9  -1  11   56.89    5.50
   9  -1  11   59.49    7.80
   9   1  11   56.19    7.10
  10  -1  11   26.10    4.60
  10  -1  11   26.30    5.40
  10  -1  11   29.00    5.70
  10   1  11   33.80    6.20
 -11  -1 -11   -1.10    2.70
  11  -1  11   -0.20    3.20
  11   1  11    8.50    4.20
  12  -1  11    7.00    2.90
  12  -1  11    6.70    3.00
 -12  -1 -11   15.60    4.10
  12   1  11    5.30    4.40
  13  -1  11    3.70    3.80
 -13  -1 -11   15.90    4.80
  13  -1  11    4.00    2.70
  13   1  11    3.90    4.60
  14  -1  11   34.90    4.50
  14  -1  11   32.50    4.30
 -17  -2  11    0.30    3.00
  17   2 -11    1.90    2.50
 -17   2  11    2.70    4.30
 -16  -2  11   18.60    4.10
  16   2 -11    7.70    3.20
 -16   2  11    9.60    3.40
  16   2 -11    5.90    4.00
 -15  -2  11    2.10    3.00
 -15   2  11    0.30    2.70
  15   2 -11    3.40    3.10
 -15   2  11    3.70    3.60
  15   2 -11   -0.10    3.20
 -14  -2  11    8.10    3.00
 -14  -2  11    1.30    2.70
  14   2 -11    3.70    3.20
 -14   2  11    5.20    3.50
 -14   2  11    7.80    3.60
 -13  -2  11   -3.00    2.60
 -13  -2  11   -1.40    2.40
  13   2 -11    0.40    3.30
 -13   2  11    2.30    3.00
 -13   2  11    2.50    4.60
 -12  -2  11    1.10    4.60
 -12  -2  11    9.90    3.30
 -12  -2  11    7.00    3.30
 -12   2  11    2.30    2.80
  12   2 -11    7.30    4.00
 -12   2  11    4.80    2.90
 -11  -2  11   41.20    6.60
 -11  -2  11   36.80    4.60
 -11   2  11   39.20    4.20
 -11   2  11   43.00    4.50
  11   2 -11   31.80    4.60
 -10  -2  11   84.29    5.60
 -10  -2  11   86.59    7.60
 -10  -2  11   80.99    5.10
 -10  -2  11   85.19    6.00
 -10   2  11   89.09    5.40
 -10   2  11   80.19    5.00
  10   2 -11   89.69    5.50
  -9  -2  11   31.10    6.00
  -9  -2  11   23.30    3.90
  -9  -2  11   20.20    4.20
  -9  -2  11   30.30    4.50
  -9   2  11   25.20    3.80
  -9   2  11   27.10    4.10
  -8  -2  11   -0.10    2.80
  -8  -2  11   -1.50    2.50
  -8  -2  11    3.00    2.80
  -8   2  11   -1.30    2.50
  -8   2  11    1.60    2.20
  -7  -2  11   -3.70    2.70
  -7  -2  11    0.00    2.20
  -7  -2  11    0.50    2.90
  -7  -2  11    0.00    2.60
  -7   2  11   -1.10    1.90
  -7   2  11   -3.00    2.50
  -6  -2  11  137.09    6.50
  -6  -2  11  111.29    7.20
  -6  -2  11  143.09    6.50
  -6  -2  11  139.69    8.00
  -6   2  11  139.29    6.20
  -6   2  11  139.59    6.40
  -5  -2  11    4.20    1.90
  -5  -2  11    5.50    3.20
  -5  -2  11    6.60    2.20
  -5   2  11    9.30    2.70
  -5   2  11    5.50    2.30
   5   2 -11    7.30    2.90
  -4  -2  11    2.60    2.30
  -4  -2  11    2.60    1.90
  -4  -2  11    8.70    3.50
   4  -2 -11    5.30    3.00
  -4   2  11    4.10    2.00
  -4   2  11   -0.20    2.30
   4   2 -11    6.10    3.30
  -3  -2  11    6.30    3.30
   3  -2 -11    5.40    2.70
  -3  -2  11    7.60    2.50
  -3  -2  11    8.10    2.70
  -3   2  11   10.30    3.20
  -3   2  11    9.00    2.30
   3   2 -11   11.70    3.50
   2  -2 -11   29.00    4.60
  -2  -2  11   25.80    3.00
  -2  -2  11   25.00    3.40
  -2  -2  11   21.70    5.80
  -2   2  11   24.70    3.20
  -2   2  11   24.10    3.50
  -1  -2  11  254.57   11.70
  -1  -2  11  272.97   10.40
   1  -2 -11  262.47   11.30
  -1  -2  11  273.17   10.70
  -1   2  11  262.67   11.10
  -1   2  11  265.67   10.60
  -1   2  11  276.07   10.50
   0  -2  11  191.98    9.00
   0  -2  11  190.78    7.70
   0  -2 -11  173.98    9.10
   0  -2  11  188.98    7.90
   0   2  11  184.58    8.30
   0   2  11  188.48    7.90
   0   2  11  195.38    8.20
   1  -2  11   31.90    3.50
  -1  -2 -11   27.70    5.20
   1  -2  11   35.30    3.40
   1  -2  11   32.60    5.60
   1   2  11   34.00    3.90
   1   2  11   27.40    4.00
   1   2  11   28.90    3.90
   2  -2  11   35.00    3.80
   2  -2  11   35.10    3.50
   2  -2  11   42.90    5.00
   2   2  11   39.80    4.00
   2   2  11   40.20    5.00
   3  -2  11    3.40    2.30
   3  -2  11   -1.10    2.70
   3  -2  11    2.90    2.00
   4  -2  11    1.10    2.70
  -4  -2 -11    1.30    3.20
   4  -2  11    4.50    4.90
   4  -2  11    0.20    2.60
   5  -2  11    2.20    3.00
  -5  -2 -11   -0.90    3.70
   5  -2  11    1.60    3.00
   5  -2  11   -3.20    2.30
   6  -2  11   -0.60    2.90
   6  -2  11   -1.20    3.00
  -6  -2 -11    1.40    3.90
   6  -2  11    0.90    2.70
   7  -2  11  147.99    7.60
   7  -2  11  154.58    8.90
   7  -2  11  151.28    7.50
  -7  -2 -11  153.78    9.50
   8  -2  11   13.30    4.30
   8  -2  11    8.20    3.30
  -9  -2 -11    2.00    2.50
   9  -2  11    2.90    2.90
   9  -2  11    7.60    4.10
   9  -2  11   -0.10    3.00
 -10  -2 -11    3.60    3.40
  10  -2  11    1.60    3.10
  10  -2  11    3.40    2.90
  11  -2  11   -2.10    2.70
  11  -2  11    0.70    2.50
 -11  -2 -11    2.90    2.60
  12  -2  11    6.80    2.50
  12  -2  11    9.20    4.00
 -12  -2 -11   12.80    3.80
 -13  -2 -11    0.10    3.00
  13  -2  11    1.10    2.10
  13  -2  11   -2.80    2.70
  16   3 -11    0.30    4.10
 -15  -3  11    1.10    3.10
  15   3 -11    2.70    3.60
 -15   3  11    1.70    3.90
  15   3 -11    0.40    3.10
 -14  -3  11    5.10    2.70
 -14  -3  11    0.70    4.00
  14   3 -11    1.10    3.20
  14   3 -11    1.00    3.10
 -14   3  11    3.00    3.90
 -14   3  11    4.50    3.80
 -13  -3  11   22.30    4.90
 -13  -3  11   19.60    4.40
 -13  -3  11   18.40    5.50
 -13   3  11   18.60    4.80
  13   3 -11   10.80    5.40
 -13   3  11   18.60    4.80
 -12  -3  11   21.90    7.40
 -12  -3  11   18.00    5.00
 -12  -3  11    7.00    3.40
 -12   3  11   11.50    3.80
  12   3 -11   16.20    4.70
 -12   3  11   13.00    4.20
 -11  -3  11    6.10    3.00
 -11  -3  11   19.20    4.90
 -11  -3  11    6.90    3.00
  11   3 -11    3.40    3.30
 -11   3  11    4.40    2.90
 -11   3  11    4.50    3.10
 -10  -3  11   11.30    3.90
 -10  -3  11    4.10    3.20
 -10  -3  11    7.80    3.10
 -10  -3  11    5.90    3.10
  10   3 -11    2.10    3.30
 -10   3  11    6.00    3.10
 -10   3  11    6.00    3.00
  -9  -3  11   60.89    6.50
  -9  -3  11   58.09    7.40
  -9   3  11   51.29    4.50
   9   3 -11   44.80    5.00
  -8  -3  11    0.90    2.70
  -8  -3  11    1.60    3.10
  -8  -3  11    2.60    4.50
  -8   3  11    4.20    2.50
  -8   3  11    1.10    2.50
   8   3 -11    0.20    3.20
  -7  -3  11   -1.50    2.90
  -7  -3  11    1.90    2.80
  -7  -3  11   -0.30    5.00
  -7  -3  11    1.40    2.70
  -7   3  11    3.30    4.10
   7   3 -11   -1.50    3.00
  -7   3  11    0.10    2.60
  -6  -3  11   11.80    3.20
  -6  -3  11    5.00    3.00
  -6  -3  11    9.80    3.40
  -6   3  11    2.20    3.80
   6   3 -11   10.10    3.70
  -5  -3  11   39.30    3.70
  -5  -3  11   34.90    6.60
  -5  -3  11   42.80    4.40
  -5   3  11   42.50    4.20
   5   3 -11   51.39    5.50
  -5   3  11   41.60    4.10
  -4  -3  11   -1.40    3.30
  -4  -3  11   -0.20    2.00
  -4  -3  11    0.00    2.40
  -4   3  11   -0.70    1.90
  -4   3  11    1.90    2.20
   4   3 -11    5.10    3.90
  -3  -3  11    2.40    2.00
  -3  -3  11    6.00    2.60
  -3  -3  11    6.50    3.70
  -3   3  11    3.80    2.40
   3   3 -11    9.60    4.10
  -3   3  11    3.20    2.40
  -2  -3  11    2.90    1.80
  -2  -3  11   -0.40    2.60
  -2   3  11    3.40    3.20
  -2   3  11    1.10    2.30
  -1  -3  11    8.80    4.70
  -1  -3  11   12.60    3.00
  -1  -3  11    8.30    2.90
  -1   3  11    6.60    2.40
  -1   3  11    5.70    2.40
   0  -3  11   90.09    5.20
   0  -3  11   93.89    5.70
   0  -3 -11   89.79    6.80
   0  -3  11   95.59    7.50
   0   3  11   96.19    5.60
   0   3  11   93.89    5.40
   1  -3  11   19.70    3.90
   1  -3  11   27.10    5.30
  -1  -3 -11   23.90    4.50
   1  -3  11   21.90    3.40
   1   3  11   24.30    4.10
   2  -3  11    4.80    2.60
   2  -3  11    3.90    2.40
   2  -3  11    5.00    2.80
  -2  -3 -11    9.10    3.00
   2   3  11    2.60    3.00
   3  -3  11    2.40    2.50
  -3  -3 -11    0.20    2.80
   3  -3  11    2.80    2.70
   3  -3  11   -1.00    2.50
   3   3  11    3.50    3.80
  -4  -3 -11    5.50    2.90
  -4  -3 -11    4.20    2.70
   4  -3  11    7.80    2.80
   4  -3  11    5.90    3.20
   4  -3  11    5.00    3.00
   4   3  11    1.00    4.30
   5  -3  11    2.60    2.80
   5  -3  11    4.10    3.90
  -5  -3 -11    4.80    3.20
  -5  -3 -11    4.80    3.10
   5  -3  11    2.70    3.20
   6  -3  11    2.00    2.70
   6  -3  11   10.00    3.70
  -6  -3 -11    4.70    3.00
   6  -3  11    2.90    3.00
  -6  -3 -11    4.10    3.50
   7  -3  11    0.50    3.00
  -7  -3 -11   -0.10    2.80
   7  -3  11    3.30    2.70
   7  -3  11    0.90    4.00
  -7  -3 -11    0.00    3.50
  -8  -3 -11    2.20    3.60
   8  -3  11   -1.50    3.20
  -8  -3 -11    2.00    2.70
   8  -3  11    1.30    2.60
  -9  -3 -11   25.90    3.80
   9  -3  11   23.00    4.90
  -9  -3 -11   24.70    6.80
   9  -3  11   27.40    4.70
 -10  -3 -11   15.20    3.30
  10  -3  11   15.30    4.10
  10  -3  11   12.50    4.70
 -11  -3 -11    1.90    2.50
  11  -3  11    2.90    3.20
  11  -3  11   -2.00    1.80
 -12  -3 -11    1.60    2.60
  12  -3  11    1.20    1.80
 -13  -4  11    1.20    5.90
 -13  -4  11   -3.00    3.50
  13   4 -11    5.60    6.20
 -13   4  11    2.40    4.20
 -12  -4  11    5.30    2.80
 -12  -4  11   -1.00    3.10
 -12  -4  11    2.20    4.40
 -12   4  11    8.00    4.00
 -12   4  11   -2.80    3.30
  12   4 -11    0.30    4.10
  12   4 -11   10.00    4.00
 -11  -4  11   30.40    7.80
 -11  -4  11   14.60    5.60
 -11  -4  11    7.10    2.90
  11   4 -11   20.20    5.70
 -11   4  11   10.00    3.10
 -11   4  11    5.30    3.20
 -10  -4  11   10.20    3.40
 -10  -4  11    9.60    3.60
 -10   4  11   12.70    3.90
 -10   4  11   15.50    4.50
  10   4 -11   15.70    6.70
  -9  -4  11    0.60    2.40
  -9  -4  11    4.60    3.60
   9   4 -11    4.80    4.30
  -9   4  11   -3.60    2.50
  -9   4  11    0.60    2.90
  -8  -4  11    2.30    2.30
  -8  -4  11   -4.00    3.90
  -8  -4  11    1.70    3.10
  -8   4  11    1.40    2.50
  -8   4  11   -3.00    2.80
   8   4 -11   -0.30    4.30
  -7  -4  11   15.90    5.20
  -7  -4  11    8.00    3.90
  -7  -4  11    5.20    3.30
  -7   4  11   13.90    3.90
   7   4 -11   11.00    4.90
  -7   4  11    0.00    2.70
  -6  -4  11    3.70    3.70
  -6  -4  11    2.20    2.20
  -6  -4  11    8.40    3.40
   6   4 -11    6.30    4.60
  -6   4  11    1.30    2.80
  -6   4  11    0.60    2.80
  -5  -4  11    4.80    3.40
  -5  -4  11   -0.60    3.30
  -5  -4  11    1.40    2.40
  -5   4  11    1.50    2.90
  -5   4  11   -2.60    2.80
   5   4 -11    0.70    4.90
  -4  -4  11    6.30    2.50
  -4  -4  11    6.10    3.30
  -4  -4  11    2.10    3.50
  -4   4  11    7.70    3.10
  -4   4  11   13.20    4.30
  -3  -4  11   43.90    6.70
  -3   4  11   51.19    4.60
  -3   4  11   50.29    5.70
  -2  -4  11    0.80    3.40
  -2   4  11   -1.80    2.70
  -1  -4  11   61.69    7.80
  -1   4  11   48.40    4.50
   0  -4  11    9.50    5.70
   0  -4  11   10.10    3.30
   0  -4  11    9.10    3.70
   0   4  11   10.00    3.20
   1  -4  11   18.40    3.80
   1  -4  11   26.60    6.70
   1  -4  11   14.30    5.00
   1   4  11   19.00    4.70
  -2  -4 -11   19.60    5.40
   2  -4  11   12.80    3.50
   2  -4  11   20.40    5.60
   2  -4  11   19.30    3.90
   2   4  11    9.10    3.50
   3  -4  11   -2.30    3.30
  -3  -4 -11    3.00    3.10
   3  -4  11    3.30    3.90
  -3  -4 -11   -0.80    3.60
   3  -4  11    2.80    3.10
   3   4  11    1.50    3.60
   4  -4  11    5.50    3.90
  -4  -4 -11   -2.10    3.20
   4  -4  11   -0.10    3.00
   4  -4  11   -6.50    3.60
  -4  -4 -11    0.10    3.00
   4   4  11   -4.50    4.00
   5  -4  11    5.00    3.90
  -5  -4 -11   -1.00    2.60
  -5  -4 -11   -3.00    3.00
   5   4  11   -2.80    9.40
   6  -4  11    6.80    4.20
  -6  -4 -11   -3.20    2.60
   6  -4  11    3.30    2.90
  -6  -4 -11    3.20    2.90
   7  -4  11   24.50    5.50
  -7  -4 -11   10.70    3.50
  -7  -4 -11   12.20    3.50
   7  -4  11   19.60    6.10
   8  -4  11    9.90    4.70
  -8  -4 -11    4.20    3.00
   8  -4  11   17.70    5.30
   9  -4  11   31.60    9.90
  10  -4  11   -3.90    2.60
 -10  -4 -11   -2.70    2.50
 -10  -5  11    0.00    2.50
  -9  -5  11   -1.40    2.10
  -9   5  11    3.20    3.70
  -8  -5  11    2.70    2.40
  -8   5  11    5.20    3.30
  -7  -5  11   -0.40    2.20
  -7   5  11    0.00    2.80
  -6  -5  11    3.30    2.20
  -6   5  11    3.70    3.20
  -5  -5  11   16.40    3.30
  -5   5  11   16.90    4.20
  -4  -5  11   10.90    3.20
  -4   5  11   16.20    4.20
  -3  -5  11    6.10    2.60
  -3   5  11    7.30    5.80
  -2  -5  11    3.00    2.60
  -2   5  11    5.90    5.00
  -1  -5  11   -0.50    2.60
  -1   5  11    5.10    5.30
   0  -5  11    3.00    6.80
   0  -5 -11    5.80    2.70
   0   5  11    3.30    3.60
  -1  -5 -11    0.30    2.60
   1  -5  11    7.30    4.60
   1  -5  11   -3.50    3.40
   1   5  11    2.20    3.60
   2  -5  11    2.90    4.30
   2  -5  11   25.30    8.90
  -2  -5 -11    1.50    2.80
   2   5  11    1.70    4.30
   3  -5  11    2.30    4.40
  -3  -5 -11   13.00    3.80
   3   5  11   -1.90    4.80
  -4  -5 -11   16.00    5.10
   4  -5  11   -2.90    5.70
   4   5  11   -4.90    6.90
  -5  -5 -11   16.70    3.90
  -6  -5 -11    3.40    2.90
  -7  -5 -11   -1.80    3.90
 -18   0  12    7.20    3.10
  18   0 -12   16.80    4.40
  17   0 -12   -2.20    2.80
  17   0 -12   16.90    5.60
 -16   0  12    9.40    3.10
  16   0 -12   18.80    5.20
  15   0 -12   -4.80    3.70
 -15   0  12    2.30    3.50
  14   0 -12   60.29    5.60
 -14   0  12   43.40    6.40
 -13   0  12   19.00    5.70
 -12   0  12   45.90    4.40
 -12   0  12   44.20    4.10
 -12   0  12   38.10    6.50
 -11   0  12   -2.40    2.60
 -11   0  12   -0.60    2.70
 -11   0  12   -2.70    3.50
 -10   0  12    2.50    2.50
 -10   0  12    2.30    3.40
 -10   0  12    0.80    2.60
  -9   0  12    0.60    2.40
  -9   0  12   -1.10    2.50
  -9   0  12   -0.60    3.80
  -9   0  12   -1.30    2.50
  -8   0  12   18.20    3.60
  -8   0  12   15.00    4.00
  -8   0  12   17.00    3.10
  -7   0  12   -1.20    3.00
  -7   0  12    1.80    2.50
  -7   0  12   -1.00    2.00
  -7   0  12    0.00    3.50
  -6   0  12  457.75   18.40
  -6   0  12  453.05   16.60
  -5   0  12   -2.20    2.10
  -5   0  12    0.60    2.80
  -5   0  12    0.70    2.80
  -5   0  12   -0.10    3.90
  -5   0  12    0.60    2.60
   4   0 -12   11.80    3.40
  -4   0  12   13.20    3.20
  -4   0  12   18.30    4.20
  -4   0  12   14.80    3.20
  -4   0  12   13.50    2.70
  -3   0  12    2.80    2.00
  -3   0  12    1.30    2.50
   3   0 -12    1.50    2.10
  -3   0  12   -2.90    2.70
  -2   0  12   -1.10    2.60
  -2   0  12    4.20    2.00
   2   0 -12   -1.30    2.10
  -2   0  12    4.40    3.10
  -1   0  12   -0.80    2.10
  -1   0  12   -1.50    2.40
   1   0 -12   -1.10    2.00
   0   0  12   50.79    3.80
   0   0  12   56.89    4.20
   0   0 -12   55.59    4.20
   1   0  12   -0.60    1.80
  -1   0 -12   -0.40    2.30
   1   0  12    2.70    2.40
   2   0  12   18.70    4.60
   2   0  12   21.30    3.10
   3   0  12    0.60    4.10
   3   0  12    0.90    2.70
   3   0  12    0.50    1.80
   4   0  12   59.59    4.10
   4   0  12   49.50    9.30
   4   0  12   55.79    4.90
   5   0  12    1.40    2.70
   5   0  12    0.50    2.00
   5   0  12    1.20    4.40
   6   0  12   94.39    5.60
   6   0  12  107.59   10.70
   6   0  12  100.19    6.30
   7   0  12   -3.20    2.30
   7   0  12   -1.80    4.10
   7   0  12   -0.20    3.00
   8   0  12  124.39    9.30
   8   0  12  105.59    6.20
   8   0  12  117.29    6.90
   9   0  12   -2.60    2.60
   9   0  12    1.60    3.80
   9   0  12   -3.90    3.20
  10   0  12   -2.10    3.60
  10   0  12    4.00    3.90
  11   0  12   -0.80    3.70
  11   0  12    1.40    3.50
  12   0  12    4.00    3.40
 -12   0 -12    2.90    5.80
  12   0  12    3.50    3.40
  13   0  12   -0.80    3.20
  13   0  12    1.20    3.20
  14   0  12    2.00    3.80
  14   0  12   -4.40    4.40
  17  -1 -12   20.10    7.20
 -17   1  12   15.00    4.70
 -16  -1  12   -3.40    2.90
  16  -1 -12    4.20    3.40
  16   1 -12   -3.10    3.70
  16   1 -12   -4.80    3.50
 -16   1  12   -5.20    2.90
 -15  -1  12    0.20    3.10
  15   1 -12    4.50    3.40
  15   1 -12   -0.30    3.80
 -15   1  12    2.30    2.90
  14  -1 -12   11.70    6.00
 -14  -1  12   12.80    4.90
 -14  -1  12   14.70    4.10
 -14   1  12    5.00    2.90
 -14   1  12    5.30    3.00
 -13  -1  12   72.09    8.30
  13  -1 -12   64.69    8.20
 -13  -1  12   77.89    5.60
 -13   1  12   81.89    5.90
 -13   1  12   73.59    6.40
 -12  -1  12    1.70    3.70
  12  -1 -12   -7.40    5.30
 -12  -1  12    0.40    3.20
 -12   1  12   -1.20    2.60
 -11  -1  12   38.00    4.30
 -11  -1  12   36.60    5.80
 -11   1  12   35.20    4.70
 -11   1  12   56.69    8.40
 -11   1  12   41.10    3.90
 -10  -1  12   13.90    3.80
 -10  -1  12    8.30    3.30
 -10  -1  12    9.70    2.60
 -10   1  12    4.80    4.60
 -10   1  12   10.80    3.10
  -9  -1  12    6.40    3.00
  -9  -1  12    6.00    4.00
  -9  -1  12    2.30    2.50
  -9  -1  12    5.90    2.60
  -9   1  12    6.30    2.90
  -9   1  12    5.50    2.40
  -9   1  12    4.90    4.80
  -8  -1  12   12.80    3.90
  -8  -1  12   23.50    5.20
  -8  -1  12   16.30    3.60
  -8  -1  12   20.90    4.80
  -8   1  12   19.00    2.90
  -8   1  12   17.20    3.20
  -8   1  12   11.20    5.60
  -7  -1  12   43.20    3.80
  -7  -1  12   41.70    4.50
  -7  -1  12   47.00    4.30
  -7  -1  12   48.30    4.00
  -7  -1  12   47.10    6.10
  -7   1  12   43.10    3.80
  -7   1  12   47.00    3.50
  -6  -1  12    1.50    2.10
  -6  -1  12   -1.90    3.50
  -6  -1  12   -0.70    2.60
   6  -1 -12   -0.80    3.40
  -6  -1  12   -0.20    2.90
  -6  -1  12    2.50    2.60
  -6   1  12    0.50    1.80
  -6   1  12   -2.60    2.10
   5  -1 -12   21.30    4.40
  -5  -1  12   15.70    5.10
  -5  -1  12   16.20    3.10
  -5  -1  12   17.90    5.20
  -5  -1  12   20.00    3.70
  -5   1  12   21.90    3.10
  -5   1  12   24.70    3.80
  -4  -1  12    4.80    3.80
  -4  -1  12    2.70    2.20
  -4  -1  12    0.70    2.20
   4  -1 -12    4.40    2.70
  -4   1  12   -1.50    2.50
  -4   1  12    0.10    2.00
  -3  -1  12   41.30    3.20
  -3  -1  12   36.80    3.80
  -3  -1  12   34.30    6.30
   3  -1 -12   47.30    4.50
  -3   1  12   40.80    4.10
  -3   1  12   30.20    3.50
  -3   1  12   39.50    4.20
  -2  -1  12   40.50    4.30
  -2  -1  12   28.70    6.30
   2  -1 -12   43.10    4.50
  -2  -1  12   43.90    4.40
  -2   1  12   41.30    4.30
  -2   1  12   42.10    3.80
  -2   1  12   36.80    3.90
  -1  -1  12  124.59    5.80
   1  -1 -12  124.89    6.50
  -1  -1  12  122.79    5.60
  -1  -1  12  112.79    7.80
  -1   1  12  119.59    6.60
  -1   1  12  125.69    6.00
   0  -1 -12  212.48    9.50
   0  -1  12  199.78   10.00
   0  -1  12  207.68    8.50
   0  -1  12  210.68    8.60
   0   1  12  219.88    8.70
   0   1  12  223.78   10.00
   0   1  12  205.78    9.20
   1  -1  12   83.99    6.90
   1  -1  12   93.19    4.60
   1  -1  12   91.19    5.00
  -1  -1 -12   92.89    5.90
   1   1  12   74.59    8.40
   1   1  12   87.79    7.20
   1   1  12   88.39    4.90
  -2  -1 -12    4.80    3.30
   2  -1  12    3.20    2.20
   2  -1  12   10.00    3.30
   2  -1  12    8.00    3.20
   2   1  12   17.80    5.20
   2   1  12    4.20    2.30
  -3  -1 -12    0.00    4.40
   3  -1  12    2.50    2.40
   3  -1  12    2.00    2.00
   3  -1  12    0.50    2.90
   3   1  12    3.10    5.30
   3   1  12    0.80    2.40
   4  -1  12    0.80    2.40
   4  -1  12    2.00    2.10
   4  -1  12    1.70    3.40
   4   1  12    5.40    4.30
   4   1  12    1.50    2.30
   5  -1  12    4.10    2.50
   5  -1  12    3.50    4.00
   5  -1  12    3.30    4.20
   5   1  12    4.10    2.30
   5   1  12    3.90    4.10
   6  -1  12    4.10    3.40
   6  -1  12    5.90    2.50
   6  -1  12    4.80    2.80
   6   1  12    7.50    4.20
   6   1  12    4.50    2.30
   7  -1  12   27.00    6.80
   7  -1  12   22.70    4.20
   7  -1  12   24.80    4.20
   7   1  12   24.20    6.30
   7   1  12   25.30    4.70
   8  -1  12   75.49    5.80
   8  -1  12   77.69    9.40
   8   1  12   81.09   10.20
   9  -1  12    6.50    3.20
   9  -1  12    7.10    3.30
   9  -1  12   14.20    4.30
   9   1  12   12.40    4.90
  10  -1  12   37.70    6.10
  10  -1  12   35.50    4.60
  10   1  12   33.30    6.40
  11  -1  12    2.50    2.90
 -11  -1 -12    9.70    2.90
  11  -1  12    4.80    3.10
  11   1  12    8.30    4.70
 -12  -1 -12   13.30    4.10
  12  -1  12   15.90    4.30
  12  -1  12    7.80    2.80
  12   1  12    3.70    4.80
  13  -1  12   -0.60    2.90
  13  -1  12   -0.40    2.20
 -13  -1 -12    0.50    4.10
  13   1  12  -10.30    5.60
 -17  -2  12   -1.60    3.20
  17   2 -12    4.40    2.60
 -16  -2  12    9.70    3.20
  16   2 -12    7.10    3.10
 -16   2  12    5.90    3.20
  16   2 -12    7.10    4.00
 -15  -2  12    2.30    3.00
  15   2 -12    0.30    3.20
  15   2 -12    1.00    3.00
 -15   2  12    2.70    3.70
 -15   2  12    1.60    2.90
 -14  -2  12    3.40    3.00
 -14  -2  12    3.80    2.70
  14   2 -12    3.60    2.90
 -14   2  12    8.20    3.80
 -14   2  12    1.10    2.90
 -13  -2  12    2.60    2.80
 -13  -2  12    1.80    2.50
 -13   2  12    3.60    3.10
  13   2 -12   -1.90    2.90
 -13   2  12    5.10    3.00
 -12  -2  12    1.90    3.30
 -12  -2  12    1.10    2.80
 -12   2  12    2.50    3.00
 -12   2  12   -2.20    3.00
  12   2 -12   -1.20    2.90
 -11  -2  12   23.80    5.90
 -11  -2  12   29.10    4.50
 -11  -2  12   27.20    4.60
 -11   2  12   29.20    4.50
  11   2 -12   24.80    4.90
 -11   2  12   24.60    3.90
 -10  -2  12   60.49    5.70
 -10  -2  12   60.79    4.50
 -10  -2  12   53.09    6.80
 -10  -2  12   55.39    5.10
 -10   2  12   60.39    5.00
 -10   2  12   63.99    4.50
  10   2 -12   61.69    4.90
  -9  -2  12    9.50    3.50
  -9  -2  12   15.00    3.80
  -9  -2  12   16.70    4.20
  -9  -2  12   18.00    5.70
  -9   2  12   16.40    3.70
  -9   2  12   13.60    3.00
  -8  -2  12   23.20    5.30
  -8  -2  12   29.50    5.50
  -8  -2  12   32.40    4.10
  -8  -2  12   30.30    4.10
  -8   2  12   32.00    3.50
  -8   2  12   29.70    3.90
  -7  -2  12    5.20    2.90
  -7  -2  12   -1.80    3.90
  -7  -2  12   11.80    3.40
  -7  -2  12    3.10    2.60
  -7   2  12    5.00    2.20
  -7   2  12    7.10    2.30
  -6  -2  12    2.50    2.90
  -6  -2  12    3.10    2.20
  -6  -2  12    2.10    3.80
  -6  -2  12    5.50    2.60
  -6   2  12    0.40    2.20
   6   2 -12   -1.70    3.00
  -6   2  12    1.20    2.30
  -5  -2  12    1.40    2.30
  -5  -2  12    2.10    2.10
  -5  -2  12   -2.20    3.00
  -5   2  12    0.80    2.30
  -5   2  12    3.40    2.30
   5   2 -12    5.50    3.30
  -4  -2  12   28.80    6.70
  -4  -2  12   15.90    3.40
  -4  -2  12   15.40    2.90
  -4   2  12   20.70    3.30
  -4   2  12   20.20    3.40
   4   2 -12   18.10    5.10
  -3  -2  12   19.00    3.10
  -3  -2  12   15.40    3.80
  -3  -2  12   13.80    3.20
   3   2 -12   24.10    5.80
  -3   2  12   19.20    3.30
  -3   2  12   15.90    3.50
  -2  -2  12   46.50    3.60
  -2  -2  12   43.50    5.90
  -2  -2  12   41.30    4.00
  -2   2  12   48.70    4.20
  -2   2  12   47.30    3.90
  -1  -2  12   33.50    5.50
  -1  -2  12   30.60    3.70
  -1  -2  12   33.90    3.00
  -1   2  12   36.00    3.70
  -1   2  12   35.60    4.10
   0  -2  12    3.20    1.80
   0  -2  12   -0.60    2.50
   0  -2  12    2.60    2.20
   0   2  12   -1.90    2.70
   0   2  12   -0.60    2.50
   0   2  12    2.80    3.10
   1  -2  12   23.60    2.90
   1  -2  12   31.00    3.40
   1  -2  12   20.70    5.10
   1   2  12   25.50    4.10
   1   2  12   26.80    4.90
   2  -2  12   28.10    5.00
   2  -2  12   28.10    3.60
   2  -2  12   31.40    3.40
   2   2  12   25.70    7.70
   2   2  12   36.80    4.10
   3  -2  12   97.99    6.40
   3  -2  12  101.29    6.30
   3  -2  12  101.09    5.60
   4  -2  12    0.60    2.20
   4  -2  12    4.10    2.60
  -4  -2 -12    6.70    3.60
   4  -2  12    4.00    2.90
   5  -2  12    3.30    2.60
   5  -2  12    0.20    2.60
  -5  -2 -12   -0.50    4.00
   5  -2  12    0.60    2.80
   6  -2  12    5.50    3.40
   6  -2  12    2.20    2.50
   6  -2  12    1.50    2.80
   7  -2  12   -0.40    2.90
   7  -2  12   -2.90    3.50
   8  -2  12    1.30    3.20
   8  -2  12   15.40    5.20
   8  -2  12    3.00    3.20
   9  -2  12   25.50    4.50
   9  -2  12   15.00    4.10
   9  -2  12   31.70    6.00
  -9  -2 -12   27.10    3.60
  10  -2  12   36.70    5.40
  10  -2  12   24.90    5.60
 -10  -2 -12   39.70    4.10
 -11  -2 -12    7.10    2.70
  11  -2  12    3.20    3.50
  11  -2  12    5.00    3.00
 -12  -2 -12   -0.50    2.80
  12  -2  12   -1.10    2.80
  12  -2  12   -0.60    2.00
  13  -2  12   -0.30    1.60
  13  -2  12   -0.70    2.60
 -13  -2 -12    4.20    3.50
 -15  -3  12   18.60    5.30
  15   3 -12    3.20    3.10
 -15   3  12    7.80    3.50
 -14  -3  12    8.30    3.50
 -14  -3  12    7.20    2.70
 -14   3  12    6.70    3.80
  14   3 -12    2.00    3.60
  14   3 -12    4.30    2.90
 -14   3  12    9.90    3.40
 -13  -3  12    4.30    3.40
 -13  -3  12   -3.50    4.60
 -13  -3  12    3.90    2.60
  13   3 -12   -3.90    3.60
 -13   3  12   -0.30    4.10
 -13   3  12    3.00    3.60
 -12  -3  12    2.30    3.20
 -12  -3  12    4.00    3.30
 -12  -3  12    3.70    2.80
 -12   3  12    7.00    3.20
  12   3 -12    4.90    3.70
 -12   3  12   -0.30    3.10
 -11  -3  12    3.80    2.90
 -11  -3  12    0.90    3.10
 -11  -3  12    3.60    3.30
 -11   3  12    4.90    3.00
 -11   3  12   -0.40    2.80
  11   3 -12    4.60    3.40
 -10  -3  12    1.80    2.80
 -10  -3  12    0.90    4.30
 -10  -3  12    0.40    3.10
 -10  -3  12    1.30    3.20
  10   3 -12   -2.10    3.30
 -10   3  12    1.30    2.50
 -10   3  12   -0.40    2.80
  -9  -3  12   21.30    3.90
  -9  -3  12   24.30    4.00
  -9  -3  12   20.10    6.40
  -9  -3  12   33.50    6.70
  -9   3  12   24.10    4.50
   9   3 -12   20.70    4.60
  -9   3  12   26.50    4.30
  -8  -3  12   20.30    5.10
  -8  -3  12   15.20    5.80
  -8  -3  12   15.90    3.80
  -8  -3  12   11.20    5.00
   8   3 -12   13.10    3.70
  -8   3  12   17.40    4.70
  -8   3  12   12.70    3.60
  -7  -3  12    4.40    2.40
  -7  -3  12    1.60    3.00
  -7  -3  12    1.90    2.60
  -7   3  12    3.50    2.80
   7   3 -12    5.80    3.60
  -7   3  12    6.70    2.60
  -6  -3  12   69.09    6.60
  -6  -3  12   67.39    4.70
  -6  -3  12   70.89    4.80
   6   3 -12   69.99    6.30
  -6   3  12   72.69    5.30
  -6   3  12   69.89    4.90
  -5  -3  12  105.19    7.90
  -5  -3  12  104.19    6.00
  -5  -3  12  108.29    5.70
   5   3 -12  123.99    7.40
  -5   3  12  104.39    5.70
  -4  -3  12   22.20    3.90
  -4  -3  12   26.00    3.70
  -4  -3  12   18.60    6.30
  -4   3  12   26.00    3.60
   4   3 -12   18.60    4.80
  -3  -3  12    2.50    1.90
  -3  -3  12    2.50    2.80
  -3  -3  12    6.60    3.50
  -3   3  12    3.30    2.10
  -3   3  12    2.90    2.60
  -2  -3  12   41.40    4.10
  -2  -3  12   31.90    5.90
  -2  -3  12   45.80    4.60
  -2   3  12   36.80    4.20
  -2   3  12   35.60    4.30
  -1  -3  12   19.60    4.30
  -1  -3  12   16.00    5.60
  -1  -3  12   20.10    3.30
  -1   3  12   23.10    4.10
  -1   3  12   19.50    3.40
   0  -3  12   41.40    3.80
   0  -3  12   42.00    4.80
   0  -3  12   23.40    6.50
   0  -3 -12   31.50    6.00
   0   3  12   38.30    4.50
  -1  -3 -12  123.79    6.90
   1  -3  12  125.09    6.70
   1  -3  12  132.29    8.10
   1  -3  12  124.89    6.20
   1   3  12  119.79    6.90
   2  -3  12    6.30    2.70
   2  -3  12   10.60    3.40
  -2  -3 -12   12.90    4.20
   2  -3  12    9.30    3.00
  -3  -3 -12   84.79    5.40
   3  -3  12   84.49    5.30
   3  -3  12   86.29    5.40
   3  -3  12   83.79    6.50
   3   3  12   74.29    6.90
   4  -3  12   -0.80    3.00
  -4  -3 -12    0.80    2.90
  -4  -3 -12   -0.30    2.80
   4  -3  12    0.30    2.80
   4  -3  12   -1.50    2.50
   5  -3  12   -2.40    2.50
   5  -3  12    0.90    2.60
   5  -3  12   -1.00    2.90
  -5  -3 -12    2.50    3.00
  -5  -3 -12    3.90    3.40
   6  -3  12   19.60    4.50
  -6  -3 -12   22.60    4.00
   6  -3  12   19.20    4.30
   6  -3  12   20.10    5.30
  -6  -3 -12   31.80    5.50
  -7  -3 -12    7.40    4.20
   7  -3  12    6.90    2.90
   7  -3  12    4.60    2.40
  -7  -3 -12    6.80    3.00
   7  -3  12   16.40    5.80
  -8  -3 -12    9.30    6.00
  -8  -3 -12   12.30    3.60
   8  -3  12    8.80    3.20
   8  -3  12    6.20    2.40
  -9  -3 -12    3.40    2.60
   9  -3  12    3.70    3.20
   9  -3  12    2.30    2.10
 -10  -3 -12    1.70    2.40
  10  -3  12    0.60    2.00
  10  -3  12   -2.90    3.10
 -11  -3 -12    1.50    2.40
  11  -3  12   -1.30    1.90
  11  -3  12   -2.90    2.90
 -13   4  12    4.80    3.80
 -12  -4  12   13.70    3.30
 -12  -4  12   19.60    4.20
 -12   4  12   21.00    4.50
  12   4 -12   19.20    5.80
 -11  -4  12    2.00    3.00
 -11  -4  12    0.40    2.90
 -11   4  12   -1.70    2.70
  11   4 -12    6.60    4.60
 -11   4  12    6.40    3.10
 -10  -4  12   -0.70    3.10
 -10  -4  12    0.40    2.40
 -10   4  12    3.00    2.80
 -10   4  12   -3.20    2.80
  10   4 -12    5.20    5.00
  -9  -4  12   -2.80    3.20
  -9  -4  12    0.80    2.20
  -9   4  12   -2.10    2.70
   9   4 -12   16.60   10.90
  -9   4  12    3.10    3.00
  -8  -4  12    5.20    3.20
  -8  -4  12   18.70    6.80
  -8  -4  12    3.30    2.80
   8   4 -12    3.20    5.10
  -8   4  12   -3.30    2.70
  -8   4  12    0.80    2.70
  -7  -4  12   28.40    5.10
  -7  -4  12   17.70    3.30
  -7  -4  12   19.60    7.10
  -7   4  12   22.00    4.10
   7   4 -12   25.40    6.60
  -7   4  12   19.20    4.10
  -6  -4  12    3.50    3.20
  -6  -4  12   15.40    5.30
  -6  -4  12   13.10    3.30
   6   4 -12   11.70    5.50
  -6   4  12    6.70    3.10
  -6   4  12    5.40    3.20
  -5  -4  12    2.90    3.30
  -5  -4  12    7.10    3.40
  -5  -4  12    3.60    2.30
  -5   4  12    1.60    2.80
  -5   4  12   14.40    4.20
  -4  -4  12   13.40    4.50
  -4  -4  12   14.00    5.50
  -4  -4  12   19.10    3.80
  -4   4  12   13.50    4.60
  -4   4  12   18.60    4.10
  -3  -4  12   -0.30    3.60
  -3  -4  12    0.50    2.20
  -3  -4  12   -2.10    2.90
  -3   4  12    1.80    3.10
  -3   4  12    3.00    2.50
  -2  -4  12    9.80    3.50
  -2  -4  12   10.60    3.20
  -2  -4  12    8.20    3.40
  -2   4  12   20.10    4.30
  -1  -4  12   32.70    7.30
  -1  -4  12   13.00    3.50
  -1  -4  12   23.50    4.80
  -1   4  12   19.10    4.60
   0  -4  12   36.00    4.00
   0  -4  12   39.20    6.30
   0  -4  12   41.70    5.20
   0   4  12   36.80    5.20
   1  -4  12   11.90    3.60
   1  -4  12    5.70    3.60
   1  -4  12   20.40    3.70
   1   4  12   15.10    4.80
   2  -4  12   -4.40    2.60
   2  -4  12    1.30    3.10
   2  -4  12    1.70    4.10
  -2  -4 -12    1.50    4.30
  -2  -4 -12   -0.30    2.90
   2   4  12    2.60    3.70
   3  -4  12    2.80    3.30
  -3  -4 -12   -4.20    3.70
   3  -4  12   -0.90    3.20
  -3  -4 -12    0.10    2.70
   3  -4  12    2.90    4.00
   3   4  12    3.20    4.40
  -4  -4 -12    1.70    2.70
   4  -4  12   -1.30    3.80
   4  -4  12   -2.40    3.50
  -4  -4 -12   -2.90    3.50
   5  -4  12   -1.40    4.10
   5  -4  12    2.80    2.80
  -5  -4 -12    0.70    3.20
  -5  -4 -12    1.20    3.00
   5  -4  12    4.20    5.60
  -6  -4 -12    5.10    3.00
   6  -4  12    5.50    4.20
   6  -4  12    1.40    2.90
  -6  -4 -12   11.90    3.80
  -7  -4 -12    6.80    2.80
  -7  -4 -12    6.70    3.70
   7  -4  12    3.60    4.60
   7  -4  12   -2.30    2.60
   8  -4  12   14.10    5.10
  -8  -4 -12   12.10    4.20
   8  -4  12   14.20    5.10
  -8  -4 -12   18.60    3.70
   9  -4  12   -0.50    2.50
  -9  -4 -12   -0.10    2.60
 -10  -5  12   -3.60    2.30
  -9  -5  12    0.80    2.00
  -8  -5  12   -1.90    2.00
  -8   5  12    0.10    3.50
  -7  -5  12   -1.40    2.20
  -7   5  12    3.40    3.00
  -6  -5  12    0.20    2.10
  -6   5  12    7.10    3.20
  -5  -5  12   -2.20    2.10
  -5   5  12    4.40    3.30
  -4  -5  12   -0.30    2.30
  -4   5  12    1.20    3.20
  -3  -5  12   -0.50    6.00
  -3  -5  12    2.80    2.50
  -3   5  12    6.60    3.10
  -2  -5  12    0.20    2.60
  -2  -5  12    1.60    3.80
  -2   5  12    1.30    3.30
  -1  -5  12    1.90    2.90
   1  -5 -12   -0.20    2.70
  -1  -5  12    2.60    4.20
  -1   5  12    0.80    3.70
   0  -5 -12   -1.10    2.60
   0  -5  12    2.20    3.90
   0  -5  12    6.60    3.10
   0   5  12   -2.70    3.80
  -1  -5 -12    1.40    3.20
   1  -5  12    4.50    3.70
   1   5  12    2.00    4.60
  -2  -5 -12    3.30    2.70
   2  -5  12    4.60    3.70
   2   5  12   -1.20    5.20
   3  -5  12    3.00    4.20
  -3  -5 -12   -0.60    2.50
  -4  -5 -12   -1.20    2.40
   4  -5  12    5.40    4.20
  -5  -5 -12    5.60    3.00
  -6  -5 -12   -2.40    3.90
  16   0 -13    3.20    4.10
 -16   0  13   -1.30    2.60
  15   0 -13    3.20    4.00
 -15   0  13   -0.10    3.60
 -14   0  13    1.80    2.80
  14   0 -13    2.50    3.90
 -13   0  13   18.10    5.30
 -13   0  13    8.80    3.80
 -12   0  13   -0.10    3.20
 -12   0  13   -1.10    3.00
 -12   0  13   -0.50    2.60
 -11   0  13   30.90    4.20
 -11   0  13   23.40    3.90
 -11   0  13   29.50    6.80
 -10   0  13    0.50    3.50
 -10   0  13    2.70    2.70
 -10   0  13    4.30    2.90
  -9   0  13    4.90    2.60
  -9   0  13    2.50    4.00
  -9   0  13    3.00    2.40
  -9   0  13    1.50    2.80
  -8   0  13   -3.90    2.10
  -8   0  13    3.50    2.80
  -8   0  13   -2.50    2.70
  -8   0  13    4.70    3.60
  -7   0  13   -2.50    2.70
  -7   0  13   -0.80    3.20
  -7   0  13    2.70    3.40
  -7   0  13   -1.30    2.40
  -6   0  13    6.40    3.00
  -6   0  13   15.70    5.50
  -6   0  13    2.00    2.90
  -6   0  13   -0.30    2.30
  -6   0  13   -4.40    3.70
  -5   0  13   42.70    6.30
  -5   0  13   43.50    7.90
  -5   0  13   53.59    4.60
  -5   0  13   47.90    4.50
  -5   0  13   53.59    4.10
   5   0 -13   45.10    5.80
  -4   0  13   -0.20    2.80
  -4   0  13    1.70    3.30
  -4   0  13    0.90    3.70
  -4   0  13    1.00    2.30
   4   0 -13    4.70    3.30
  -3   0  13  591.44   24.90
  -3   0  13  627.74   22.70
  -3   0  13  645.04   22.90
   3   0 -13  647.14   23.00
  -3   0  13  622.14   22.60
  -3   0  13  636.24   23.40
  -2   0  13   -0.60    4.70
   2   0 -13    1.00    3.60
  -2   0  13   -1.80    2.50
  -2   0  13   -1.20    2.70
  -1   0  13    6.80    4.20
   1   0 -13    8.70    3.60
  -1   0  13    6.60    2.20
  -1   0  13   12.10    3.00
   0   0  13   21.20    8.00
   0   0  13    1.50    2.60
   1   0  13  181.68    7.50
   1   0  13  169.88    7.70
   1   0  13  167.88   10.30
   2   0  13    1.50    2.10
   2   0  13   -0.10    4.20
   2   0  13    3.30    2.60
   3   0  13   22.10    3.20
   3   0  13   24.50    4.20
   3   0  13   36.80    6.60
   4   0  13   -0.10    2.80
   4   0  13   -0.30    1.80
   4   0  13   -2.00    3.90
   5   0  13    7.10    2.50
   5   0  13    6.20    3.20
   5   0  13   12.50    4.70
   6   0  13   -0.40    2.80
   6   0  13    1.50    4.30
   6   0  13   -0.40    3.00
   7   0  13  113.09    9.70
   7   0  13  108.19    6.20
   7   0  13  118.49    6.90
   8   0  13   -3.70    3.50
   8   0  13   -5.10    4.00
   8   0  13   -0.80    2.40
   9   0  13   38.60    5.40
   9   0  13   42.70    7.40
  10   0  13   -1.30    3.50
  10   0  13   -5.60    3.70
  11   0  13   49.10    5.30
  11   0  13   48.10    6.60
 -12   0 -13    1.80    4.50
  12   0  13   -4.80    3.20
  12   0  13    1.50    3.30
  13   0  13   -2.10    3.70
  13   0  13   -5.50    3.70
  17  -1 -13   31.80    6.50
 -17  -1  13   19.50    4.60
 -17   1  13   22.80    4.50
  17   1 -13   17.10    4.00
 -16  -1  13    5.30    3.60
  16  -1 -13    2.20    3.60
 -16   1  13    2.60    3.90
  16   1 -13    1.20    3.40
  16   1 -13   -1.50    3.70
 -15  -1  13    1.20    3.10
 -15   1  13    0.60    3.00
  15   1 -13    3.00    3.20
  15   1 -13   -1.30    3.40
 -14  -1  13    7.50    3.40
 -14  -1  13    0.90    2.60
 -14   1  13    6.40    3.00
 -14   1  13    4.20    2.80
 -13  -1  13   97.69    6.30
 -13  -1  13  101.19    6.60
  13  -1 -13   74.19   13.00
 -13   1  13  100.09    5.90
 -13   1  13   99.19    6.00
  12  -1 -13   49.50    8.40
 -12  -1  13   32.40    4.70
 -12  -1  13   27.30    5.80
 -12   1  13   23.50    4.10
 -12   1  13   24.90    4.00
 -11  -1  13    4.10    3.10
 -11  -1  13    3.80    3.00
 -11  -1  13    6.90    3.00
 -11   1  13    6.00    2.80
 -11   1  13    7.80    2.80
 -10  -1  13    8.80    3.20
 -10  -1  13   10.10    3.20
 -10  -1  13    7.70    2.60
 -10   1  13   16.20    3.50
 -10   1  13   13.00    3.50
 -10   1  13    7.80    4.80
  -9  -1  13   46.50    4.90
  -9  -1  13   32.40    7.70
  -9  -1  13   58.39    6.40
  -9  -1  13   53.29    4.50
  -9   1  13   51.69   13.60
  -9   1  13   53.89    4.10
  -9   1  13   54.59    4.20
  -8  -1  13    4.80    2.70
  -8  -1  13    8.30    3.40
  -8  -1  13    4.10    2.80
  -8  -1  13    6.20    2.50
  -8   1  13    3.10    2.60
  -8   1  13    3.00    8.70
  -8   1  13    2.80    2.10
  -7  -1  13    1.10    2.80
  -7  -1  13    3.00    2.90
  -7  -1  13    5.80    2.40
  -7  -1  13   -3.90    3.20
  -7   1  13    3.00    2.60
  -7   1  13    2.70    2.10
  -6  -1  13   68.59    6.10
  -6  -1  13   81.29    4.80
  -6  -1  13   76.59    5.10
  -6  -1  13   80.89    6.70
  -6   1  13   78.69    4.50
  -6   1  13   87.39    5.20
   5  -1 -13   26.20    6.60
  -5  -1  13   20.20    3.30
  -5  -1  13   19.90    5.00
  -5   1  13   14.70    3.80
  -5   1  13   14.80    3.10
  -4  -1  13   42.50    5.80
  -4  -1  13   40.70    3.80
   4  -1 -13   46.40    6.10
  -4  -1  13   42.40    3.70
  -4   1  13   36.40    4.10
  -4   1  13   42.40    3.80
   3  -1 -13   41.20    5.90
  -3  -1  13   44.00    4.20
  -3  -1  13   46.30    3.70
  -3  -1  13   39.40    6.30
  -3   1  13   43.40    4.60
  -3   1  13   44.00    4.20
  -3   1  13   47.70    4.80
   2  -1 -13   81.09    6.60
  -2  -1  13   82.99    4.50
  -2  -1  13   77.29    4.90
  -2  -1  13   77.99    7.00
  -2   1  13   76.99    5.20
  -2   1  13   74.89    5.80
  -2   1  13   82.09    5.20
  -1  -1  13    0.60    1.80
  -1  -1  13    0.10    2.30
  -1  -1  13    0.20    2.90
   1  -1 -13    3.20    3.60
  -1   1  13    1.30    2.20
  -1   1  13    6.60    3.50
  -1   1  13    5.00    2.90
   0  -1  13   37.30    3.30
   0  -1  13   19.90    5.40
   0  -1  13   30.30    3.50
   0  -1 -13   22.40    5.90
   0   1  13   28.40    3.70
   0   1  13   27.70    5.50
   1  -1  13    7.50    2.10
   1  -1  13    7.30    2.60
   1  -1  13    6.10    2.90
  -1  -1 -13   12.70    4.50
   1   1  13    9.90    2.50
   2  -1  13    5.20    2.30
  -2  -1 -13    9.20    5.10
   2  -1  13    3.70    1.90
   2  -1  13    4.10    2.90
   2   1  13    2.00    4.00
   2   1  13    3.10    2.00
   3  -1  13    0.20    2.00
   3  -1  13    1.20    2.50
   3  -1  13    2.50    3.00
   3   1  13    4.80    4.00
   3   1  13    4.20    2.50
   4  -1  13    0.00    2.30
   4  -1  13   -1.40    2.90
   4  -1  13   -0.80    2.60
   4   1  13    6.90    4.20
   4   1  13   -1.80    3.00
   5  -1  13    3.00    3.70
   5  -1  13    5.60    3.00
   5  -1  13    3.80    2.20
   5   1  13    0.30    2.30
   5   1  13    9.10    4.40
   6  -1  13    0.70    3.70
   6  -1  13    4.50    3.40
   6  -1  13    5.80    3.00
   6   1  13    7.70    3.30
   6   1  13    2.50    4.70
   7  -1  13   15.70    4.70
   7  -1  13   16.60    3.90
   7  -1  13   10.30    3.70
   7   1  13   29.60    6.90
   7   1  13   18.10    3.70
   8  -1  13   54.89    6.70
   8  -1  13   58.59    5.00
   8  -1  13   56.89    5.00
   8   1  13   44.70    7.10
   9  -1  13    5.30    2.90
   9  -1  13    7.30    3.00
   9  -1  13    6.90    3.30
   9   1  13   -6.10    4.80
  10  -1  13   21.60    6.40
  10   1  13   23.40    7.00
  11  -1  13    3.10    2.90
  11  -1  13    1.10    2.50
 -11  -1 -13    5.10    2.80
  11   1  13   -2.20    4.90
 -12  -1 -13   12.70    4.10
  12  -1  13   -0.70    3.00
  12  -1  13    2.20    2.40
  12   1  13   -5.10    7.90
  13  -1  13   23.80    4.20
 -16  -2  13   -4.90    3.00
  16   2 -13   -2.00    3.00
 -16   2  13   -2.50    3.10
 -15  -2  13   16.40    4.80
  15   2 -13    3.40    3.20
 -15   2  13    4.70    3.40
  15   2 -13    1.80    2.90
 -15   2  13    3.30    3.60
 -14  -2  13    3.70    3.20
 -14  -2  13    1.40    2.90
 -14   2  13    6.00    2.90
  14   2 -13    0.80    3.00
 -14   2  13    1.60    3.30
 -13  -2  13    2.60    3.10
 -13  -2  13    9.50    3.20
  13   2 -13   -2.70    3.20
 -13   2  13    2.90    2.60
 -13   2  13    4.30    3.20
 -12  -2  13    8.10    2.90
 -12  -2  13    3.20    3.00
 -12   2  13    4.60    2.90
 -12   2  13    5.60    3.30
  12   2 -13    4.50    3.50
 -11  -2  13   68.19    5.80
 -11  -2  13   57.69    6.00
 -11  -2  13   47.80    5.90
 -11  -2  13   62.89    4.80
 -11   2  13   60.19    5.30
 -11   2  13   52.89    4.60
  11   2 -13   58.99    5.30
 -10  -2  13   23.00    6.80
 -10  -2  13   25.40    4.80
  10   2 -13   16.40    5.00
 -10   2  13   24.70    3.70
  -9  -2  13   88.09    7.10
  -9  -2  13   96.49    6.10
  -9  -2  13   93.69    6.50
  -9  -2  13   92.29    7.40
  -9   2  13   98.19    5.40
  -9   2  13   93.19    5.50
   9   2 -13   97.09    5.90
  -8  -2  13   83.69    6.70
  -8  -2  13   80.49    5.40
  -8  -2  13   77.19    6.60
  -8  -2  13   78.09    5.30
  -8   2  13   76.09    5.10
   8   2 -13   77.39    8.40
  -8   2  13   84.39    5.00
  -7  -2  13  218.08    9.10
  -7  -2  13  209.68   10.00
  -7  -2  13  231.08   10.50
  -7  -2  13  204.28    9.00
  -7   2  13  212.08    9.20
   7   2 -13  205.58    9.40
  -7   2  13  210.38    8.90
  -6  -2  13    1.90    2.50
  -6  -2  13    1.20    2.20
  -6  -2  13    0.10    3.00
  -6   2  13    0.90    2.50
  -6   2  13   -0.40    2.30
   6   2 -13    6.40    3.50
  -5  -2  13    2.30    2.10
  -5  -2  13   -0.50    3.00
  -5  -2  13   -0.70    2.20
  -5   2  13   -1.30    2.30
   5   2 -13   -2.90    3.70
  -5   2  13    0.80    2.50
  -4  -2  13   -0.50    4.30
  -4  -2  13    1.10    2.50
  -4  -2  13   -0.60    2.10
   4   2 -13    5.00    4.30
  -4   2  13    1.50    2.40
  -4   2  13   -1.60    2.30
  -3  -2  13   23.80    3.40
  -3  -2  13   19.20    3.90
  -3  -2  13   16.40    5.30
  -3   2  13   23.80    3.60
  -3   2  13   24.20    3.90
  -2  -2  13   11.60    3.60
  -2  -2  13   12.70    2.70
  -2  -2  13    7.40    3.10
  -2   2  13   11.90    3.50
  -2   2  13   12.30    2.80
  -1  -2  13   28.20    6.10
  -1  -2  13   42.50    4.10
  -1  -2  13   43.30    3.50
  -1   2  13   34.40    5.30
  -1   2  13   43.70    4.60
  -1   2  13   47.00    4.20
   0  -2  13   43.10    5.50
   0  -2  13   38.50    3.50
   0  -2  13   43.50    4.20
   0   2  13   38.10    4.90
   0   2  13   38.70    4.30
   0   2  13   38.50    5.30
   1  -2  13   -1.40    2.10
   1  -2  13    1.50    2.50
   1  -2  13   -0.20    2.10
   1   2  13    0.00    4.80
   1   2  13   -1.60    2.60
   2  -2  13   25.20    3.50
   2  -2  13   31.70    3.80
   2  -2  13   23.00    5.00
   3  -2  13  150.78    7.30
   3  -2  13  142.89    7.00
   3  -2  13  147.89    8.20
   4  -2  13    8.00    2.70
   4  -2  13    7.10    2.80
   4  -2  13    7.80    2.70
  -4  -2 -13   12.50    4.40
   5  -2  13    2.70    2.90
   5  -2  13    0.50    2.70
   5  -2  13    4.70    2.90
   6  -2  13   68.19    8.80
   6  -2  13   72.69    5.70
   7  -2  13    3.90    3.00
   7  -2  13    3.00    2.80
   7  -2  13    1.00    2.70
   8  -2  13   28.50    4.40
   8  -2  13   28.60    5.40
   8  -2  13   24.00    5.10
   9  -2  13   -0.70    2.60
   9  -2  13   -3.00    3.90
  -9  -2 -13    2.20    2.70
   9  -2  13    3.00    3.90
  10  -2  13    7.90    4.50
 -10  -2 -13   11.30    3.50
  10  -2  13    5.50    2.70
  11  -2  13   -0.10    3.10
 -11  -2 -13    3.00    2.60
  11  -2  13   -5.90    3.60
  12  -2  13    2.10    2.50
 -12  -2 -13    1.70    2.70
  12  -2  13   -0.30    2.20
  15   3 -13   -3.50    3.30
 -15   3  13    3.20    3.00
 -14  -3  13   19.70    6.20
 -14  -3  13    8.00    3.70
  14   3 -13    7.30    4.00
 -14   3  13   10.00    3.50
 -14   3  13   10.10    4.20
  14   3 -13    6.40    3.00
 -13  -3  13   55.59    6.20
 -13  -3  13   50.99    5.00
 -13   3  13   49.10    5.20
 -13   3  13   53.19    5.20
 -12  -3  13   39.70    5.80
 -12  -3  13   47.30    7.60
 -12  -3  13   30.40    5.50
 -12   3  13   42.10    6.30
  12   3 -13   36.00    5.60
 -12   3  13   39.70    5.00
 -11  -3  13    1.00    2.90
 -11  -3  13    3.90    3.40
 -11  -3  13    8.90    4.30
 -11   3  13    6.60    2.70
 -11   3  13    5.80    3.10
  11   3 -13   17.10    5.20
 -10  -3  13    4.50    3.20
 -10  -3  13    3.70    3.30
 -10  -3  13    2.80    4.60
 -10  -3  13    2.10    2.90
  10   3 -13    5.80    3.70
 -10   3  13    4.30    2.90
 -10   3  13    7.60    3.50
  -9  -3  13    5.10    2.70
  -9  -3  13    1.60    3.20
  -9  -3  13    4.80    3.00
   9   3 -13   -1.80    3.50
  -9   3  13    4.20    2.70
  -9   3  13    0.70    3.30
  -8  -3  13    6.00    4.80
  -8  -3  13    7.60    2.70
  -8  -3  13    8.80    3.10
  -8   3  13    7.00    3.00
  -8   3  13   13.90    4.60
   8   3 -13   18.00    5.30
  -7  -3  13    3.20    2.60
  -7  -3  13   -3.10    2.70
   7   3 -13   -0.80    4.40
  -7   3  13    2.90    2.50
  -6  -3  13   23.80    3.60
  -6  -3  13   23.70    5.70
  -6  -3  13   25.80    5.80
  -6   3  13   18.40    3.90
   6   3 -13   13.70    4.90
  -6   3  13   22.60    3.90
  -5  -3  13   14.40    3.90
  -5  -3  13   17.50    3.20
  -5  -3  13    8.20    4.20
   5   3 -13   12.90    5.10
  -5   3  13   14.60    4.00
  -5   3  13   14.90    3.40
  -4  -3  13   29.50    4.00
  -4  -3  13   21.60    6.20
  -4  -3  13   25.90    3.60
  -4   3  13   26.00    3.80
  -4   3  13   25.10    3.90
  -3  -3  13   33.80    3.50
  -3  -3  13   35.90    4.10
  -3  -3  13   34.60    5.90
  -3   3  13   31.50    4.40
  -3   3  13   41.00    4.20
  -2  -3  13   16.60    5.50
  -2  -3  13   18.90    3.70
  -2  -3  13   17.80    4.50
  -2   3  13   16.00    3.60
  -2   3  13   11.30    3.80
  -1  -3  13   16.40    4.30
  -1  -3  13   23.40    6.20
  -1  -3  13   18.60    3.30
  -1   3  13   14.10    3.70
  -1   3  13   18.10    4.60
   0  -3  13  132.29    6.60
   0  -3  13  139.59    8.50
   0  -3 -13  134.09    8.30
   0  -3  13  146.09    7.20
   0   3  13  144.19    7.60
  -1  -3 -13    8.60    3.70
   1  -3  13    8.00    3.00
   1  -3  13    6.10    2.50
   1   3  13   11.90    4.10
   2  -3  13  101.59    5.60
  -2  -3 -13  103.59    6.20
   2  -3  13  102.89    6.20
   2  -3  13  113.69    7.70
   2   3  13   89.29    7.70
   3  -3  13    0.60    2.50
  -3  -3 -13    1.60    4.50
  -3  -3 -13    0.30    4.10
  -4  -3 -13   14.00    4.10
   4  -3  13   17.30    5.00
   4  -3  13    9.30    3.00
   4  -3  13   12.90    3.80
  -4  -3 -13    8.70    3.80
  -5  -3 -13   18.90    4.20
   5  -3  13   13.20    3.90
   5  -3  13   10.20    3.40
  -5  -3 -13    9.90    3.70
   5  -3  13    5.50    2.70
  -6  -3 -13   28.70    4.20
   6  -3  13   21.80    4.10
   6  -3  13   21.90    4.50
  -6  -3 -13   19.60    5.90
   6  -3  13   20.50    4.30
   7  -3  13   10.00    4.30
   7  -3  13    4.20    2.60
   7  -3  13    4.70    2.70
  -7  -3 -13   13.80    3.80
   8  -3  13   16.30    4.00
  -8  -3 -13   29.80    3.80
   8  -3  13   21.40    4.50
  -9  -3 -13   -0.10    2.60
   9  -3  13   -0.50    2.80
   9  -3  13    1.70    1.90
 -10  -3 -13    0.40    2.40
  10  -3  13   11.30    4.60
  10  -3  13    2.50    3.00
  11  -3  13   -0.10    2.10
  11  -3  13    0.50    3.20
 -11  -3 -13    5.00    2.50
 -12  -4  13   -0.40    3.10
 -12  -4  13    1.40    3.90
 -12   4  13    6.10    3.20
 -11  -4  13    1.60    2.70
 -11  -4  13    4.40    2.80
  11   4 -13    5.30    5.10
 -11   4  13    5.00    3.30
 -11   4  13    2.30    2.60
 -10  -4  13    2.60    2.40
 -10  -4  13    4.70    3.00
  10   4 -13    3.90    5.00
 -10   4  13    0.50    2.60
 -10   4  13    0.90    2.80
  -9  -4  13    2.10    2.50
  -9  -4  13    4.20    3.10
  -9   4  13    2.20    2.50
  -9   4  13    6.10    3.10
   9   4 -13    7.70    5.10
  -8  -4  13    3.10    2.30
  -8  -4  13    5.00    3.30
  -8   4  13    1.60    2.60
   8   4 -13   23.20    7.00
  -8   4  13    2.90    2.90
  -7  -4  13   -0.10    3.40
  -7  -4  13    1.00    2.20
  -7  -4  13    6.30    3.50
  -7   4  13    0.50    2.80
  -7   4  13    3.20    3.30
   7   4 -13   12.40    6.30
  -6  -4  13    3.90    3.60
  -6  -4  13    0.80    2.20
  -6  -4  13    1.80    3.00
  -6   4  13    4.50    2.90
  -6   4  13   -0.90    2.60
  -5  -4  13    1.90    3.00
  -5  -4  13    0.00    2.70
  -5  -4  13    7.60    3.20
  -5   4  13    2.70    3.00
  -5   4  13    5.00    2.30
  -4  -4  13    6.00    2.70
  -4  -4  13    7.40    3.10
  -4  -4  13   13.90    5.00
  -4   4  13    7.90    3.10
  -4   4  13   14.50    4.00
  -3  -4  13    5.50    3.50
  -3  -4  13    5.40    3.00
  -3  -4  13    5.30    2.60
  -3   4  13    7.00    3.50
  -2  -4  13   -2.00    2.30
  -2  -4  13    1.80    3.00
  -2  -4  13    0.90    3.20
  -2   4  13    3.70    3.50
  -1  -4  13    1.60    3.40
  -1  -4  13   -0.60    2.40
  -1  -4  13    1.80    3.00
  -1   4  13   -0.80    3.50
   0  -4  13    3.00    2.40
   0  -4  13   -1.20    3.50
   0  -4  13    1.40    3.10
   0   4  13    0.10    4.00
   1  -4  13    8.90    3.30
   1  -4  13    6.40    3.20
   1  -4  13   16.90    3.80
   1   4  13   13.90    4.60
   2  -4  13    8.80    3.60
  -2  -4 -13   11.00    5.80
   2  -4  13    3.50    2.90
   2  -4  13    6.90    3.30
  -2  -4 -13   13.90    4.10
   2   4  13   10.30    5.00
   3  -4  13    3.40    3.80
   3  -4  13   -0.80    2.90
   3  -4  13    3.60    3.30
  -3  -4 -13    2.80    4.00
  -3  -4 -13   -0.50    3.00
   4  -4  13   -1.40    3.30
  -4  -4 -13    1.00    3.70
   4  -4  13    2.80    4.00
  -4  -4 -13    6.50    3.00
   4  -4  13    2.80    2.90
   5  -4  13    0.00    3.80
  -5  -4 -13    6.70    3.40
   5  -4  13    3.20    2.90
  -5  -4 -13    4.40    3.30
   6  -4  13   -1.30    5.10
   6  -4  13   19.70    7.40
  -6  -4 -13   15.80    5.00
  -6  -4 -13    4.50    3.70
  -7  -4 -13   -1.20    3.90
   7  -4  13    2.80    2.60
  -7  -4 -13   -2.80    2.70
   7  -4  13   -3.40    4.40
   8  -4  13    4.70    5.60
  -8  -4 -13    6.00    3.00
  -9  -5  13   -0.80    2.30
  -8  -5  13   -2.20    2.20
  -7  -5  13   -2.00    2.10
  -7   5  13   -4.40    3.10
  -6  -5  13    1.80    2.30
  -6   5  13   -3.90    3.20
  -5  -5  13    1.70    3.20
  -5   5  13   18.30    4.60
  -4  -5  13   -6.90    5.10
  -4  -5  13   -0.70    2.30
  -4   5  13    1.80    3.50
  -3  -5  13   -2.20    2.50
  -3  -5  13   -0.80    4.00
  -3   5  13   -0.60    3.50
  -2  -5  13    3.20    3.70
  -2  -5  13    3.30    3.60
  -2   5  13   -3.10    3.50
  -1  -5  13    5.50    3.70
   1  -5 -13    0.60    2.80
  -1  -5  13    4.10    2.90
  -1   5  13    1.80    3.80
   0  -5  13    0.00    3.40
   0  -5  13    2.20    3.10
   0  -5 -13   -1.40    2.60
   0   5  13   -0.20    4.70
  -1  -5 -13    3.30    3.30
   1  -5  13    4.80    4.40
   1  -5  13    5.40    4.00
   1   5  13   -4.20    5.40
  -2  -5 -13    2.40    2.50
   2  -5  13    2.90    4.20
  -3  -5 -13    6.60    2.80
   3  -5  13    5.00    3.60
   4  -5  13   -0.30    3.60
  -4  -5 -13   -1.30    2.80
 -17   0  14   -2.60    2.80
  17   0 -14    1.90    3.90
 -16   0  14    4.40    2.60
  16   0 -14    4.20    3.90
 -15   0  14   -1.40    3.00
  15   0 -14   -3.70    4.20
  14   0 -14    4.20    4.10
 -14   0  14    1.00    3.70
 -13   0  14    4.60    2.90
 -13   0  14   -2.60    3.40
 -12   0  14   47.50    6.00
 -12   0  14   48.50    4.70
 -12   0  14   52.09    5.10
 -11   0  14    0.40    2.90
 -11   0  14   -0.30    3.40
 -10   0  14  241.48   11.60
 -10   0  14  238.38   10.20
 -10   0  14  247.18   10.40
  -9   0  14   -1.30    3.80
  -9   0  14   -1.80    3.00
  -9   0  14    1.60    3.00
  -8   0  14  114.89    8.40
  -8   0  14  107.59    5.80
  -8   0  14  101.49    6.80
  -8   0  14  113.59    6.40
  -7   0  14   -2.20    3.10
  -7   0  14   -2.90    2.60
  -7   0  14    3.90    3.50
  -7   0  14   -4.90    3.50
  -6   0  14  233.68    9.70
  -6   0  14  217.68   10.20
  -6   0  14  224.78    9.40
  -6   0  14  233.08   10.90
  -6   0  14  228.48    9.60
  -5   0  14   -2.30    2.80
  -5   0  14    1.90    3.40
  -5   0  14   -2.30    2.70
  -5   0  14    0.20    3.70
  -5   0  14   -3.00    2.90
  -4   0  14  154.08   11.90
  -4   0  14  192.28    9.90
  -4   0  14  188.18    8.00
  -4   0  14  185.08    8.30
  -4   0  14  183.08    8.30
  -3   0  14    1.10    2.20
  -3   0  14   -0.20    2.60
  -3   0  14    2.80    3.60
  -3   0  14   -2.90    3.80
  -2   0  14    2.50    2.80
  -2   0  14    1.40    4.00
  -2   0  14   -0.50    2.30
  -1   0  14   -0.30    2.00
  -1   0  14   -0.80    4.30
  -1   0  14   -0.50    2.70
   0   0  14  203.78    8.60
   0   0  14  169.58   12.30
   0   0  14  209.28    8.40
   1   0  14    5.10    2.60
   1   0  14   -0.90    1.90
   1   0  14   -2.20    3.80
   2   0  14   20.40    7.80
   2   0  14   27.70    3.20
   2   0  14   25.60    4.00
   3   0  14   -0.50    2.00
   3   0  14    4.10    2.80
   3   0  14    2.10    4.10
   4   0  14  192.78   11.20
   4   0  14  217.08    9.40
   4   0  14  204.28    8.90
   5   0  14   -4.10    2.90
   5   0  14    0.10    3.40
   6   0  14   15.00    5.10
   6   0  14    6.00    2.90
   6   0  14    5.80    4.00
   7   0  14   -6.90    3.80
   7   0  14   -2.70    3.50
   7   0  14    1.10    2.40
   8   0  14   16.70    5.20
   8   0  14    7.20    3.90
   8   0  14   13.20    3.40
   9   0  14    3.90    3.80
   9   0  14   -2.60    3.50
  10   0  14   20.80    7.00
  10   0  14   31.60    5.30
  11   0  14    2.20    4.30
  11   0  14    1.80    3.20
 -12   0 -14   41.60    6.40
  12   0  14   26.50    5.30
  12   0  14   39.10    7.00
 -17  -1  14   -2.10    3.00
  17   1 -14    0.10    3.10
 -17   1  14   13.80    4.10
 -16  -1  14    5.80    3.20
  16  -1 -14    6.90    4.30
  16   1 -14   -1.20    3.60
  16   1 -14    9.90    3.50
 -16   1  14   15.20    4.20
 -15  -1  14   13.40    4.30
 -15   1  14    1.50    3.00
  15   1 -14   -2.80    3.20
  15   1 -14    6.00    3.40
 -14  -1  14   -0.40    2.50
 -14   1  14   -0.80    3.20
 -14   1  14    0.30    2.80
 -13  -1  14  107.79    6.50
 -13  -1  14  109.49    8.80
 -13   1  14  105.39    6.10
 -13   1  14   90.39    6.10
 -12  -1  14   26.60    5.00
 -12  -1  14   29.30    5.60
 -12   1  14   32.20    6.10
 -12   1  14   22.10    4.00
 -11  -1  14  189.28    8.70
 -11  -1  14  191.88    9.10
 -11  -1  14  183.68    9.60
 -11   1  14  184.58   11.10
 -11   1  14  187.28    8.80
 -11   1  14  197.78    8.80
 -10  -1  14    9.00    3.40
 -10  -1  14    9.80    2.80
 -10  -1  14   15.80    4.90
 -10   1  14   14.60    3.80
 -10   1  14   13.20    3.90
 -10   1  14    9.50    4.90
  -9  -1  14   24.70    5.00
  -9  -1  14   13.60    3.00
  -9  -1  14   28.90    6.00
  -9   1  14   24.20    3.70
  -9   1  14   17.90    5.80
  -9   1  14   21.00    4.00
  -8  -1  14   -1.10    3.60
  -8  -1  14   -0.80    2.60
  -8  -1  14   -0.40    3.30
  -8  -1  14    1.40    2.70
  -8   1  14    1.00    2.40
  -8   1  14    1.40    2.70
  -7  -1  14   18.90    4.30
  -7  -1  14   30.30    5.10
  -7  -1  14   15.40    5.90
  -7  -1  14   20.00    3.60
  -7   1  14   25.30    4.20
  -7   1  14   18.80    3.40
  -6  -1  14    7.70    2.80
  -6  -1  14    7.00    3.00
  -6  -1  14    5.50    4.40
  -6  -1  14   12.90    3.60
  -6   1  14    6.00    2.80
  -6   1  14   14.60    3.20
  -5  -1  14   18.00    3.80
  -5  -1  14   20.70    5.00
  -5  -1  14   16.80    3.60
  -5   1  14   17.90    2.90
  -5   1  14   15.20    3.50
  -4  -1  14   18.90    3.40
  -4  -1  14   15.10    3.30
  -4  -1  14   19.70    5.80
  -4   1  14   15.30    3.60
  -4   1  14   19.30    4.20
   3  -1 -14    6.50    5.40
  -3  -1  14    6.90    3.00
  -3  -1  14    6.60    3.10
  -3  -1  14    6.30    2.30
  -3   1  14   12.80    3.20
  -3   1  14    8.70    3.00
  -3   1  14    6.00    2.90
  -2  -1  14    1.00    2.50
  -2  -1  14    1.00    3.10
  -2  -1  14    1.90    1.80
   2  -1 -14    2.40    5.10
  -2   1  14   -3.10    3.20
  -2   1  14    2.00    2.50
  -2   1  14   -0.50    3.30
   1  -1 -14   38.00    9.40
  -1  -1  14   37.20    6.60
  -1  -1  14   55.29    3.70
  -1  -1  14   52.59    4.30
  -1   1  14   45.10    4.40
  -1   1  14   51.89    5.60
   0  -1  14   10.80    3.40
   0  -1  14   13.50    3.20
   0  -1  14   22.10    5.60
   0   1  14   12.90    3.50
   1  -1  14   39.80    5.70
   1  -1  14   47.50    4.00
   1  -1  14   48.60    5.50
   1   1  14   45.20    4.10
   2  -1  14    0.90    2.10
   2  -1  14    0.60    2.40
   2   1  14   -0.70    2.50
   3  -1  14    1.30    2.50
   3  -1  14   -0.20    2.90
   3  -1  14    1.90    2.30
   3   1  14    4.40    2.70
   3   1  14    1.40    4.20
   4  -1  14    5.30    3.10
   4  -1  14    5.80    2.70
   4  -1  14    6.10    2.30
   4   1  14    8.20    4.70
   4   1  14    5.80    3.10
   5  -1  14   46.30    4.70
   5  -1  14   46.20    6.70
   5  -1  14   48.50    4.30
   5   1  14   39.40    4.30
   5   1  14   47.30    6.80
   6  -1  14    0.50    3.20
   6  -1  14   -0.90    4.70
   6  -1  14   -0.30    2.40
   6   1  14   -0.20    2.30
   6   1  14    0.10    4.70
   7  -1  14   47.10    6.60
   7  -1  14   41.80    4.90
   7  -1  14   54.19    5.10
   7   1  14   37.10    7.40
   8  -1  14    3.30    2.90
   8  -1  14   -1.30    2.90
   8  -1  14    0.00    3.20
   8   1  14    5.40    5.20
   9  -1  14    1.90    2.70
   9  -1  14    5.10    3.20
   9  -1  14    4.40    3.00
   9   1  14    5.20    5.30
  10  -1  14    0.40    2.70
  10  -1  14   -0.90    3.00
  10   1  14   -7.00    9.30
 -11  -1 -14    3.80    3.10
  11  -1  14    0.20    2.10
  11  -1  14   -0.90    3.60
  12  -1  14   -0.20    2.90
  12  -1  14    3.10    2.50
 -12  -1 -14   12.90    4.10
 -16  -2  14    5.90    3.70
 -16   2  14    0.70    2.90
  16   2 -14   -2.00    3.10
 -15  -2  14    1.70    3.50
  15   2 -14    5.90    3.50
  15   2 -14    6.70    2.80
 -15   2  14    8.10    3.00
 -15   2  14    6.90    3.90
 -14  -2  14    0.80    2.50
 -14  -2  14   -2.00    3.70
 -14   2  14    3.10    2.70
  14   2 -14    1.80    3.10
 -14   2  14   -0.70    3.50
 -13  -2  14    5.10    4.00
 -13  -2  14    4.60    2.60
 -13   2  14    3.00    3.90
  13   2 -14    4.10    3.10
 -13   2  14    4.40    3.20
 -12  -2  14   98.69    6.50
 -12  -2  14  111.99    7.00
  12   2 -14   98.29    6.40
 -12   2  14  107.89    6.60
 -12   2  14  103.29    6.10
 -11  -2  14   56.69    4.70
 -11  -2  14   52.79    5.90
 -11  -2  14   69.29    6.30
 -11   2  14   54.59    4.70
 -11   2  14   57.49    4.90
  11   2 -14   56.09    5.30
 -10  -2  14    6.80    4.30
 -10  -2  14   -2.20    3.10
 -10  -2  14   -2.40    3.30
 -10  -2  14   -0.30    2.70
 -10   2  14    3.40    2.90
 -10   2  14   -1.80    2.90
  10   2 -14    3.20    3.70
  -9  -2  14    0.60    3.00
  -9  -2  14    3.70    3.20
  -9  -2  14   -2.80    4.30
  -9   2  14   -0.60    2.40
   9   2 -14   -0.80    3.40
  -8  -2  14   22.20    4.40
  -8  -2  14   15.70    4.10
  -8  -2  14   15.70    4.90
  -8  -2  14   12.70    3.10
  -8   2  14   17.30    4.00
   8   2 -14   16.10    3.80
  -8   2  14   18.30    3.50
  -7  -2  14   86.89    5.50
  -7  -2  14   85.69    6.70
  -7  -2  14   90.49    6.90
  -7   2  14   91.49    6.40
  -7   2  14   87.29    5.30
  -6  -2  14  151.98    7.20
  -6  -2  14  149.79    8.50
  -6  -2  14  147.29    7.00
   6   2 -14  146.59    8.30
  -6   2  14  145.39    7.30
  -5  -2  14   20.80    4.90
  -5  -2  14   22.40    3.50
  -5  -2  14   20.70    3.50
   5   2 -14   28.90    6.60
  -5   2  14   17.90    3.90
  -5   2  14   20.70    3.80
  -4  -2  14    6.20    2.20
  -4  -2  14    6.20    3.10
  -4  -2  14    6.40    2.40
  -4   2  14    0.20    2.60
  -4   2  14    0.00    2.80
  -3  -2  14    3.00    2.80
  -3  -2  14   -0.30    1.90
  -3  -2  14    2.50    2.50
  -3   2  14   -2.00    2.80
  -3   2  14   -0.30    2.30
  -2  -2  14    5.40    3.10
  -2  -2  14   12.70    3.30
  -2  -2  14    6.40    2.70
  -2   2  14    7.40    2.70
  -2   2  14    4.40    3.30
  -1  -2  14   41.00    3.60
  -1  -2  14   45.30    4.40
  -1  -2  14   42.80    5.90
  -1   2  14   36.50    4.70
  -1   2  14   48.80    5.40
  -1   2  14   35.30    5.50
   0  -2  14    2.80    2.10
   0  -2  14    2.60    2.60
   0  -2  14    1.20    2.50
   0   2  14   -1.90    2.90
   0   2  14    5.50    4.30
   0   2  14   -4.90    2.90
   1  -2  14   82.59    4.90
   1  -2  14   94.39    5.30
   1  -2  14   84.19    6.60
   2  -2  14   36.40    3.90
   2  -2  14   43.00    5.30
   2  -2  14   31.20    3.80
  -3  -2 -14    6.00    4.50
   3  -2  14    6.40    2.50
   3  -2  14    1.40    2.90
   3  -2  14    3.50    2.30
   4  -2  14   -2.20    2.70
   4  -2  14    1.10    2.30
   4  -2  14    4.10    3.90
   5  -2  14   19.60    5.00
   5  -2  14   21.40    3.80
   6  -2  14   76.79    5.40
   6  -2  14   95.49    9.50
   6  -2  14   70.59    5.20
   7  -2  14   50.99    4.70
   7  -2  14   62.69    7.50
   7  -2  14   51.29    5.20
   8  -2  14   39.90    5.30
   8  -2  14   36.90    4.30
   8  -2  14   41.10    5.70
  -9  -2 -14    3.20    2.80
   9  -2  14   -0.60    3.60
   9  -2  14    0.80    3.10
   9  -2  14   -0.10    3.20
  10  -2  14    4.00    2.10
 -10  -2 -14    6.30    2.70
  10  -2  14    4.80    2.60
  11  -2  14    5.50    2.50
  11  -2  14    2.40    2.00
 -11  -2 -14   11.80    3.40
 -14  -3  14   -0.40    2.40
 -14  -3  14    4.20    8.50
 -14   3  14    5.10    2.70
  14   3 -14    0.90    2.90
 -13  -3  14    8.40    3.70
 -13  -3  14    7.60    5.70
  13   3 -14    2.60    3.90
 -13   3  14    5.50    4.30
 -13   3  14   19.30    4.50
 -12  -3  14   28.80    7.90
 -12  -3  14   32.40    6.70
 -12   3  14   28.40    4.70
 -12   3  14   28.00    6.50
 -11  -3  14   -2.50    3.10
 -11  -3  14    2.50    2.80
 -11  -3  14   14.50    9.20
 -11   3  14    5.40    3.10
  11   3 -14   -1.40    8.70
 -11   3  14    6.90    4.10
 -10  -3  14    1.10    2.90
 -10  -3  14    3.10    2.60
  10   3 -14    3.10    4.40
 -10   3  14   -1.80    2.70
 -10   3  14   -0.80    2.90
  -9  -3  14    2.00    3.00
  -9  -3  14    0.20    3.00
  -9  -3  14   -0.70    2.80
  -9   3  14    5.00    3.10
  -9   3  14    1.60    2.60
   9   3 -14    6.10    4.60
  -8  -3  14   22.30    4.40
  -8  -3  14   11.90    3.70
  -8  -3  14   15.60    5.50
  -8   3  14   16.10    4.90
   8   3 -14   12.60    4.90
  -8   3  14   11.70    3.30
  -7  -3  14  233.58    9.90
  -7  -3  14  237.18   11.00
  -7  -3  14  220.38    9.70
  -7   3  14  230.48    9.80
  -7   3  14  235.28   10.10
   7   3 -14  210.68   11.10
  -6  -3  14   96.59    5.80
  -6  -3  14   80.59    5.80
  -6  -3  14  110.19    8.10
  -6   3  14   96.49    5.80
  -6   3  14  104.69    5.80
   6   3 -14   81.19    8.20
  -5  -3  14   54.69    6.20
  -5  -3  14   66.79    7.70
  -5  -3  14   57.59    4.40
  -5   3  14   64.19    5.00
  -4  -3  14    2.60    2.10
  -4  -3  14   -3.00    4.90
  -4  -3  14   -0.90    2.60
  -4   3  14    1.10    2.40
  -4   3  14    1.20    3.00
  -3  -3  14   24.00    3.40
  -3  -3  14   18.10    3.90
  -3  -3  14   26.40    5.80
  -3   3  14   23.30    4.60
  -3   3  14   22.10    4.10
  -2  -3  14   -1.20    2.10
  -2  -3  14    0.80    2.90
  -2  -3  14   -2.00    2.70
  -2   3  14   -3.40    2.40
  -2   3  14    2.10    3.10
  -1  -3  14   91.69    5.30
  -1  -3  14   97.89    7.30
  -1  -3  14   95.89    6.50
  -1   3  14   88.49    6.50
   0  -3  14  274.17   10.90
   0  -3  14  257.17   11.60
   0  -3  14  232.18   10.30
   0  -3 -14  248.68   11.70
   0   3  14  247.58   11.30
   1  -3  14  765.82   30.70
  -1  -3 -14  737.23   27.20
   1   3  14  725.53   27.30
  -2  -3 -14   98.79    6.50
   2  -3  14  113.99    7.40
   2  -3  14   97.09    5.90
   2  -3  14  113.29    6.40
   3  -3  14  120.29    6.70
  -3  -3 -14  119.29    7.10
  -3  -3 -14  126.39    6.80
   3  -3  14  120.59    6.60
   3  -3  14  138.09    7.70
   4  -3  14   12.20    4.90
   4  -3  14   22.70    4.20
  -4  -3 -14   21.40    5.20
  -4  -3 -14   29.50    4.50
   4  -3  14   23.70    4.10
   5  -3  14    6.50    2.90
   5  -3  14    6.50    2.70
   5  -3  14    6.70    2.40
  -5  -3 -14   17.90    4.30
   6  -3  14    3.50    4.90
  -6  -3 -14    2.60    3.00
   6  -3  14   -1.20    2.20
   6  -3  14    0.80    3.30
  -7  -3 -14   28.10    4.10
   7  -3  14   34.80    5.80
   7  -3  14   24.20    4.00
   7  -3  14   27.40    4.60
  -8  -3 -14   12.90    3.60
   8  -3  14    2.90    2.30
   8  -3  14    3.00    2.80
   9  -3  14    3.00    2.00
   9  -3  14   -0.70    2.60
  -9  -3 -14    0.40    2.60
 -10  -3 -14   -5.00    2.60
  10  -3  14   10.20    3.90
  10  -3  14   -1.20    2.90
 -12   4  14   -1.70    2.90
 -11  -4  14   -0.60    3.10
 -11  -4  14   -2.20    2.50
 -11   4  14   -5.60    3.40
 -11   4  14    2.30    2.90
 -10  -4  14   19.10    4.90
  10   4 -14   30.20    8.30
 -10   4  14   21.70    4.90
  -9  -4  14   -0.30    2.10
  -9  -4  14    3.80    2.90
   9   4 -14    9.10    6.50
  -9   4  14    1.20    2.70
  -9   4  14    1.60    2.80
  -8  -4  14   10.70    3.20
  -8  -4  14   18.50    4.20
  -8   4  14   16.10    4.10
  -8   4  14   17.70    4.40
  -7  -4  14    1.40    3.20
  -7  -4  14    6.40    3.40
  -7  -4  14   -2.40    2.00
  -7   4  14    5.80    3.30
  -7   4  14    1.70    2.90
  -6  -4  14    4.70    3.50
  -6  -4  14   -0.10    3.00
  -6  -4  14   -3.40    2.70
  -6   4  14    1.00    3.40
  -6   4  14    3.20    3.00
  -5  -4  14    4.40    2.40
  -5  -4  14    5.80    3.20
  -5  -4  14    2.60    3.80
  -5   4  14    0.20    3.10
  -5   4  14    4.10    2.40
  -4  -4  14   -2.20    2.20
  -4  -4  14   -0.90    5.10
  -4  -4  14   -2.80    3.00
  -4   4  14    5.40    3.40
  -4   4  14    0.90    2.70
  -3  -4  14   -1.40    2.90
  -3  -4  14    3.40    3.40
  -3  -4  14    0.20    2.30
  -3   4  14   -2.60    3.30
  -2  -4  14   -2.60    2.60
  -2  -4  14   -2.40    3.20
  -2  -4  14   -0.50    2.30
  -2   4  14   -1.10    3.40
  -1  -4  14    1.40    2.90
  -1  -4  14   -4.00    2.90
  -1  -4  14   -0.70    2.40
  -1   4  14    0.50    4.20
   0  -4  14    4.40    2.50
   0  -4  14    1.00    3.00
   0   4  14    1.40    4.50
   1  -4  14    6.00    2.50
  -1  -4 -14    5.30    2.80
   1  -4  14    4.60    2.90
   1  -4  14    6.20    3.30
   1   4  14   12.10    9.70
   2  -4  14    6.90    3.30
   2  -4  14    3.60    3.20
  -2  -4 -14    6.10    3.10
   2  -4  14    7.50    3.00
   3  -4  14   14.50    4.70
  -3  -4 -14   -1.60    3.20
   3  -4  14    2.90    3.00
   3  -4  14    0.30    2.90
  -3  -4 -14    5.20    4.40
   4  -4  14    6.00    3.90
   4  -4  14    3.70    4.00
   4  -4  14    1.90    2.70
  -4  -4 -14    3.70    4.10
  -4  -4 -14    3.60    3.40
   5  -4  14    1.80    4.20
  -5  -4 -14    3.00    3.40
  -5  -4 -14    0.90    3.40
   5  -4  14    0.40    2.90
   6  -4  14    7.00    2.80
   6  -4  14    4.10    4.20
  -6  -4 -14    5.00    3.20
  -6  -4 -14   11.30    4.50
   7  -4  14    6.40    4.80
  -7  -4 -14    1.80    3.20
   7  -4  14    2.40    2.50
   8  -4  14   -1.00    2.30
  -8  -5  14    1.50    2.30
  -7  -5  14   10.60    3.40
  -6  -5  14   11.10    3.40
  -6   5  14    0.70    5.10
  -5  -5  14   24.10    9.70
  -5   5  14   -0.10    3.50
  -4  -5  14    8.20    6.80
  -4  -5  14    4.90    2.40
  -3  -5  14   10.50    3.40
  -3  -5  14    6.40    5.30
  -3   5  14    1.20    4.00
   2  -5 -14   -2.90    2.70
  -2  -5  14    2.00    2.50
  -2  -5  14    2.20    3.50
  -2   5  14    0.90    4.50
  -1  -5  14   -1.70    2.70
   1  -5 -14    0.90    2.60
  -1  -5  14    3.90    3.50
  -1   5  14   -2.10    6.90
   0  -5  14   14.80    5.10
   0  -5 -14   -0.60    2.70
   1  -5  14    0.70    3.20
   1  -5  14    3.20    4.20
  -1  -5 -14    2.90    2.60
  -2  -5 -14    1.50    2.80
   2  -5  14    3.90    3.80
   3  -5  14    6.70    3.90
  -3  -5 -14    1.30    3.00
 -17   0  15   31.60    4.60
 -16   0  15   -1.80    2.80
  16   0 -15   -1.30    4.90
 -15   0  15    7.70    2.90
  15   0 -15    1.50    4.80
  14   0 -15    4.60    4.50
 -14   0  15    2.00    3.10
 -13   0  15  103.99    7.60
 -13   0  15  121.99    6.40
 -12   0  15    2.50    3.30
 -12   0  15   -1.00    3.00
 -11   0  15    3.10    2.80
 -11   0  15    5.40    3.70
 -11   0  15    2.30    3.50
 -10   0  15   -0.50    3.20
 -10   0  15   -3.70    2.90
 -10   0  15    2.60    3.60
  -9   0  15    7.70    2.80
  -9   0  15    7.00    4.00
  -9   0  15    5.70    3.20
  -9   0  15    9.30    3.00
  -8   0  15   -0.20    3.20
  -8   0  15    4.30    3.80
  -8   0  15    0.90    2.90
  -7   0  15   36.90    4.40
  -7   0  15   30.10    7.50
  -7   0  15   39.60    5.00
  -7   0  15   35.10    5.10
  -6   0  15    1.20    3.60
  -6   0  15   -2.60    4.90
  -6   0  15    0.80    3.40
  -6   0  15   -0.50    3.10
  -6   0  15    1.70    3.00
  -5   0  15  165.58    8.40
  -5   0  15  171.08    8.10
  -5   0  15  168.68    7.90
  -5   0  15  155.08    8.80
  -5   0  15  164.48    9.90
  -4   0  15   -2.40    3.70
  -4   0  15    1.90    3.90
  -4   0  15    1.10    2.90
  -4   0  15   -3.50    2.80
  -3   0  15   28.60    6.90
  -3   0  15   16.70    4.10
  -3   0  15   16.60    3.80
  -2   0  15    1.30    2.40
  -2   0  15    3.00    4.10
  -2   0  15   -3.60    3.30
  -1   0  15    7.30    4.40
  -1   0  15    9.00    2.30
  -1   0  15    9.80    3.40
   0   0  15   -1.80    2.90
   0   0  15    1.40    4.00
   0   0  15    0.50    2.10
   1   0  15    0.40    1.90
   1   0  15    1.00    4.20
   1   0  15   -2.10    2.90
   2   0  15    4.50    2.90
   3   0  15   29.90    3.50
   3   0  15   25.90    4.40
   3   0  15   30.60    7.60
   4   0  15    0.00    2.30
   4   0  15    1.00    4.00
   4   0  15    2.70    3.00
   5   0  15   51.69    5.40
   5   0  15   52.09    8.20
   5   0  15   36.80    4.60
   6   0  15    0.70    4.10
   6   0  15    3.00    2.60
   6   0  15   -0.70    3.50
   7   0  15   25.40    7.10
   7   0  15   28.10    5.40
   7   0  15   31.10    4.00
   8   0  15    0.60    3.70
   8   0  15   -3.60    3.60
   8   0  15   -3.30    3.70
   9   0  15   -1.70    3.70
   9   0  15    0.20    3.60
  10   0  15   -8.20    4.40
  10   0  15    3.20    3.40
  11   0  15    0.40    3.70
 -16  -1  15    5.00    3.10
  16  -1 -15    7.10    7.20
  16   1 -15    6.20    3.50
  16   1 -15    1.70    5.50
 -16   1  15    3.00    2.50
 -15  -1  15    6.10    3.50
  15  -1 -15    6.10    5.00
  15   1 -15    8.20    3.80
 -15   1  15   15.70    4.30
  15   1 -15   19.30    5.10
 -14  -1  15   16.50    5.50
 -14  -1  15   32.20    5.10
 -14   1  15   28.10    5.20
 -14   1  15   23.90    4.50
 -13  -1  15   43.00    5.20
 -13  -1  15   37.20    5.10
 -13   1  15   30.50    4.50
 -13   1  15   35.00    4.60
 -12  -1  15   17.30    5.30
 -12  -1  15   10.80    3.90
 -12   1  15   13.80    4.30
 -12   1  15   17.80    4.20
 -11  -1  15   -2.70    3.70
 -11  -1  15    4.30    3.10
 -11  -1  15    0.70    3.00
 -11   1  15    2.60    3.30
 -11   1  15   -3.40    2.90
 -10  -1  15   -1.80    4.30
 -10  -1  15    0.40    3.00
 -10  -1  15   -0.20    3.40
 -10   1  15   -0.60    5.90
 -10   1  15   -3.90    3.00
 -10   1  15    2.70    3.40
  -9  -1  15   68.79    6.40
  -9  -1  15   54.89    4.90
  -9  -1  15   62.89    6.90
  -9   1  15   56.69    4.80
  -9   1  15   62.99    5.10
  -8  -1  15   23.10    5.10
  -8  -1  15   18.10    4.30
  -8  -1  15   17.70    4.40
  -8  -1  15   30.10    5.70
  -8   1  15   22.00    3.80
  -8   1  15   17.30    3.40
  -7  -1  15   36.50    4.20
  -7  -1  15   26.90    5.20
  -7  -1  15   33.40    4.50
  -7  -1  15   43.10    7.00
  -7   1  15   29.10    4.50
  -7   1  15   33.20    5.50
  -6  -1  15    0.50    2.80
  -6  -1  15    0.40    2.60
  -6  -1  15    0.30    2.70
  -6   1  15    3.30    2.70
  -6   1  15   -1.20    2.70
  -5  -1  15   -2.00    2.20
  -5  -1  15    5.10    2.40
  -5  -1  15   -2.40    2.80
  -5   1  15    2.10    2.70
  -5   1  15   -0.10    2.80
  -4  -1  15   -0.10    2.20
  -4  -1  15   -1.00    2.70
  -4  -1  15    2.80    3.20
  -4   1  15    0.90    3.00
  -4   1  15    1.30    3.00
  -3  -1  15    9.80    3.20
  -3  -1  15   15.10    4.90
  -3  -1  15   11.40    3.20
  -3   1  15   14.20    3.70
  -3   1  15   22.70    4.80
  -3   1  15    9.90    3.50
  -2  -1  15    6.90    3.50
  -2  -1  15    8.60    3.00
  -2  -1  15    8.20    2.90
  -2   1  15    6.00    3.00
  -2   1  15   15.40    5.20
  -1  -1  15   -4.10    2.30
  -1  -1  15   -0.70    2.30
  -1   1  15   -0.40    2.80
   0  -1  15   16.60    3.60
   0  -1  15   14.80    4.60
   0  -1  15   20.70    3.70
   0   1  15   18.50    4.00
   1  -1  15   15.50    5.90
   1  -1  15    7.00    2.60
   1  -1  15    6.80    2.30
   1   1  15    6.40    2.90
   2  -1  15   -0.10    1.90
   2  -1  15    2.60    2.80
   2  -1  15   -1.40    2.70
   2   1  15    3.50    2.80
   3  -1  15   -1.20    3.10
   3  -1  15    2.00    3.40
   3  -1  15   -0.50    2.70
   3   1  15   -0.20    2.50
   4  -1  15    1.40    2.60
   4  -1  15    2.50    3.20
   4  -1  15    3.20    2.20
   4   1  15    2.50    2.40
   4   1  15   -3.50    5.20
   5  -1  15   -3.50    2.90
   6  -1  15    6.70    3.20
   6  -1  15   13.30    3.70
   6  -1  15   10.90    3.30
   6   1  15    7.90    2.70
   6   1  15    6.90    4.80
   7  -1  15   25.60    5.40
   7  -1  15   24.80    5.40
   7  -1  15   22.90    4.40
   7   1  15   23.10    7.70
   8  -1  15    5.50    2.90
   8  -1  15    3.50    2.70
   8  -1  15    5.30    3.10
   8   1  15    0.30    6.60
   9  -1  15    0.90    3.20
   9  -1  15   -0.30    4.80
   9  -1  15    4.30    2.70
  10  -1  15    6.20    2.80
  10  -1  15    5.50    2.70
  11  -1  15   18.90    4.70
 -11  -1 -15   16.80    4.10
 -15  -2  15   -2.40    4.40
  15   2 -15   -0.90    4.10
 -15   2  15    0.70    2.80
 -15   2  15   -4.40    4.50
  15   2 -15    2.20    3.00
 -14  -2  15    4.00    2.40
 -14  -2  15   -3.20    3.90
 -14   2  15    2.10    2.80
 -14   2  15   -3.10    3.30
  14   2 -15   -4.40    3.50
 -13  -2  15    0.90    2.40
 -13  -2  15   -4.10    4.30
 -13   2  15   -0.40    2.70
 -13   2  15    0.20    3.00
  13   2 -15    1.30    3.20
 -12  -2  15   46.00    6.40
 -12  -2  15   37.50    5.30
 -12   2  15   39.30    4.50
  12   2 -15   23.60    5.00
 -12   2  15   35.10    4.90
 -11  -2  15    6.20    4.90
 -11  -2  15   -2.00    4.00
 -11  -2  15    3.60    2.80
 -11   2  15   -1.40    2.80
 -11   2  15   -0.30    2.90
  11   2 -15   -1.50    3.60
 -10  -2  15    0.20    2.60
 -10  -2  15   -3.00    5.00
 -10  -2  15   -2.50    3.40
 -10  -2  15    2.50    2.80
  10   2 -15   -1.50    3.70
 -10   2  15   -0.10    2.70
  -9  -2  15   16.70    5.70
  -9  -2  15   17.20    5.70
  -9  -2  15   22.70    4.60
   9   2 -15   16.40    5.20
  -9   2  15   15.40    3.70
  -9   2  15   14.60    4.30
  -8  -2  15   27.70    5.30
  -8  -2  15   28.90    5.50
   8   2 -15   30.80    5.70
  -8   2  15   24.50    3.90
  -7  -2  15    2.50    2.70
  -7  -2  15    6.40    3.40
  -7  -2  15    3.20    2.90
   7   2 -15    3.50    4.50
  -7   2  15    2.30    2.90
  -7   2  15    2.60    2.50
  -6  -2  15   43.30    7.20
  -6  -2  15   43.80    4.00
  -6  -2  15   43.50    4.50
  -6   2  15   42.20    4.60
  -6   2  15   47.10    4.50
  -5  -2  15   57.09    4.40
  -5  -2  15   60.29    4.60
  -5  -2  15   57.79    6.10
  -5   2  15   51.29    4.80
  -5   2  15   59.69    4.90
  -4  -2  15   55.59    7.10
  -4  -2  15   51.69    4.20
  -4  -2  15   58.99    6.30
  -4   2  15   52.29    4.50
  -3  -2  15   29.60    5.80
  -3  -2  15   29.30    3.50
  -3  -2  15   22.40    3.60
  -3   2  15   19.40    4.30
  -3   2  15   25.20    4.90
  -2  -2  15   14.50    3.20
  -2  -2  15   13.70    3.30
  -2  -2  15   10.30    3.10
  -2   2  15   10.50    3.90
  -2   2  15   19.10    4.20
  -1  -2  15   -0.60    2.70
  -1  -2  15    1.60    2.90
  -1  -2  15    1.20    2.40
  -1   2  15   -0.70    2.90
  -1   2  15   -7.90    4.30
   0  -2  15    6.70    3.00
   0  -2  15    2.80    2.80
   0  -2  15   10.70    2.90
   1  -2  15   91.39    7.00
   1  -2  15   90.59    6.40
   1  -2  15   91.69    5.70
   2  -2  15   51.89    5.90
   2  -2  15   55.39    5.20
   2  -2  15   53.69    4.90
   3  -2  15   -0.10    2.40
   3  -2  15    1.00    3.10
   4  -2  15    4.10    2.60
   4  -2  15    1.20    2.60
   4  -2  15   -0.70    2.50
   5  -2  15    2.20    2.20
   5  -2  15    0.90    3.40
   5  -2  15    1.10    2.60
   6  -2  15   33.30    4.30
   6  -2  15   35.50    5.40
   6  -2  15   32.80    4.20
   7  -2  15   14.10    4.90
   7  -2  15   28.50    4.70
   7  -2  15   16.50    3.90
   8  -2  15    6.80    2.80
  -8  -2 -15    5.60    2.80
   8  -2  15    5.40    3.30
   8  -2  15    8.80    4.10
   9  -2  15    5.90    2.60
   9  -2  15   11.30    3.90
   9  -2  15    1.10    4.20
  -9  -2 -15   12.00    3.60
  10  -2  15    2.60    2.20
  10  -2  15   -1.30    2.40
 -10  -2 -15    5.00    2.50
 -11  -2 -15    1.90    3.00
  11  -2  15    3.70    2.50
  11  -2  15    9.50    3.50
 -14  -3  15    0.10    2.30
  14   3 -15   -4.50    3.00
 -14   3  15    0.90    2.50
 -13  -3  15    6.10    2.40
  13   3 -15    7.30    4.60
 -13   3  15   11.40    3.40
 -13   3  15    3.30    3.50
  12   3 -15   -3.30    4.30
 -12   3  15    6.60    3.60
 -12   3  15    4.90    2.70
 -11  -3  15   -6.10    3.30
 -11  -3  15   -0.70    2.60
  11   3 -15   -8.40    4.70
 -11   3  15   -0.20    2.80
 -11   3  15    2.00    3.10
 -10  -3  15   25.40    5.60
 -10  -3  15   23.80    4.50
 -10  -3  15   23.50    4.10
  10   3 -15   16.70    6.10
 -10   3  15   23.70    4.20
 -10   3  15   20.00    3.90
  -9  -3  15    7.50    3.10
  -9  -3  15    2.60    2.80
  -9   3  15    2.70    2.70
   9   3 -15   -9.80    5.20
  -9   3  15    4.20    2.70
  -8  -3  15   36.00    5.70
  -8  -3  15   42.50    4.90
  -8  -3  15   28.10    4.10
  -8   3  15   33.40    4.20
   8   3 -15   21.90    5.80
  -8   3  15   31.30    4.00
  -7  -3  15    5.30    2.60
  -7  -3  15   17.30    4.70
  -7  -3  15   15.20    4.60
  -7   3  15    6.20    3.20
  -7   3  15    7.10    3.10
   7   3 -15    3.00    7.70
  -6  -3  15   95.49    6.80
  -6  -3  15   86.99    5.50
  -6  -3  15   86.59    5.70
  -6   3  15   87.19    5.70
  -6   3  15   91.59    5.90
  -5  -3  15    6.20    3.10
  -5  -3  15    4.30    2.40
  -5  -3  15   12.00    4.20
  -5   3  15   15.00    4.20
  -5   3  15    6.60    2.60
  -4  -3  15   26.50    5.40
  -4  -3  15   19.90    3.50
  -4  -3  15   21.60    4.20
  -4   3  15   16.90    4.00
  -4   3  15   27.50    4.80
  -3  -3  15   42.90    4.40
  -3  -3  15   47.90    5.70
  -3  -3  15   45.00    4.20
  -3   3  15   44.70    5.00
  -3   3  15   50.89    5.50
  -2  -3  15   19.10    5.50
  -2  -3  15   10.30    3.30
  -2  -3  15   17.90    3.90
  -2   3  15   21.50    5.60
  -2   3  15   21.10    4.30
  -1  -3  15   -0.90    2.40
  -1  -3  15   -1.90    2.90
  -1   3  15    0.20    4.30
   0  -3  15   10.00    3.20
   0  -3  15   10.20    3.40
   0  -3  15    8.20    3.20
   0   3  15    3.80    4.90
  -1  -3 -15   35.00    6.10
   1  -3  15   37.50    5.70
   1  -3  15   27.40    3.70
   1  -3  15   27.90    4.50
   2  -3  15   31.10    4.90
   2  -3  15   24.20    5.90
  -2  -3 -15   23.90    5.10
  -2  -3 -15   29.40    5.30
   2  -3  15   37.90    4.30
   3  -3  15   15.00    5.50
  -3  -3 -15   15.20    4.80
   3  -3  15   19.80    6.30
   4  -3  15    2.30    2.80
  -4  -3 -15    3.60    3.30
   4  -3  15    4.10    3.00
   4  -3  15    1.50    2.60
  -4  -3 -15    2.70    4.60
   5  -3  15   -5.20    2.50
  -5  -3 -15    6.60    3.20
   5  -3  15   -1.40    2.20
   5  -3  15    0.20    2.90
   6  -3  15   -3.10    2.70
  -6  -3 -15   -0.60    3.10
   6  -3  15    1.70    4.90
   6  -3  15    4.90    3.20
   7  -3  15    5.80    4.70
   7  -3  15    3.40    2.30
   7  -3  15    6.60    3.00
  -7  -3 -15   11.70    3.70
   8  -3  15    2.10    2.80
   8  -3  15   -1.80    3.40
  -8  -3 -15    2.70    2.80
   9  -3  15   -1.60    2.90
   9  -3  15    0.10    3.10
  -9  -3 -15    0.90    2.70
 -11  -4  15   -1.20    4.40
 -11  -4  15    1.60    3.30
 -11   4  15    1.20    2.70
 -10  -4  15   -1.30    2.50
 -10  -4  15   -3.50    2.60
 -10   4  15    0.70    2.60
 -10   4  15    1.40    3.30
  -9  -4  15    4.80    2.90
  -9  -4  15   -2.40    2.40
  -9   4  15   -2.30    2.90
  -9   4  15    6.40    2.80
  -8  -4  15    1.30    2.80
  -8  -4  15    2.40    3.00
  -8   4  15    3.60    2.80
  -8   4  15    2.00    2.70
  -7  -4  15   -0.40    2.30
  -7  -4  15    4.90    3.40
  -7  -4  15   -2.70    3.10
  -7   4  15    0.70    2.60
  -7   4  15    0.40    3.20
  -6  -4  15    1.30    2.60
  -6  -4  15    5.70    3.30
  -6  -4  15   -2.40    2.20
  -6   4  15    2.90    3.20
  -6   4  15    1.70    2.40
  -5  -4  15    7.40    3.30
  -5  -4  15    1.90    2.30
  -5  -4  15    2.40    2.50
  -5   4  15    6.20    5.70
  -5   4  15    6.70    5.20
  -4  -4  15    3.30    2.30
  -4  -4  15    1.10    3.10
  -4  -4  15    1.80    2.60
  -4   4  15    2.90    3.80
  -3  -4  15    4.90    3.00
  -3  -4  15   -0.50    3.10
  -3  -4  15    0.90    2.80
  -3   4  15    6.10    4.30
  -2  -4  15    5.10    3.40
  -2  -4  15   11.20    3.10
  -2  -4  15    4.40    2.60
  -2   4  15   12.00    7.40
  -1  -4  15    0.80    3.20
  -1  -4  15    4.50    2.90
  -1  -4  15    5.80    2.60
  -1   4  15    6.40    5.20
   0  -4  15   -0.60    2.10
   0  -4  15   -1.00    2.50
   0  -4  15    2.20    3.60
   0   4  15    1.90    5.50
   1  -4  15   10.20    3.00
  -1  -4 -15   14.20    4.30
   1  -4  15   17.80    3.80
   1  -4  15    8.40    3.30
  -2  -4 -15    3.40    3.30
   2  -4  15    3.00    2.80
   2  -4  15    4.00    2.60
   2  -4  15    3.80    3.30
   3  -4  15   -0.80    3.10
   3  -4  15   -4.00    3.60
  -3  -4 -15    3.40    3.40
   3  -4  15    2.60    2.70
   4  -4  15    2.70    2.70
  -4  -4 -15    4.00    4.30
   4  -4  15   -2.30    3.20
  -4  -4 -15    2.70    3.70
   4  -4  15   -3.20    3.20
  -5  -4 -15   10.20    6.50
   5  -4  15    4.30    3.60
  -5  -4 -15    1.10    3.90
   5  -4  15    2.60    2.50
   6  -4  15   -2.20    3.60
   6  -4  15    0.00    2.40
  -6  -4 -15    0.50    3.80
   7  -4  15    3.10    2.40
  -6  -5  15   11.90    3.30
  -5  -5  15   25.80    8.60
  -5  -5  15   17.30    3.40
  -4  -5  15    4.70    4.80
  -4  -5  15    2.20    2.30
   3  -5 -15    0.90    2.60
  -3  -5  15    4.30    5.40
  -3  -5  15   -0.50    2.40
  -2  -5  15   -2.80    3.10
  -2  -5  15    0.60    2.70
   2  -5 -15    1.00    2.60
  -1  -5  15   13.10    4.50
  -1  -5  15    0.10    3.00
   1  -5 -15    1.80    2.80
   0  -5  15    5.50    3.60
   0  -5 -15    5.10    2.90
   0  -5  15    2.90    3.20
  -1  -5 -15   -1.60    2.90
   1  -5  15    5.20    3.40
   2  -5  15    2.80    3.30
 -16   0  16   33.60    4.70
  15   0 -16    4.70    5.60
 -15   0  16   -4.10    2.90
 -14   0  16   40.20    5.20
  14   0 -16   51.49    8.50
 -13   0  16   -5.10    3.00
 -13   0  16    0.80    3.10
 -12   0  16  156.38    7.80
 -11   0  16   -2.40    2.90
 -11   0  16   -1.10    3.20
 -11   0  16   -0.40    3.40
 -10   0  16    2.60    3.20
 -10   0  16    3.30    3.60
 -10   0  16   -0.60    2.90
  -9   0  16   -2.20    3.50
  -9   0  16   -3.50    3.30
  -9   0  16    2.30    3.80
  -9   0  16   -1.60    3.00
  -8   0  16    0.10    3.50
  -8   0  16   -5.60    3.30
  -8   0  16   -0.80    3.50
  -8   0  16    2.20    4.00
  -7   0  16    5.30    4.00
  -7   0  16   -3.30    3.70
  -7   0  16   22.10    5.80
  -6   0  16   -0.90    3.40
  -6   0  16    6.40    3.30
  -6   0  16   -1.00    4.00
  -6   0  16    0.30    3.90
  -5   0  16   -2.10    3.70
  -5   0  16    5.60    3.40
  -5   0  16   -2.00    4.20
  -5   0  16    1.20    3.40
  -4   0  16   57.69    9.60
  -4   0  16   63.99    5.40
  -4   0  16   71.99    5.20
  -3   0  16    1.90    2.60
  -3   0  16    0.00    2.60
  -3   0  16    2.50    8.50
  -2   0  16  106.69    5.90
  -2   0  16  101.79   11.20
  -2   0  16  100.89    6.90
  -1   0  16    2.60    3.30
  -1   0  16   -1.10    2.20
   0   0  16  131.99   10.00
   0   0  16  133.19    6.40
   0   0  16  133.39    7.30
   1   0  16    3.00    4.20
   1   0  16   -2.20    1.90
   1   0  16    3.10    3.30
   2   0  16    5.30    3.20
   2   0  16    9.90    4.80
   2   0  16    7.10    2.30
   3   0  16    2.10    3.20
   3   0  16    5.30    4.20
   3   0  16    0.50    2.10
   4   0  16   -4.10    4.00
   4   0  16   -0.20    2.60
   5   0  16   -0.70    3.90
   5   0  16    3.60    3.40
   5   0  16   -3.20    2.60
   6   0  16   41.40    4.10
   6   0  16   42.60    5.10
   6   0  16   48.40    7.90
   7   0  16    1.10    2.30
   7   0  16    2.00    3.70
   7   0  16   -3.30    4.10
   8   0  16    7.20    3.60
   8   0  16    2.50    4.00
   9   0  16    1.30    5.00
   9   0  16    7.30    4.00
  10   0  16   90.19    6.50
 -11   0 -16    7.80    6.20
 -16  -1  16   -1.30    3.60
  16   1 -16    0.60    4.10
 -16   1  16   -0.60    2.70
 -15  -1  16    4.60    3.20
  15   1 -16    1.90    3.90
  15   1 -16    7.60    3.70
 -15   1  16    4.10    2.40
 -14  -1  16    1.40    3.10
 -14  -1  16   -0.40    2.50
 -14   1  16    6.20    3.00
  14   1 -16    2.70    3.50
 -13  -1  16    6.00    4.20
 -13  -1  16    3.10    2.70
 -13   1  16    4.00    6.10
 -13   1  16    1.10    2.90
 -12  -1  16   -5.60    4.00
 -12   1  16   -2.20    3.10
 -12   1  16    6.20    3.30
 -11  -1  16   -0.80    4.50
 -11  -1  16    7.90    3.20
 -11   1  16    9.10    3.60
 -11   1  16    7.50    3.00
 -10  -1  16    5.70    3.30
 -10  -1  16   -2.80    4.40
 -10  -1  16    7.80    3.10
 -10   1  16   15.80    4.80
 -10   1  16    8.10    3.50
  -9  -1  16    0.80    4.80
  -9  -1  16    3.20    3.10
  -9  -1  16    5.00    3.10
  -9   1  16    4.70    3.00
  -9   1  16    3.70    3.30
  -8  -1  16   57.69    6.30
  -8  -1  16   54.09    5.20
  -8  -1  16   58.89    6.50
  -8   1  16   53.49    4.90
  -8   1  16   51.79    4.90
  -7  -1  16    3.20    2.70
  -7  -1  16    3.00    3.00
  -7  -1  16   -2.50    3.40
  -7   1  16    3.50    3.00
  -7   1  16    0.80    3.10
  -6  -1  16    1.50    2.80
  -6  -1  16   -1.10    3.00
  -6  -1  16   -2.70    2.70
  -6   1  16    3.90    3.20
  -6   1  16    0.60    3.20
  -5  -1  16  120.99    8.20
  -5  -1  16  121.89    6.40
  -5  -1  16  116.59    6.50
  -5   1  16  126.39    6.90
  -5   1  16  121.79    6.90
  -4  -1  16   32.50    4.00
  -4  -1  16   39.40    3.80
  -4  -1  16   28.30    6.30
  -4   1  16   33.60    5.40
  -4   1  16   33.50    5.50
  -3  -1  16    3.70    2.20
  -3  -1  16    1.60    2.20
  -3  -1  16   -0.10    2.70
  -3   1  16    3.50    3.70
  -3   1  16   -4.30    7.70
  -3   1  16   -4.10    3.40
  -2  -1  16   -0.20    2.70
  -2  -1  16   -1.00    2.90
  -2  -1  16    2.10    2.50
  -2   1  16    0.80    3.20
  -1  -1  16    7.80    2.60
  -1  -1  16    8.50    3.00
  -1  -1  16    7.10    3.50
  -1   1  16    1.90    2.90
   0  -1  16   25.40    4.20
   0  -1  16   26.60    4.00
   0  -1  16   30.30    6.50
   0   1  16   20.80    4.50
   1  -1  16   50.59    4.60
   1  -1  16   46.90    4.10
   1  -1  16   48.90    7.60
   1   1  16   46.90    4.80
   2  -1  16   17.60    6.00
   2  -1  16    5.20    3.00
   2  -1  16    5.80    2.40
   2   1  16    6.50    3.00
   3  -1  16   21.60    3.50
   3  -1  16   24.90    4.10
   3   1  16   19.70    3.80
   4  -1  16   23.40    5.80
   4  -1  16   15.20    3.60
   4  -1  16    8.50    3.00
   4   1  16   13.20    3.70
   5  -1  16    1.70    2.80
   5  -1  16   -1.00    3.20
   5  -1  16    0.50    2.50
   5   1  16    2.70    2.50
   6  -1  16    1.60    2.90
   6  -1  16    1.00    2.70
   6  -1  16   -1.20    3.00
   7  -1  16   21.80    4.20
   7  -1  16   26.00    3.90
   7  -1  16   36.80    5.60
   8  -1  16    2.90    2.90
   8  -1  16    1.10    3.10
   8  -1  16   -0.30    2.50
   9  -1  16    1.00    2.90
   9  -1  16    1.40    2.80
  10  -1  16    7.00    3.00
 -10  -1 -16   13.00    3.60
  10  -1  16   19.10    4.70
 -11  -1 -16    7.50    3.40
  11  -1  16   -5.10    2.90
  11  -1  16    0.30    3.00
  15   2 -16    2.50    3.00
 -15   2  16   -0.80    2.90
 -14  -2  16   -0.90    2.90
 -14  -2  16    4.60    5.60
 -14   2  16    3.10    2.80
  14   2 -16    1.80    4.20
 -14   2  16    6.60    3.40
 -13  -2  16   -5.00    5.50
 -13  -2  16   -1.20    2.80
 -13   2  16   -0.50    3.00
 -13   2  16    2.40    3.30
  13   2 -16   -2.80    3.70
 -12  -2  16    2.60    2.60
 -12  -2  16   13.30    5.70
 -12   2  16   -0.50    3.00
  12   2 -16    1.40    3.80
 -12   2  16    1.80    3.30
 -11  -2  16   37.90    8.10
 -11  -2  16   16.70    5.00
 -11  -2  16   22.20    4.00
 -11   2  16   22.20    4.40
  11   2 -16    8.90    3.90
 -11   2  16   11.10    3.60
 -10  -2  16    6.90    2.80
 -10  -2  16    6.20    2.80
 -10  -2  16    7.60    4.10
  10   2 -16    3.60    4.00
 -10   2  16    7.30    3.30
 -10   2  16   12.10    3.90
  -9  -2  16   18.20    4.60
  -9  -2  16   17.60    5.20
  -9  -2  16   23.70    6.50
  -9   2  16   10.10    3.50
   9   2 -16   10.40    4.50
  -9   2  16   15.50    4.50
  -8  -2  16    4.30    3.10
  -8  -2  16    6.30    3.10
  -8  -2  16    0.00    2.60
  -8   2  16   -0.10    2.90
   8   2 -16   -2.80    4.50
  -8   2  16    1.40    2.90
  -7  -2  16   -1.60    2.50
  -7  -2  16    4.00    2.90
  -7  -2  16    2.90    2.90
   7   2 -16   -1.50    4.90
  -7   2  16   -0.90    2.80
  -7   2  16    1.90    3.00
  -6  -2  16  150.88    8.20
  -6  -2  16  148.69    7.30
  -6   2  16  137.89    7.20
  -5  -2  16   16.30    3.70
  -5  -2  16   14.30    3.50
  -5  -2  16   18.80    4.10
  -5   2  16   13.50    3.90
  -5   2  16   19.30    4.40
  -4  -2  16    9.00    6.10
  -4  -2  16    8.10    2.70
  -4  -2  16    9.60    3.30
  -4   2  16   16.10    4.20
  -4   2  16   17.00    4.90
  -3  -2  16   19.80    5.30
  -3  -2  16   14.20    3.40
  -3  -2  16   14.10    3.80
  -3   2  16   26.20    4.50
  -3   2  16   15.90    5.40
  -2  -2  16   -2.70    2.30
  -2  -2  16    2.10    2.80
  -2  -2  16   -4.10    2.10
  -2   2  16   -3.40    3.30
  -2   2  16   -7.40    4.30
  -1  -2  16   31.80    3.40
  -1  -2  16   27.20    6.00
  -1  -2  16   30.90    4.70
   0  -2  16    4.10    2.40
   0  -2  16    3.00    2.90
   0  -2  16    9.80    6.20
   1  -2  16   27.70    6.90
   1  -2  16   40.40    4.60
   2  -2  16   60.09    4.90
   2  -2  16   78.19    9.80
   2  -2  16   62.49    4.80
   3  -2  16    0.70    2.60
   3  -2  16   -0.40    2.60
   3  -2  16    2.80    2.70
   4  -2  16   -0.30    2.60
   4  -2  16   -2.40    2.50
   4  -2  16    0.00    3.00
   5  -2  16   -0.60    2.50
   5  -2  16    2.40    2.50
   5  -2  16    1.70    2.50
   6  -2  16    1.90    2.90
   6  -2  16    0.40    2.30
   6  -2  16   -0.30    2.80
   7  -2  16   -0.70    2.60
   7  -2  16   -2.00    3.30
   7  -2  16    0.00    2.40
   8  -2  16   20.30    4.00
   8  -2  16   25.70    3.70
  -8  -2 -16   24.30    4.00
   8  -2  16   16.80    4.80
   9  -2  16   19.60    6.30
   9  -2  16    4.80    2.50
  -9  -2 -16    3.80    2.70
 -10  -2 -16    2.90    2.90
  10  -2  16   -4.00    3.00
  10  -2  16   -2.90    2.60
 -13  -3  16   22.00    4.20
 -13   3  16    6.00    2.70
 -12  -3  16    3.10    2.20
  12   3 -16    9.10    5.60
 -12   3  16    5.40    3.60
 -12   3  16    2.50    2.20
 -11  -3  16   -1.50    4.00
 -11  -3  16    0.60    2.70
 -11   3  16    5.00    3.50
 -11   3  16    2.10    2.40
  11   3 -16   -4.40    5.40
 -10  -3  16    8.50    3.30
 -10  -3  16   14.80    4.90
 -10  -3  16   14.80    4.40
  10   3 -16    4.40    5.80
 -10   3  16    8.00    3.10
 -10   3  16   10.60    4.20
  -9  -3  16   23.40    5.80
  -9  -3  16   17.90    4.20
   9   3 -16    7.40    6.10
  -9   3  16   15.50    4.10
  -9   3  16   14.50    4.00
  -8  -3  16    3.70    2.90
  -8  -3  16    5.40    3.10
  -8   3  16   -1.20    2.50
  -8   3  16    1.00    2.90
  -7  -3  16   -3.50    2.40
  -7  -3  16    3.90    2.80
  -7  -3  16    2.40    2.50
  -7   3  16    6.00    3.10
  -7   3  16    1.30    2.90
  -6  -3  16    1.40    2.80
  -6  -3  16    1.40    2.80
  -6  -3  16    1.80    2.40
  -6   3  16    1.60    3.40
  -6   3  16    3.40    2.60
  -5  -3  16    1.80    3.00
  -5  -3  16    4.90    2.50
  -5  -3  16    2.80    2.70
  -5   3  16    2.90    2.60
  -5   3  16    3.30    3.40
  -4  -3  16    4.80    2.90
  -4  -3  16   10.20    3.00
  -4   3  16   14.10    4.50
  -4   3  16    9.90    3.80
  -3  -3  16    1.30    2.50
  -3  -3  16    1.60    2.80
  -3  -3  16    3.20    2.60
  -3   3  16    2.40    3.00
  -3   3  16   -2.60    3.90
  -2  -3  16    2.70    2.70
  -2  -3  16   -0.10    2.60
  -2  -3  16    2.50    2.20
  -1  -3  16  119.99    7.30
  -1  -3  16  105.89    5.90
  -1  -3  16  116.39    6.40
   0  -3  16   -2.10    2.20
   0  -3  16   -2.00    2.70
   0  -3  16    1.30    3.30
   1  -3  16  130.49    7.20
  -1  -3 -16  127.09    8.40
   1  -3  16  127.39    6.80
   1  -3  16  140.79    8.10
   2  -3  16    2.60    2.60
   2  -3  16   -2.00    2.60
   2  -3  16    0.60    2.90
  -2  -3 -16    5.20    4.00
  -2  -3 -16    2.50    4.20
   3  -3  16   23.60    5.60
   3  -3  16   16.90    4.30
  -3  -3 -16   21.10    5.40
  -3  -3 -16   27.70    5.10
   3  -3  16   15.60    3.80
   4  -3  16    4.30    2.80
   4  -3  16   15.50    5.30
   4  -3  16    1.60    2.50
  -4  -3 -16    2.60    3.30
   5  -3  16    1.90    2.90
  -5  -3 -16    1.90    3.30
   5  -3  16    2.90    2.90
   5  -3  16    1.20    2.60
  -6  -3 -16   18.70    4.20
   6  -3  16   21.10    4.30
   6  -3  16   14.80    4.90
   7  -3  16    4.60    5.00
   7  -3  16    1.50    3.30
   7  -3  16    5.50    3.10
  -7  -3 -16   11.10    3.90
   8  -3  16   42.60    4.80
  -8  -3 -16   25.60    3.70
   8  -3  16   33.20    4.40
 -11  -4  16   -1.70    2.40
 -11   4  16   -3.30    2.30
 -10  -4  16   -2.50    2.90
 -10  -4  16   -2.70    2.30
 -10   4  16    0.20    2.30
  -9  -4  16   -0.90    2.70
  -9  -4  16    3.20    2.60
  -9   4  16    2.50    2.20
  -9   4  16    2.10    3.30
  -8  -4  16    4.80    3.00
  -8  -4  16    5.40    2.50
  -8  -4  16   15.90    5.40
  -8   4  16    1.50    3.10
  -8   4  16    4.70    2.40
  -7  -4  16   -3.40    2.90
  -7  -4  16    3.00    2.40
  -7  -4  16    4.50    3.30
  -7   4  16    2.40    2.60
  -7   4  16    3.90    3.20
  -6  -4  16    4.20    3.20
  -6  -4  16   -2.40    2.30
  -6  -4  16    0.30    2.60
  -6   4  16    2.50    2.60
  -6   4  16   -2.50    3.60
  -5  -4  16    4.00    2.30
  -5  -4  16    6.50    2.50
  -5   4  16    3.30    3.80
  -4  -4  16    1.40    2.40
  -4  -4  16    1.80    3.00
  -4  -4  16    2.60    2.40
  -4   4  16   -1.70    3.70
  -3  -4  16    1.00    3.10
  -3  -4  16    3.60    2.20
  -3  -4  16    2.30    2.40
  -3   4  16    4.60    4.60
  -2  -4  16    1.80    2.30
  -2  -4  16    1.80    2.60
  -2  -4  16   -1.90    3.30
   0  -4  16    1.90    2.50
   0  -4  16   -5.80    2.90
   0  -4  16   -0.70    2.40
   0  -4 -16   -0.40    3.10
  -1  -4 -16   14.70    4.50
   1  -4  16   30.40    4.00
   1  -4  16   23.60    4.70
   1  -4  16   27.30    4.60
   2  -4  16    2.50    2.90
  -2  -4 -16    3.20    3.60
   2  -4  16    4.50    3.00
   2  -4  16   -3.40    5.60
   3  -4  16    1.60    3.00
   3  -4  16    1.40    3.20
  -3  -4 -16   18.90    6.20
   3  -4  16    2.40    2.50
   4  -4  16    4.70    4.10
   4  -4  16    4.60    2.30
   4  -4  16    5.30    3.30
   5  -4  16    5.20    3.80
  -4  -5  16   32.30    7.70
  -3  -5  16    2.30    2.90
   3  -5 -16    0.60    2.80
  -2  -5  16    6.10    3.90
   2  -5 -16   -1.00    2.90
  -1  -5  16   -2.70    3.20
   1  -5 -16    5.20    3.50
 -16   0  17   -0.50    3.30
 -15   0  17    2.20    3.60
 -14   0  17    0.10    3.80
  14   0 -17  -11.50    6.20
 -13   0  17   -0.40    3.40
 -13   0  17    6.40    3.30
  13   0 -17   11.30    5.10
 -12   0  17    6.40    3.30
 -12   0  17   -4.70    3.40
 -11   0  17   99.89    6.80
 -10   0  17   -1.20    3.50
 -10   0  17    2.00    3.60
  -9   0  17   41.90    5.50
  -9   0  17   35.40    7.20
  -9   0  17   33.20    5.10
  -9   0  17   32.30    6.10
  -8   0  17    0.40    3.70
  -8   0  17   -0.80    3.40
  -8   0  17    9.30    7.60
  -8   0  17   -0.70    5.40
  -7   0  17   35.40    6.20
  -7   0  17   38.80    5.40
  -7   0  17   38.30    8.40
  -7   0  17   38.10    5.80
  -6   0  17    1.00    3.60
  -6   0  17   -4.00    4.10
  -6   0  17   -1.30    3.90
  -6   0  17    2.10    5.80
  -5   0  17   70.09    6.10
  -5   0  17   64.19    5.80
  -5   0  17   59.29    8.10
  -4   0  17    3.00    3.10
  -4   0  17   -0.60    3.90
  -4   0  17    2.60    3.60
  -3   0  17   35.60    7.60
  -3   0  17   33.20    4.80
  -3   0  17   34.80    4.50
  -2   0  17   -0.90    3.90
  -2   0  17   -0.40    2.40
  -2   0  17    0.80    2.90
  -1   0  17   32.80    3.80
  -1   0  17   54.69    9.50
  -1   0  17   34.70    5.70
   0   0  17   -1.90    4.30
   0   0  17    0.50    1.90
   0   0  17    0.90    3.50
   1   0  17  137.89    7.90
   1   0  17  146.59    7.10
   1   0  17  142.59   10.40
   2   0  17    4.20    4.60
   2   0  17   -1.60    2.10
   2   0  17    4.00    3.80
   3   0  17    3.80    3.50
   3   0  17   -0.60    2.40
   4   0  17    4.00    3.60
   4   0  17   -0.90    5.10
   4   0  17    0.90    2.80
   5   0  17   16.40    5.10
   5   0  17   21.10    3.40
   6   0  17    0.50    2.60
   6   0  17   -7.80    4.30
   6   0  17   -3.80    3.60
   7   0  17   -1.10    2.30
   7   0  17   -6.10    3.70
   7   0  17   -6.90    4.60
   8   0  17   -0.60    5.40
   9   0  17    3.80    4.00
 -15   1  17    4.90    3.00
  15   1 -17   -1.60    4.00
 -14  -1  17    6.20    3.90
 -14  -1  17    0.80    2.20
 -14   1  17    3.90    2.90
  14   1 -17    2.00    3.60
  14   1 -17    0.50    3.90
 -13  -1  17   19.00    6.20
 -13  -1  17   20.70    4.50
 -13   1  17   29.80    4.40
 -13   1  17   18.10    4.70
  13   1 -17   24.40    5.10
 -12  -1  17    4.30    4.00
 -12  -1  17    4.00    2.90
 -12   1  17    1.80    2.80
 -12   1  17    0.50    3.30
 -11  -1  17   36.50    6.20
 -11   1  17   43.60    4.90
 -11   1  17   45.30    5.10
 -10  -1  17   43.50    6.80
 -10  -1  17   45.70    6.30
 -10  -1  17   53.19    4.70
 -10   1  17   54.59    5.00
 -10   1  17   57.69    5.00
  -9  -1  17   45.00    5.10
  -9  -1  17   51.79    7.70
  -9  -1  17   50.19    6.70
  -9   1  17   48.10    5.00
  -9   1  17   40.80    5.30
  -8  -1  17   47.40    6.40
  -8  -1  17   63.99    5.50
  -8   1  17   61.69    5.40
  -8   1  17   56.99    5.70
  -7  -1  17    3.70    3.00
  -7  -1  17    1.20    3.50
  -7   1  17   10.60    3.50
  -6  -1  17   16.20    4.50
  -6  -1  17   13.30    3.40
  -6  -1  17   20.70    4.20
  -6   1  17   17.30    5.00
  -6   1  17   17.40    5.00
  -5  -1  17    6.90    3.00
  -5  -1  17    8.00    3.00
  -5  -1  17    5.00    3.10
  -5   1  17    2.00    3.70
  -5   1  17   10.70    4.10
  -4  -1  17   23.60    5.60
  -4  -1  17   21.90    4.10
  -4  -1  17   20.20    4.10
  -4   1  17   24.10    5.60
  -3  -1  17   18.70    3.90
  -3  -1  17   22.50    6.10
  -3  -1  17   16.50    3.30
  -3   1  17    6.80    4.60
  -2  -1  17    5.60    2.70
  -2  -1  17   18.10    6.40
  -2  -1  17   12.80    3.00
  -2   1  17   10.50    4.00
  -1  -1  17    4.90    3.60
  -1  -1  17    5.50    2.60
  -1  -1  17    5.70    3.20
  -1   1  17    6.60    3.70
   0  -1  17   15.00    4.40
   0  -1  17   15.60    6.10
   0  -1  17   14.30    3.50
   0   1  17   12.90    4.40
   1  -1  17   13.60    3.60
   1  -1  17   16.90    3.50
   1  -1  17   14.90    4.80
   1   1  17   15.60    4.30
   2  -1  17   -1.60    2.30
   2  -1  17    1.50    3.20
   2  -1  17   -1.00    3.60
   2   1  17   -1.90    2.90
   3  -1  17    2.70    2.90
   3  -1  17    4.90    3.20
   3  -1  17   -2.50    2.10
   3   1  17   -1.10    2.50
   4  -1  17   20.70    6.10
   4  -1  17   11.80    3.90
   4  -1  17    6.80    2.60
   4   1  17    8.00    2.50
   5  -1  17   10.20    3.40
   5  -1  17   20.50    3.70
   5  -1  17   18.40    4.20
   5   1  17   12.70    3.70
   6  -1  17   19.10    5.70
   6  -1  17    8.30    3.20
   6  -1  17    1.90    2.90
   7  -1  17    0.90    2.60
   7  -1  17   18.90    6.00
   8  -1  17   17.70    5.80
   8  -1  17   12.80    3.80
   9  -1  17   26.30    4.20
   9  -1  17   15.30    5.50
  10  -1  17    7.90    3.50
  10  -1  17   28.50    6.30
 -10  -1 -17   18.00    4.20
 -14  -2  17    1.10    2.20
 -14   2  17   -0.30    3.00
 -13  -2  17   32.70    4.70
  13   2 -17   21.00    6.00
 -13   2  17   24.60    4.10
 -13   2  17   18.00    5.00
 -12  -2  17    7.00    2.60
 -12   2  17    8.10    3.30
  12   2 -17    2.90    4.50
 -12   2  17   12.60    4.00
 -11  -2  17   23.00    5.20
 -11  -2  17   16.30    4.50
 -11   2  17   19.10    4.60
  11   2 -17   13.60    4.50
 -11   2  17   25.10    4.70
 -10  -2  17    3.80    2.90
 -10  -2  17    0.80    2.80
  10   2 -17   -0.30    5.00
 -10   2  17    3.00    3.40
 -10   2  17    2.90    2.80
  -9  -2  17    2.20    2.80
  -9  -2  17    4.30    3.50
  -9  -2  17    1.50    2.80
   9   2 -17    4.20    4.70
  -9   2  17    3.30    3.10
  -9   2  17   -0.90    3.00
  -8  -2  17   47.80    4.90
  -8  -2  17   60.89    6.20
  -8  -2  17   48.70    5.80
  -8   2  17   50.99    5.40
  -8   2  17   49.40    5.10
   8   2 -17   37.30    7.30
  -7  -2  17   18.70    4.30
  -7  -2  17   19.20    4.10
  -7  -2  17   19.80    5.40
  -7   2  17   21.60    5.20
  -7   2  17   19.30    4.40
  -6  -2  17   18.60    3.80
  -6  -2  17    9.70    3.10
  -6  -2  17   12.90    5.10
  -6   2  17    9.80    3.50
  -6   2  17   13.00    4.10
  -5  -2  17   -0.80    2.80
  -5  -2  17    3.00    2.40
  -5  -2  17    7.40    2.90
  -5   2  17    2.60    3.60
  -5   2  17    0.10    2.90
  -4  -2  17   26.70    3.80
  -4  -2  17   24.90    5.10
  -4  -2  17   21.40    5.70
  -4   2  17   20.20    5.50
  -3  -2  17   34.70   10.10
  -3  -2  17   23.50    4.10
  -3  -2  17   20.30    3.70
  -3   2  17   33.10    5.60
  -2  -2  17    9.60    5.00
  -2  -2  17    9.40    3.30
  -2  -2  17    7.70    2.80
  -2   2  17    6.40    3.80
  -1  -2  17   16.40    3.70
  -1  -2  17    9.30    3.70
  -1  -2  17   13.30    4.50
   0  -2  17   31.30    5.90
   0  -2  17   24.70    4.50
   0  -2  17   25.60    4.00
   1  -2  17    3.80    2.50
   1  -2  17    4.00    4.00
   1  -2  17   -0.90    2.90
   2  -2  17   -1.40    2.80
   2  -2  17    0.50    2.30
   2  -2  17    3.40    3.00
   3  -2  17    4.90    2.40
   3  -2  17   10.10    4.20
   3  -2  17    4.90    2.90
   4  -2  17   14.00    3.20
   4  -2  17   16.00    3.90
   5  -2  17    4.20    2.40
   5  -2  17    0.90    2.80
   5  -2  17   -1.70    2.60
   6  -2  17    4.00    3.00
   6  -2  17    0.80    3.40
   6  -2  17   12.30    4.20
   7  -2  17   14.10    4.80
  -7  -2 -17   12.20    3.50
   7  -2  17   14.60    3.70
  -8  -2 -17    1.70    2.90
   8  -2  17   -2.70    2.30
   8  -2  17    1.60    3.30
   8  -2  17   -2.20    2.40
  -9  -2 -17   13.90    3.60
   9  -2  17    6.10    2.80
 -13  -3  17    3.00    3.50
 -13   3  17    3.00    2.40
 -12  -3  17    2.40    2.30
 -12   3  17    3.10    2.40
 -12   3  17   -3.60    7.30
 -11  -3  17    1.10    2.30
 -11   3  17   -0.20    2.30
 -11   3  17    0.90    3.70
 -10  -3  17    2.10    2.40
 -10  -3  17    2.40    2.30
 -10  -3  17    8.30    3.60
 -10   3  17   -0.40    2.40
 -10   3  17   -0.30    3.30
  -9  -3  17   -0.30    3.00
  -9  -3  17    3.40    2.90
  -9  -3  17    3.60    4.10
  -9   3  17    5.20    3.00
  -9   3  17    4.10    3.40
  -8  -3  17   15.90    5.60
  -8  -3  17   16.30    4.40
  -8   3  17   12.10    3.70
  -8   3  17    4.40    3.70
  -7  -3  17    0.60    2.80
  -7  -3  17    0.80    2.60
  -7  -3  17    3.80    2.90
  -7   3  17   -1.30    2.60
  -7   3  17    1.50    3.20
  -6  -3  17    4.10    2.40
  -6  -3  17   13.40    4.10
  -6  -3  17    6.30    4.80
  -6   3  17   10.00    2.80
  -6   3  17    9.30    3.40
  -5  -3  17    3.20    2.50
  -5  -3  17   -3.00    2.80
  -5  -3  17    0.40    2.60
  -5   3  17    3.00    2.90
  -5   3  17    1.50    4.00
  -4  -3  17    3.10    2.60
  -4  -3  17    0.40    2.70
  -4  -3  17    4.00    2.40
  -4   3  17    2.90    4.30
  -4   3  17    3.30    3.00
  -3  -3  17    6.00    3.10
  -3  -3  17    8.50    2.90
  -3  -3  17   14.20    3.40
  -3   3  17    3.90    4.90
  -2  -3  17   18.90    5.90
  -2  -3  17   10.50    3.30
  -2  -3  17   17.10    3.90
  -1  -3  17    0.20    2.80
  -1  -3  17    4.90    3.10
  -1  -3  17    0.10    2.50
   0  -3  17   24.40    3.80
   0  -3  17   20.80    3.90
  -1  -3 -17   -1.50    4.50
  -1  -3 -17   11.70    8.40
   1  -3  17    3.10    2.90
   1  -3  17    1.00    2.30
   1  -3  17    4.10    3.30
   2  -3  17    7.80    2.50
  -2  -3 -17   21.90    6.00
   2  -3  17   10.90    3.50
   2  -3  17   16.00    5.10
  -3  -3 -17   20.90    5.30
   3  -3  17   21.20    4.90
   3  -3  17   18.40    3.70
   3  -3  17   19.50    4.90
  -4  -3 -17   15.70    5.00
   4  -3  17    6.80    3.30
   4  -3  17    2.90    2.30
   4  -3  17    3.00    2.60
   5  -3  17    1.00    2.40
  -5  -3 -17    4.80    3.20
   5  -3  17    3.60    2.90
   5  -3  17   -0.10    3.30
   6  -3  17    3.50    4.10
  -6  -3 -17   16.10    4.30
   6  -3  17   10.20    4.10
   7  -3  17    5.90    3.20
  -7  -3 -17    0.10    3.20
   7  -3  17    5.40    2.30
 -10  -4  17    3.80    2.40
 -10   4  17    3.50    2.40
  -9  -4  17   -0.60    2.40
  -9  -4  17    3.30    2.90
  -9   4  17    4.50    2.40
  -8  -4  17    0.60    3.60
  -8  -4  17    0.10    3.10
  -8  -4  17    3.80    2.40
  -8   4  17   -0.50    2.60
  -7  -4  17    4.20    2.30
  -7  -4  17    0.90    2.90
  -7  -4  17   -3.00    3.10
  -7   4  17   -3.30    3.80
  -6  -4  17   18.10    4.30
  -6  -4  17   12.70    4.30
  -6  -4  17   12.40    3.50
  -6   4  17   11.80    3.90
  -5  -4  17   33.90    4.60
  -5  -4  17   34.90    6.70
  -5  -4  17   22.30    3.40
  -5   4  17   28.70    6.10
  -4  -4  17   13.20    3.20
  -4  -4  17   10.00    3.70
  -4  -4  17   15.90    5.60
  -4   4  17   11.30    5.30
  -3  -4  17   -2.20    2.10
  -3  -4  17    0.80    2.90
  -3  -4  17   -1.10    3.00
  -3   4  17   -8.20    6.00
  -2  -4  17   -0.40    2.30
  -2  -4  17    1.50    2.50
  -2  -4  17    2.90    3.30
  -1  -4  17   -5.90    5.40
  -1  -4  17    2.40    2.70
   1  -4 -17   -1.40    3.20
  -1  -4  17    2.00    2.30
   0  -4  17    4.70    3.80
   0  -4  17    5.50    3.60
   0  -4  17    3.60    3.00
   0  -4 -17    9.70    3.70
   1  -4  17    3.70    2.60
   1  -4  17    3.20    3.60
   1  -4  17   -1.30    3.00
  -1  -4 -17    4.60    4.20
  -2  -4 -17    6.50    4.90
   2  -4  17    7.30    3.40
   2  -4  17    5.50    2.40
   2  -4  17    9.00    2.90
   3  -4  17    1.90    2.90
   3  -4  17    7.50    2.20
   4  -4  17   15.00    5.00
 -15   0  18    4.20    3.80
 -14   0  18    6.80    3.60
 -13   0  18    1.00    3.30
 -13   0  18    6.70    5.00
 -12   0  18  120.59    8.10
 -12   0  18  137.89    7.70
 -11   0  18    6.40    4.00
 -11   0  18   -0.40    3.30
 -10   0  18    9.90    4.50
 -10   0  18   26.90    6.30
  -9   0  18   -3.70    4.20
  -9   0  18   -1.70    4.00
  -9   0  18    0.40    3.80
  -8   0  18    8.10    3.80
  -8   0  18   11.60    4.70
  -8   0  18    4.60    3.90
  -7   0  18    5.50    4.10
  -7   0  18    3.70    4.30
  -7   0  18   -4.10    4.90
  -6   0  18   64.99    7.70
  -6   0  18   74.59    6.60
  -5   0  18    1.10    3.40
  -5   0  18    3.00    3.50
  -5   0  18    3.80    5.20
  -4   0  18   34.50    7.90
  -4   0  18   33.40    4.70
  -4   0  18   35.20    5.70
  -3   0  18    1.70    3.50
  -3   0  18    1.20    4.40
  -3   0  18   -0.20    2.60
  -2   0  18   28.60    7.70
  -2   0  18   21.90    3.70
  -2   0  18   16.50    5.10
  -1   0  18    8.00    4.00
  -1   0  18    2.60    2.10
  -1   0  18    2.90    4.00
   0   0  18   35.70    9.60
   0   0  18   25.10    7.30
   1   0  18   -0.50    4.10
   1   0  18    0.30    4.50
   1   0  18    1.00    2.20
   2   0  18   29.30    5.90
   2   0  18   20.30    3.90
   2   0  18   13.50    5.20
   3   0  18   -2.10    4.90
   3   0  18    0.60    2.60
   3   0  18    4.00    3.90
   4   0  18   -2.00    3.90
   4   0  18    2.50    2.60
   4   0  18   -0.60    5.00
   5   0  18    6.10    3.90
   5   0  18    0.70    2.50
   6   0  18    2.30    4.00
   6   0  18    0.80    2.40
   7   0  18    2.30    4.10
   8   0  18   58.99    7.30
 -15   1  18   -0.70    3.30
 -14  -1  18    8.50    5.40
 -14  -1  18   -1.00    2.40
 -14   1  18    1.50    3.10
  14   1 -18   -7.80    3.70
 -13  -1  18    3.20    2.50
 -13  -1  18   -8.40    5.20
 -13   1  18   -0.90    3.20
  13   1 -18    3.50    4.50
 -12  -1  18   13.30    4.80
 -12  -1  18  -10.20    5.20
  12   1 -18    8.50    4.20
 -12   1  18    2.00    3.60
 -12   1  18    6.60    3.40
 -11  -1  18   -8.70    5.50
 -11  -1  18    3.00    3.00
 -11   1  18    6.10    3.50
 -10  -1  18   28.40    4.70
 -10  -1  18   36.60    5.60
 -10   1  18   33.40    5.40
 -10   1  18   32.40    5.30
  -9  -1  18    0.50    3.20
  -9  -1  18    3.10    3.30
  -9   1  18    1.80    3.60
  -9   1  18   -1.20    3.60
  -8  -1  18   71.59    5.80
  -8  -1  18   58.19    6.80
  -8   1  18   53.69    6.00
  -8   1  18   53.99    6.20
  -7  -1  18   45.80    5.00
  -7  -1  18   49.70    6.30
  -7  -1  18   40.40    5.80
  -7   1  18   34.70    5.80
  -7   1  18   37.00    5.80
  -6  -1  18   32.70    6.00
  -6  -1  18   42.50    5.70
  -6   1  18   43.60    6.30
  -6   1  18   47.80    6.30
  -5  -1  18   14.00    4.30
  -5  -1  18   23.20    5.80
  -5   1  18   17.00    4.30
  -4  -1  18    0.30    3.00
  -4  -1  18   -2.50    2.80
  -3  -1  18    0.40    3.30
  -3  -1  18    0.90    3.00
  -3   1  18    5.40    5.30
  -2  -1  18   68.09    6.70
  -2  -1  18   68.39    5.20
  -1  -1  18    3.80    3.30
  -1  -1  18    6.30    3.50
  -1  -1  18    3.20    2.30
  -1   1  18    2.90    4.10
   0  -1  18   41.60    7.00
   0  -1  18   41.90    5.20
   0  -1  18   41.40    4.20
   0   1  18   53.09    4.70
   1  -1  18    4.10    3.40
   1  -1  18   -0.50    2.20
   1  -1  18    1.70    3.50
   1   1  18    2.60    2.70
   2  -1  18    6.50    3.30
   2  -1  18    3.20    3.30
   2  -1  18    2.20    2.00
   2   1  18    2.10    2.80
   3  -1  18    3.10    2.10
   3  -1  18    0.60    3.50
   3  -1  18    4.10    3.20
   3   1  18    2.30    2.40
   4  -1  18    9.10    3.40
   4  -1  18    6.00    2.70
   4   1  18   10.70    3.80
   5  -1  18   -0.50    2.90
   5  -1  18    1.20    2.90
   5  -1  18    2.30    3.50
   6  -1  18    0.50    2.50
   6  -1  18    2.10    2.90
   6  -1  18    3.10    3.40
   7  -1  18   43.80    6.00
   7  -1  18   40.50    3.90
   8  -1  18    1.00    3.10
   8  -1  18   18.80    6.80
  -9  -1 -18   23.50    3.70
   9  -1  18   33.10    5.40
 -14  -2  18    0.50    3.00
 -14   2  18   -1.00    3.10
  14   2 -18   -3.00    3.20
 -13  -2  18    3.90    3.60
 -13   2  18    7.20    3.30
 -13   2  18    3.40    6.70
 -12  -2  18   15.00    6.00
 -12   2  18   10.50    3.80
 -12   2  18   21.30    4.50
  12   2 -18    8.30    5.90
 -11  -2  18   -1.20    2.50
 -11   2  18    2.00    3.60
  11   2 -18   -5.40    5.70
 -11   2  18    2.00    3.10
 -10  -2  18   10.70    3.60
 -10  -2  18   12.40    4.70
 -10   2  18   15.10    4.90
  10   2 -18    5.10    6.00
 -10   2  18   20.90    4.90
  -9  -2  18    0.20    2.90
  -9  -2  18    3.20    3.30
  -9  -2  18   -2.90    3.80
  -9   2  18    2.90    3.60
  -9   2  18    2.60    3.60
  -8  -2  18   14.60    4.80
[truncated: 30,663 more chars]
