# Supplementary material for: Crystal structure of N-[(8E)-12-methyl-14-phenyl-10,13,14,16-tetra­aza­tetra­cyclo­[7.7.0.02,7.011,15]hexa­deca-1(16),2,4,6,9,11(15),12-heptaen-8-yl­idene]hydroxyl­amine 1,4-dioxane hemisolvate
Source: Acta Crystallogr E Crystallogr Commun. 2015 Jan 3;71(Pt 2):o75–6. doi: 10.1107/S2056989014027285 (PMC4384549; doi:10.1107/S2056989014027285)
Supplement: Supplementary file 2 [file e-71-00o75-Isup2.hkl]

#
# h,k,l, Fc-squared, Fo-squared, sigma(Fo-squared), status flag
#
data_I
_shelx_title ' SKM077_0m_a.res in P2(1)/n'
_shelx_refln_list_code          4
_shelx_F_calc_maximum      200.25
_exptl_crystal_F_000       776.00
_reflns_d_resolution_high  0.8367

loop_
 _space_group_symop_operation_xyz
 'x, y, z'
 '-x+1/2, y+1/2, -z+1/2'
 '-x, -y, -z'
 'x-1/2, -y-1/2, z-1/2'

_cell_length_a    15.8019
_cell_length_b     5.5675
_cell_length_c    20.4756
_cell_angle_alpha  90.000
_cell_angle_beta  102.093
_cell_angle_gamma  90.000

_shelx_F_squared_multiplier     1.000

loop_
 _refln_index_h
 _refln_index_k
 _refln_index_l
 _refln_F_squared_calc
 _refln_F_squared_meas
 _refln_F_squared_sigma
 _refln_observed_status
   2   0   0      20784.85      20426.41       700.85 o
   4   0   0         46.67         30.12         3.33 o
   6   0   0          9.22          5.64         3.56 o
   8   0   0         13.15         24.23         4.66 o
  10   0   0         39.40         35.41         7.83 o
  12   0   0        505.55        557.36        27.89 o
  14   0   0       1133.04       1158.43        35.76 o
  16   0   0          4.72          3.44         9.13 o
  18   0   0         10.94          2.32        11.51 o
   1   1   0       1244.76       1191.04        20.86 o
   2   1   0         13.36         27.74         2.67 o
   3   1   0       2154.85       2299.27        40.22 o
   4   1   0          9.33         19.72         2.45 o
   5   1   0       2098.29       1927.64        34.17 o
   6   1   0       1020.04        879.65        13.87 o
   7   1   0        753.71        731.47        12.07 o
   8   1   0         17.77         27.08         3.38 o
   9   1   0        779.54        754.02        11.08 o
  10   1   0        324.65        323.79         7.57 o
  11   1   0        142.48        126.95         6.85 o
  12   1   0        159.89        157.67         8.43 o
  13   1   0        390.62        355.84        11.49 o
  14   1   0         73.59         96.50         9.56 o
  15   1   0          0.00          0.06         6.09 o
  16   1   0         89.83         93.21        10.80 o
  17   1   0          6.53         20.54        12.46 o
  18   1   0          0.07         -1.94         5.63 o
   0   2   0          5.82          9.97         3.11 o
   1   2   0       1471.06       1564.88        27.79 o
   2   2   0         41.50         37.56         3.28 o
   3   2   0         45.22         49.63         3.68 o
   4   2   0        232.47        210.18         5.11 o
   5   2   0        987.31        924.44        14.82 o
   6   2   0        480.54        482.32        10.37 o
   7   2   0          0.05          1.66         3.44 o
   8   2   0        365.48        361.70         7.74 o
   9   2   0        141.54        139.55         6.51 o
  10   2   0        147.32        148.73         7.69 o
  11   2   0         44.04         41.48         5.75 o
  12   2   0        371.00        354.92        10.88 o
  13   2   0         26.68         24.69         7.55 o
  14   2   0        149.84        179.60         9.74 o
  15   2   0         20.93          7.34         6.11 o
  16   2   0          3.28         12.48         6.70 o
  17   2   0         51.46         52.67        10.10 o
   1   3   0        734.18        744.50        11.99 o
   2   3   0        962.61        906.03        13.91 o
   3   3   0        171.69        194.78         6.19 o
   4   3   0         75.47         60.33         6.80 o
   5   3   0         28.98         26.65         4.61 o
   6   3   0         60.85         45.74         5.39 o
   7   3   0        104.09        109.41        11.01 o
   8   3   0         56.52         73.70         7.40 o
   9   3   0        326.83        348.69        11.02 o
  10   3   0          1.04         -3.64         5.64 o
  11   3   0        456.54        469.85        18.50 o
  12   3   0         48.33         34.16         7.46 o
  13   3   0          6.46         12.00         7.32 o
  14   3   0          4.66         10.23         7.28 o
  15   3   0          4.36          4.71         7.88 o
  16   3   0          0.39         10.30         9.73 o
   0   4   0         66.06         80.41        11.24 o
   1   4   0         99.96        104.50         7.31 o
   2   4   0         12.89         17.01         6.41 o
   3   4   0          5.60         -0.87         5.01 o
   4   4   0        133.36        146.61         8.25 o
   5   4   0         36.06         31.47         5.96 o
   6   4   0        223.54        247.63        13.05 o
   7   4   0          0.83          7.31         6.25 o
   8   4   0        178.20        223.28        12.33 o
   9   4   0          9.84          9.75         8.79 o
  10   4   0         73.19         74.77        11.62 o
  11   4   0         96.26        118.10        14.46 o
  12   4   0         40.38         38.45         8.30 o
  13   4   0         78.88        112.52        27.01 o
  14   4   0         64.64         59.41        11.77 o
   1   5   0          8.61         11.49         7.34 o
   2   5   0          0.28          1.56         6.39 o
   3   5   0         16.46          9.60         6.70 o
   4   5   0         53.53         65.73         9.14 o
   5   5   0        122.38        104.55         9.77 o
   6   5   0        232.79        228.32        13.22 o
   7   5   0        301.14        303.40        12.17 o
   8   5   0         51.83         63.88         8.52 o
   9   5   0        105.92         91.58         9.90 o
  10   5   0          5.48         10.78         7.16 o
  11   5   0         23.12         22.70         7.70 o
  12   5   0          5.08         13.74         7.70 o
   0   6   0        163.98        141.42        23.43 o
   1   6   0         54.34         68.68        26.10 o
   2   6   0         76.71         68.70        31.04 o
   3   6   0          5.75         -6.83        24.26 o
   4   6   0         27.55          2.44        18.90 o
   5   6   0         10.47         30.68        17.60 o
   6   6   0         55.23         76.59        15.15 o
   7   6   0         19.70         53.61        12.99 o
 -17   0   1        109.35        144.37        15.08 o
 -15   0   1         52.67         27.34         9.58 o
 -13   0   1        121.07         88.31        11.87 o
 -11   0   1        372.72        386.19        19.32 o
  -9   0   1       3111.29       2926.73        52.36 o
  -7   0   1       1342.13       1316.18        38.58 o
  -5   0   1       1180.43        930.87        24.13 o
  -3   0   1       1732.46       1814.29        48.70 o
  -1   0   1        420.85        456.77        11.63 o
   1   0   1       8182.23       7800.44       189.50 o
   3   0   1       3818.18       4350.99       171.20 o
   5   0   1        118.26        197.65         7.49 o
   7   0   1        197.97        268.91        16.86 o
   9   0   1         95.86         75.10         7.69 o
  11   0   1         35.13         27.22         7.78 o
  13   0   1       1872.38       1726.34        38.90 o
  15   0   1        168.39        149.89        14.91 o
  17   0   1         18.99         17.27         9.87 o
 -18   1   1          1.82         -1.22         5.73 o
 -17   1   1          1.28          1.11         6.43 o
 -16   1   1         13.80         25.12         6.67 o
 -15   1   1         36.34         34.38         6.19 o
 -14   1   1        474.14        524.30        13.66 o
 -13   1   1         23.86         26.50         5.68 o
 -12   1   1         25.05         15.63         5.07 o
 -11   1   1          1.56          4.01         4.55 o
 -10   1   1         73.19         77.88         5.26 o
  -9   1   1         48.18         39.69         3.78 o
  -8   1   1        348.57        348.51         9.44 o
  -7   1   1        460.46        447.19         8.55 o
  -6   1   1       3908.91       3569.22        61.55 o
  -5   1   1        265.31        304.32         8.50 o
  -4   1   1        139.27        161.80         4.26 o
  -3   1   1       4190.67       4027.04        69.63 o
  -2   1   1       1875.38       2056.01        41.30 o
  -1   1   1         11.91         27.09         2.53 o
   0   1   1       8384.69       8133.38       139.29 o
   1   1   1       7427.31       7335.55       125.72 o
   2   1   1        423.37        391.31         9.50 o
   3   1   1          0.03          3.21         1.36 o
   4   1   1        745.78        815.50        16.50 o
   5   1   1        742.03        641.44        11.17 o
   6   1   1         74.67         94.96         4.19 o
   7   1   1        419.47        449.27         7.83 o
   8   1   1         83.35        101.42         6.14 o
   9   1   1        221.66        245.13         6.40 o
  10   1   1         60.81         62.23         8.57 o
  11   1   1         49.68         65.55         6.73 o
  12   1   1        132.57        155.35         8.51 o
  13   1   1         81.74         80.00         8.12 o
  14   1   1         20.65         26.66         6.33 o
  15   1   1         31.21         31.41        10.26 o
  16   1   1         34.01         19.89         6.22 o
  17   1   1         41.79         40.86         8.90 o
  18   1   1         41.64         87.55        11.46 o
 -17   2   1          0.07          6.27         6.70 o
 -16   2   1        147.84        167.66        11.44 o
 -15   2   1        216.57        206.95        10.86 o
 -14   2   1         74.15         97.22         9.72 o
 -13   2   1        500.20        422.27        20.26 o
 -12   2   1        446.62        412.63        10.89 o
 -11   2   1         24.14         27.00         5.36 o
 -10   2   1        289.75        298.83         7.84 o
  -9   2   1         40.48         32.33         4.34 o
  -8   2   1          3.19          2.52         3.70 o
  -7   2   1        482.22        506.85        11.77 o
  -6   2   1          1.46         16.62         3.56 o
  -5   2   1          3.08          9.16         3.40 o
  -4   2   1          8.58          6.40         2.53 o
  -3   2   1          7.78          5.27         1.98 o
  -2   2   1        173.18        160.06         4.06 o
  -1   2   1        810.15        821.36        13.67 o
   0   2   1        344.95        356.56         7.69 o
   1   2   1        162.25        151.06         3.85 o
   2   2   1       1649.29       1432.88        21.00 o
   3   2   1         91.89         84.62         3.48 o
   4   2   1         13.77         35.78         4.01 o
   5   2   1        231.76        233.85         6.14 o
   6   2   1        476.81        570.19        12.53 o
   7   2   1         78.31         85.21         5.20 o
   8   2   1         55.12         55.79         5.61 o
   9   2   1          9.78          7.50         4.83 o
  10   2   1        127.27        126.03         7.40 o
  11   2   1        148.56        147.06         7.63 o
  12   2   1        157.07        139.37         7.84 o
  13   2   1        229.46        283.58        10.27 o
  14   2   1         48.58         45.24         7.32 o
  15   2   1         59.35         66.40         9.25 o
  16   2   1          0.09         11.50         8.14 o
  17   2   1          8.71         16.39         9.48 o
 -16   3   1          0.11         12.33        13.98 o
 -15   3   1         11.51         -2.07         7.29 o
 -14   3   1        109.29        113.84        11.02 o
 -13   3   1          1.61          3.28         6.90 o
 -12   3   1          8.17          0.91         7.24 o
 -11   3   1         31.01         20.08         6.38 o
 -10   3   1         93.31         79.22        10.27 o
  -9   3   1         90.90         94.49         6.90 o
  -8   3   1        222.64        236.27        13.97 o
  -7   3   1          4.75         -3.91         4.26 o
  -6   3   1       1711.30       1842.01        33.20 o
  -5   3   1        138.12        155.87         5.96 o
  -4   3   1        176.44        195.53         5.96 o
  -3   3   1         84.75         70.85         6.60 o
  -2   3   1          9.61          9.54         3.19 o
  -1   3   1         26.90         23.50         3.62 o
   0   3   1         28.43         31.16         3.82 o
   1   3   1        478.95        520.83         9.33 o
   2   3   1        497.18        540.78        10.16 o
   3   3   1         78.31         57.49         4.72 o
   4   3   1       1009.59       1011.67        24.17 o
   5   3   1         23.32         20.10         4.42 o
   6   3   1        178.51        173.33         9.80 o
   7   3   1         48.09         58.38        11.68 o
   8   3   1         79.88         71.89         7.17 o
   9   3   1         26.11         28.09         5.38 o
  10   3   1          4.56         19.28         9.65 o
  11   3   1         12.86         16.84        12.99 o
  12   3   1          5.68          5.36         7.08 o
  13   3   1         34.75         32.35         9.70 o
  14   3   1          0.41         -0.65         7.42 o
  15   3   1          3.48         12.07        19.32 o
  16   3   1          6.50          4.78        10.58 o
 -14   4   1          9.22         -2.90         8.25 o
 -13   4   1          0.03         -7.04         7.04 o
 -12   4   1         46.20         65.37        13.47 o
 -11   4   1         29.30         34.97         7.56 o
 -10   4   1        125.72        129.36        14.80 o
  -9   4   1        112.40        107.37         9.89 o
  -8   4   1         47.90         42.01         7.26 o
  -7   4   1          0.10          2.79         5.85 o
  -6   4   1        129.88        138.85         8.41 o
  -5   4   1          9.97          2.74         4.94 o
  -4   4   1         40.56         44.65         6.27 o
  -3   4   1         14.49         20.36         5.21 o
  -2   4   1         21.48         29.31         5.76 o
  -1   4   1        234.93        225.95        12.05 o
   0   4   1         69.88         75.00         6.96 o
   1   4   1         54.51         64.93         7.35 o
   2   4   1          2.36          7.63         5.11 o
   3   4   1        126.08        125.43         8.13 o
   4   4   1          5.60         10.56         5.51 o
   5   4   1        137.70        130.11        10.74 o
   6   4   1         29.62         22.35         7.36 o
   7   4   1         34.81         49.35         7.76 o
   8   4   1        155.88        146.76        18.91 o
   9   4   1          0.85          4.77         8.66 o
  10   4   1          0.68         -4.52         6.31 o
  11   4   1          0.08          0.59         6.70 o
  12   4   1          8.80         14.78        10.76 o
  13   4   1          2.83          0.17         8.25 o
  14   4   1         46.12         34.04        16.44 o
 -12   5   1         29.53         58.28        12.13 o
 -11   5   1         20.98         15.75         7.17 o
 -10   5   1          0.18         -0.49         6.98 o
  -9   5   1         25.29         22.29         6.96 o
  -8   5   1          6.87          3.28         6.60 o
  -7   5   1          2.27         -1.03         7.01 o
  -6   5   1         27.21         22.53         6.76 o
  -5   5   1        303.68        305.83        11.59 o
  -4   5   1         49.58         54.45        11.81 o
  -3   5   1          4.54         -0.22         6.62 o
  -2   5   1          4.97          9.37         6.47 o
  -1   5   1         26.19         31.11         9.63 o
   0   5   1          2.87          8.05         7.16 o
   1   5   1         25.89         21.48         7.49 o
   2   5   1         59.46         64.44         8.43 o
   3   5   1         16.12         17.62         6.72 o
   4   5   1        194.27        214.54        10.62 o
   5   5   1         94.77         94.11        10.34 o
   6   5   1         46.77         51.09         9.00 o
   7   5   1          0.01          1.93         6.92 o
   8   5   1         81.94         91.41        11.37 o
   9   5   1        116.53        114.57         9.73 o
  10   5   1         70.87         36.36         9.55 o
  11   5   1         22.87         22.20         7.27 o
  -7   6   1         80.97         89.09        34.12 o
  -6   6   1          3.46         -1.76         9.06 o
  -5   6   1          2.80        -10.29        10.29 o
  -4   6   1         10.49         57.87        14.28 o
  -3   6   1         33.55         55.77        27.13 o
  -2   6   1         19.32         16.08        12.34 o
  -1   6   1          0.20          3.30        15.42 o
   0   6   1         54.80         44.01        12.13 o
   1   6   1         52.52         21.77        12.14 o
   2   6   1         15.43         11.43        11.54 o
   3   6   1         40.38         51.29        18.91 o
   4   6   1          8.67          0.15        18.91 o
   5   6   1          0.83         24.09        25.06 o
   6   6   1         12.21          9.73        15.21 o
   7   6   1          5.69          5.01        11.16 o
 -18   0   2          4.92          3.72         7.07 o
 -16   0   2         90.74        103.57        12.10 o
 -14   0   2         76.86         86.56        16.20 o
 -12   0   2        176.68        147.19        24.87 o
 -10   0   2       1022.49        943.62        22.29 o
  -8   0   2         28.05         32.03         4.75 o
  -6   0   2        632.99        588.74        13.52 o
  -4   0   2          9.22         -1.87         1.87 o
  -2   0   2       4359.08       4246.22       103.20 o
   0   0   2       4316.28       4151.31       143.06 o
   2   0   2         21.56         17.61         2.17 o
   4   0   2       2063.21       2266.82        78.09 o
   6   0   2      13199.56      13161.69       295.23 o
   8   0   2       1957.48       1938.93       112.00 o
  10   0   2          3.13         -5.58         5.58 o
  12   0   2         51.10         34.06         9.09 o
  14   0   2        296.53        343.30        18.06 o
  16   0   2         15.92          0.32         8.43 o
  18   0   2          4.71         11.78         8.19 o
 -18   1   2          0.13         12.27         6.59 o
 -17   1   2          0.32         -1.27         5.38 o
 -16   1   2          2.03         15.55         5.93 o
 -15   1   2          2.10          4.73         5.67 o
 -14   1   2          1.68         -4.07         6.26 o
 -13   1   2          6.67         -2.60         6.42 o
 -12   1   2         19.20         20.54         5.07 o
 -11   1   2        116.70        119.08         6.32 o
 -10   1   2        165.88        161.78         6.14 o
  -9   1   2          3.86         -2.67         3.41 o
  -8   1   2          4.43          7.72         2.90 o
  -7   1   2         65.84         96.80         4.47 o
  -6   1   2       5301.78       5414.46        71.07 o
  -5   1   2        157.33        169.28         4.31 o
  -4   1   2        866.74        829.42        15.26 o
  -3   1   2        315.98        385.74         7.66 o
  -2   1   2       2735.44       2334.43        46.84 o
  -1   1   2        399.53        348.87         8.07 o
   0   1   2       1223.16       1078.61        27.33 o
   1   1   2          4.57         21.75         4.11 o
   2   1   2        177.91        178.41         6.10 o
   3   1   2       1443.31       1368.58        24.25 o
   4   1   2        121.47         67.59         3.44 o
   5   1   2         84.53        103.01         5.90 o
   6   1   2        835.21        773.81        12.71 o
   7   1   2        474.05        490.83         8.82 o
   8   1   2        531.75        502.82         9.36 o
   9   1   2        515.09        538.15         9.55 o
  10   1   2         22.27         26.28         4.47 o
  11   1   2         22.36         27.29         7.99 o
  12   1   2        138.83        133.64         8.80 o
  13   1   2         82.46         55.13         7.29 o
  14   1   2        373.21        358.31        17.42 o
  15   1   2          8.13         10.37         7.22 o
  16   1   2          6.77          5.55         5.72 o
  17   1   2          0.22          5.42         5.50 o
 -17   2   2         22.52         18.58         7.36 o
 -16   2   2          2.45         19.54         7.46 o
 -15   2   2          5.22         -3.10         5.88 o
 -14   2   2         14.49         16.27         6.30 o
 -13   2   2          7.32          2.74         7.26 o
 -12   2   2         26.41         26.41         7.09 o
 -11   2   2        330.05        326.54         8.39 o
 -10   2   2          2.84          0.77         3.98 o
  -9   2   2         26.02         21.47         4.00 o
  -8   2   2          1.04          1.09         3.85 o
  -7   2   2       1612.83       1604.24        22.58 o
  -6   2   2         13.31         23.70         3.31 o
  -5   2   2        704.16        608.76         9.28 o
  -4   2   2        697.21        721.54        10.93 o
  -3   2   2        170.19        145.95         4.20 o
  -2   2   2        318.74        298.68         5.71 o
  -1   2   2       1068.70       1084.13        17.65 o
   0   2   2        243.16        193.06         5.75 o
   1   2   2        423.45        307.44         5.68 o
   2   2   2          2.74          0.46         1.96 o
   3   2   2         60.09         38.24         3.28 o
   4   2   2        357.06        359.38         7.23 o
   5   2   2        115.00        131.96         5.37 o
   6   2   2         27.32         30.65         5.98 o
   7   2   2        778.06        831.66        22.43 o
   8   2   2        147.81        127.60         7.78 o
   9   2   2         11.41          8.52         4.43 o
  10   2   2         63.26         81.54         6.65 o
  11   2   2        180.81        183.40         7.93 o
  12   2   2         76.30         70.86         7.25 o
  13   2   2         13.03         16.71         5.95 o
  14   2   2         48.29         53.77         8.03 o
  15   2   2          0.08          5.93        11.52 o
  16   2   2          1.18          1.25         9.08 o
  17   2   2         15.96         10.28        10.28 o
 -16   3   2          3.50         17.12         8.89 o
 -15   3   2        105.31         90.54        14.30 o
 -14   3   2        119.08        111.57        11.73 o
 -13   3   2        119.08        116.48        13.39 o
 -12   3   2          5.04          0.77         5.99 o
 -11   3   2         35.19         26.13         5.98 o
 -10   3   2          2.76          6.09         5.17 o
  -9   3   2         41.43         49.55         6.05 o
  -8   3   2         13.60         20.07         5.09 o
  -7   3   2          6.34         11.22         4.38 o
  -6   3   2        218.14        249.34         7.67 o
  -5   3   2        930.48        929.36        18.92 o
  -4   3   2          0.72          4.86         3.30 o
  -3   3   2        890.35       1010.75        15.55 o
  -2   3   2        270.91        277.63         6.29 o
  -1   3   2        624.71        658.35        10.21 o
   0   3   2        287.94        315.64         7.34 o
   1   3   2         26.20         38.56         4.49 o
   2   3   2        108.91        119.71         7.47 o
   3   3   2          8.61          8.95         4.81 o
   4   3   2          0.32         -3.12         4.31 o
   5   3   2        562.39        582.39        12.32 o
   6   3   2        284.68        278.59         9.30 o
   7   3   2        171.15        166.02         8.10 o
   8   3   2        210.77        195.78         9.40 o
   9   3   2        298.71        268.45        13.96 o
  10   3   2        170.86        173.52        13.18 o
  11   3   2         39.18         42.69         6.94 o
  12   3   2         35.57         32.60         7.19 o
  13   3   2         17.83          4.87         7.36 o
  14   3   2          6.08         -0.14         7.47 o
  15   3   2         21.04         13.49         8.11 o
  16   3   2         11.93         -4.11        11.51 o
 -14   4   2          0.04          7.15         8.66 o
 -13   4   2          7.06         18.05         7.27 o
 -12   4   2        104.28        104.48        10.46 o
 -11   4   2         54.73         64.69        10.25 o
 -10   4   2         26.75         32.69         8.72 o
  -9   4   2        505.58        542.19        14.93 o
  -8   4   2        226.17        220.18        10.79 o
  -7   4   2          8.51          5.16         5.59 o
  -6   4   2          0.54         -4.63         5.37 o
  -5   4   2         34.01         25.85         5.22 o
  -4   4   2         74.21         79.80         6.86 o
  -3   4   2          2.87          2.88         5.31 o
  -2   4   2        175.58        154.45         8.27 o
  -1   4   2          5.82          8.39         5.35 o
   0   4   2        139.62        151.58         8.24 o
   1   4   2        425.88        421.67        11.50 o
   2   4   2        160.53        150.98         8.27 o
   3   4   2        346.80        349.95        10.90 o
   4   4   2         11.84         15.11         5.62 o
   5   4   2         17.90         24.61         6.91 o
   6   4   2         36.17         33.52         7.27 o
   7   4   2         96.34        110.26         9.39 o
   8   4   2        207.52        226.53        11.52 o
   9   4   2          0.01          5.73         6.70 o
  10   4   2          1.58         -5.60         7.01 o
  11   4   2         37.82         31.55         7.84 o
  12   4   2         19.43          6.58         8.82 o
  13   4   2         70.37         44.60         9.27 o
  14   4   2         60.12         78.74        12.06 o
 -12   5   2          3.86         11.84         8.57 o
 -11   5   2          5.05         -1.63         6.75 o
 -10   5   2         22.91         24.46         8.67 o
  -9   5   2          1.51          4.92         7.55 o
  -8   5   2         59.16         58.97        10.12 o
  -7   5   2        141.63        170.13        16.55 o
  -6   5   2         33.73         36.59         9.61 o
  -5   5   2         49.24         47.03         8.66 o
  -4   5   2          1.00          0.99         7.12 o
  -3   5   2         60.35         79.87         8.92 o
  -2   5   2         55.48         44.20         8.74 o
  -1   5   2          5.21         -4.19         8.31 o
   0   5   2         76.03         61.90        10.45 o
   1   5   2         32.53         34.00        12.37 o
   2   5   2         18.95         17.04         6.72 o
   3   5   2          6.84          0.10         7.04 o
   4   5   2         21.28         29.25        14.45 o
   5   5   2          7.66          7.56         6.94 o
   6   5   2          3.14         10.89         6.95 o
   7   5   2          2.27          1.08         6.70 o
   8   5   2         20.50         14.59         9.35 o
   9   5   2          5.60          4.08        11.14 o
  10   5   2          0.00          0.92         6.77 o
  11   5   2          6.11          2.63         7.12 o
  -8   6   2          3.48        -19.32        19.32 o
  -6   6   2          5.08         -9.87        10.17 o
  -5   6   2         16.31         11.81        11.19 o
  -4   6   2          5.57         10.00        13.79 o
  -3   6   2          0.48          3.53        13.33 o
  -2   6   2        112.77        114.60        17.43 o
  -1   6   2         10.48         15.21        17.47 o
   0   6   2         79.26         35.53        10.81 o
   1   6   2         33.64         37.42        12.74 o
   2   6   2          0.15          6.93        10.25 o
   3   6   2          7.70          2.50         9.47 o
   4   6   2          6.65          1.23         9.30 o
   5   6   2         54.47         62.01        18.01 o
   6   6   2          7.85         14.03        10.48 o
   7   6   2          5.02         -1.23        13.16 o
 -17   0   3          0.82         -2.90        11.34 o
 -15   0   3         40.63         24.55         7.81 o
 -13   0   3         84.20         58.63        12.61 o
 -11   0   3         37.02         28.49        13.77 o
  -9   0   3        865.53        961.88        20.35 o
  -7   0   3         18.64         28.24         4.19 o
  -5   0   3        747.29        575.63        13.05 o
  -3   0   3       6858.44       7431.92       194.64 o
  -1   0   3         36.93         59.83         2.86 o
   1   0   3      13736.61      13595.60       330.34 o
   3   0   3       6749.02       6594.27       160.29 o
   5   0   3       1881.74       1750.49        44.18 o
   7   0   3        309.99        313.55        10.31 o
   9   0   3        665.13        676.77        16.72 o
  11   0   3        427.67        381.11        13.82 o
  13   0   3         27.40         27.46        10.76 o
  15   0   3        260.22        247.85        22.20 o
  17   0   3          1.20          3.75         8.19 o
 -18   1   3          2.37         -1.60         6.54 o
 -17   1   3         10.09         21.96         6.27 o
 -16   1   3          7.16         12.49         6.12 o
 -15   1   3         39.03         25.01         5.72 o
 -14   1   3          4.10          7.19         6.45 o
 -13   1   3        845.55        819.53        15.56 o
 -12   1   3        101.92        127.81         7.12 o
 -11   1   3          0.10         -0.78         4.12 o
 -10   1   3         24.49         29.45         4.17 o
  -9   1   3         34.22         31.29         3.98 o
  -8   1   3        128.70        119.30         5.19 o
  -7   1   3       2550.94       2622.70        50.09 o
  -6   1   3        484.34        478.55         8.77 o
  -5   1   3       2258.65       2341.99        36.95 o
  -4   1   3         10.08          6.61         1.48 o
  -3   1   3        736.36        611.09        18.27 o
  -2   1   3         86.91        111.79         4.17 o
  -1   1   3        156.30        268.00        11.10 o
   0   1   3       7903.17       7951.15       193.14 o
   1   1   3        201.10        255.61         7.70 o
   2   1   3       4738.28       4839.22       118.31 o
   3   1   3         47.93         18.19         2.67 o
   4   1   3        400.56        365.90         9.27 o
   5   1   3        540.09        450.65         8.21 o
   6   1   3        349.50        383.10         7.39 o
   7   1   3        690.72        713.74        11.61 o
   8   1   3        764.06        785.96        12.90 o
   9   1   3         27.41         37.76         9.63 o
  10   1   3         24.91         29.48         5.44 o
  11   1   3        531.45        561.08        12.57 o
  12   1   3          1.94          0.07         5.56 o
  13   1   3        100.36        104.81        14.47 o
  14   1   3          4.83         12.87         6.49 o
  15   1   3         16.81         22.33         6.33 o
  16   1   3          8.17         12.57         6.04 o
  17   1   3         24.28         36.27        16.59 o
 -17   2   3          1.88         12.25         6.99 o
 -16   2   3         10.35         33.54        14.48 o
 -15   2   3         66.13         67.40         9.37 o
 -14   2   3         24.86         24.13         6.35 o
 -13   2   3        234.03        245.35        13.87 o
 -12   2   3        337.32        360.46         9.38 o
 -11   2   3         44.83         65.53         5.75 o
 -10   2   3          0.43         -4.06         4.06 o
  -9   2   3         51.14         61.03         4.97 o
  -8   2   3        273.21        270.43         7.04 o
  -7   2   3         52.83         48.14         4.12 o
  -6   2   3        599.31        649.21        10.51 o
  -5   2   3        426.14        479.28         7.94 o
  -4   2   3       1850.32       1955.79        26.12 o
  -3   2   3        222.38        252.23         5.11 o
  -2   2   3        417.17        438.87         7.57 o
  -1   2   3          1.34          2.69         2.28 o
   0   2   3         31.19         55.19         4.62 o
   1   2   3         20.85         15.01         2.62 o
   2   2   3       1940.25       1738.18        47.92 o
   3   2   3         16.59         41.26         4.92 o
   4   2   3        490.51        506.21        17.80 o
   5   2   3         95.71        103.94         5.92 o
   6   2   3       2923.52       2853.07        45.70 o
   7   2   3         57.23         57.15         5.10 o
   8   2   3        333.16        337.01         8.85 o
   9   2   3          6.40          3.32         4.37 o
  10   2   3        235.14        210.05        11.40 o
  11   2   3         11.43          2.26         8.24 o
  12   2   3         48.71         51.24        15.62 o
  13   2   3          0.18          6.01         6.37 o
  14   2   3          0.51         -5.55         6.13 o
  15   2   3         22.56        110.06        34.12 o
  16   2   3          0.29         -3.09        11.03 o
 -16   3   3          6.20         15.85         9.48 o
 -15   3   3          3.79         14.09         7.76 o
 -14   3   3         61.96        106.89        13.37 o
 -13   3   3         10.58          5.73         6.82 o
 -12   3   3        158.83        183.75         9.76 o
 -11   3   3          2.60          6.03         5.20 o
 -10   3   3        297.56        351.24         9.48 o
  -9   3   3         33.99         45.85         6.60 o
  -8   3   3         59.74         74.22         6.62 o
  -7   3   3         54.38         61.84         5.99 o
  -6   3   3          7.89         13.12         3.87 o
  -5   3   3         45.44         42.51         4.21 o
  -4   3   3         12.94         19.14         4.04 o
  -3   3   3         70.82         65.23         7.57 o
  -2   3   3        241.22        235.45         5.93 o
  -1   3   3        789.56        782.91        11.18 o
   0   3   3          4.91         -3.43         3.43 o
   1   3   3        447.47        459.26        11.22 o
   2   3   3        348.07        339.59         8.51 o
   3   3   3         47.32         45.85         4.95 o
   4   3   3         68.17         74.21         6.02 o
   5   3   3         80.94         76.98         7.02 o
   6   3   3          0.17         -1.44         5.12 o
   7   3   3         47.54         55.00         7.68 o
   8   3   3        323.90        314.51        10.69 o
   9   3   3         29.06         29.60         9.21 o
  10   3   3        179.21        183.08         9.40 o
  11   3   3         60.48         57.40         7.71 o
  12   3   3        236.70        245.55        12.93 o
  13   3   3          1.43         -2.75         8.58 o
  14   3   3         32.01         21.85         8.09 o
  15   3   3          7.19         24.05        26.02 o
 -15   4   3          6.64        -11.92        11.92 o
 -14   4   3         22.51         40.83        24.26 o
 -13   4   3          0.15          0.54         7.43 o
 -12   4   3          0.94         -3.06         7.25 o
 -11   4   3        191.81        187.58        10.59 o
 -10   4   3          6.34         13.76         6.74 o
  -9   4   3        355.90        358.81        12.28 o
  -8   4   3          0.00          1.93         5.52 o
  -7   4   3        144.88        158.70         8.67 o
  -6   4   3         21.51         23.07         5.85 o
  -5   4   3        273.71        259.49         8.90 o
  -4   4   3         49.97         59.25         6.57 o
  -3   4   3          1.77          6.54         4.97 o
  -2   4   3         66.73         63.32         7.09 o
  -1   4   3         90.12         92.29         8.00 o
   0   4   3         20.80         43.71        11.27 o
   1   4   3          3.02          3.53         6.17 o
   2   4   3        114.17        120.30         7.93 o
   3   4   3         12.70          8.20         5.22 o
   4   4   3         88.71        104.52         8.28 o
   5   4   3        283.58        292.37        11.81 o
   6   4   3          2.86          8.74         7.10 o
   7   4   3         16.96         22.26         6.19 o
   8   4   3        201.47        212.70        19.87 o
   9   4   3         51.80         69.47        16.08 o
  10   4   3         26.29          9.81         9.93 o
  11   4   3         42.44         32.93        16.61 o
  12   4   3          4.76         26.03        50.36 o
  13   4   3          3.60         11.66         8.84 o
  14   4   3         56.03         70.72        14.39 o
 -12   5   3          9.48         -8.00         8.00 o
 -11   5   3          4.49         11.06         7.15 o
 -10   5   3         11.76         32.10        16.87 o
  -9   5   3         41.99         44.33         8.21 o
  -8   5   3         21.34         32.22         8.15 o
  -7   5   3          0.57          1.92         8.68 o
  -6   5   3        170.31        203.87        14.94 o
  -5   5   3         66.48         85.14        12.52 o
  -4   5   3         13.42         23.28        10.56 o
  -3   5   3         28.90         33.23        13.47 o
  -2   5   3        118.86        121.07        10.05 o
  -1   5   3         42.36         54.09         9.97 o
   0   5   3         10.79         13.05         6.81 o
   1   5   3          3.79          2.44        10.17 o
   2   5   3         42.64         40.08        10.98 o
   3   5   3          7.80          5.51         6.97 o
   4   5   3         21.75         25.28         7.22 o
   5   5   3         18.20         18.64         7.32 o
   6   5   3         27.11         27.77         9.93 o
   7   5   3         61.97         55.21        10.53 o
   8   5   3          8.64         13.60         6.82 o
   9   5   3         25.15         25.64         8.28 o
  10   5   3        126.73        141.03        11.51 o
  11   5   3         10.90         -6.79         7.41 o
  -8   6   3          7.71         34.53        13.16 o
  -7   6   3          2.09          8.63        12.74 o
  -6   6   3          1.50         -3.40        10.17 o
  -5   6   3          0.31         -3.32        12.54 o
  -4   6   3         25.73         15.37        11.49 o
  -3   6   3         13.81         18.69        10.91 o
  -2   6   3         23.49         20.18        12.63 o
  -1   6   3         50.00        101.04        22.09 o
   0   6   3          1.17         -3.52        10.27 o
   1   6   3         34.52         14.80        11.92 o
   2   6   3          9.88          9.33         9.36 o
   3   6   3          2.39         -2.70         9.58 o
   4   6   3          8.33         17.23         9.15 o
   5   6   3          6.49          5.78         8.59 o
   6   6   3          1.94          8.63        11.51 o
   7   6   3         15.71         -0.82        11.92 o
 -18   0   4         37.53         68.45        12.35 o
 -16   0   4        203.03        195.16        16.42 o
 -14   0   4         26.64         12.76         8.19 o
 -12   0   4        736.63        689.42        21.95 o
 -10   0   4          3.49          8.58         4.13 o
  -8   0   4       2754.99       2868.44        71.95 o
  -6   0   4       3101.58       2713.95        55.14 o
  -4   0   4        272.63        241.20         7.70 o
  -2   0   4       9624.09      10268.37       419.08 o
   0   0   4       1014.81       1025.21        35.77 o
   2   0   4       2462.82       2782.47        68.02 o
   4   0   4        358.76        324.59        10.00 o
   6   0   4        568.38        537.86        12.21 o
   8   0   4        320.70        361.19        15.46 o
  10   0   4        681.29        690.50        24.19 o
  12   0   4         68.21         68.02        13.22 o
  14   0   4        131.60        125.09        23.84 o
  16   0   4        120.00        115.71        13.36 o
 -18   1   4          0.41         -1.09         6.63 o
 -17   1   4         74.06         96.67         9.44 o
 -16   1   4          1.21          4.47         5.37 o
 -15   1   4          0.04         -1.67         6.00 o
 -14   1   4        584.89        534.06        14.60 o
 -13   1   4        358.88        377.98         9.45 o
 -12   1   4        854.00        858.43        16.65 o
 -11   1   4         12.31         18.21         4.96 o
 -10   1   4         91.55         64.18         5.45 o
  -9   1   4         24.10         31.71         3.96 o
  -8   1   4        129.27        139.98         5.19 o
  -7   1   4         54.01         40.08         3.34 o
  -6   1   4          1.43          2.59         2.09 o
  -5   1   4        772.67        835.58        14.12 o
  -4   1   4          5.59          4.12         2.06 o
  -3   1   4         77.16         63.41         3.04 o
  -2   1   4        502.63        363.93         8.22 o
  -1   1   4      14100.05      13976.47       479.71 o
   0   1   4      21976.53      24195.85       831.17 o
   1   1   4      22008.67      22399.96       543.10 o
   2   1   4        380.21        529.33        14.53 o
   3   1   4         32.85         22.33         3.75 o
   4   1   4        409.71        323.96         8.90 o
   5   1   4        148.83        107.86         4.53 o
   6   1   4          0.12          2.77         2.83 o
   7   1   4         18.03         15.36         3.88 o
   8   1   4         13.81         20.55         4.48 o
   9   1   4        282.57        252.48        11.69 o
  10   1   4         17.98         21.43         5.26 o
  11   1   4        132.36        129.83        13.65 o
  12   1   4        283.98        294.13         9.99 o
  13   1   4        489.70        502.93        18.72 o
  14   1   4          0.18          5.58         6.39 o
  15   1   4        116.84        154.48        10.44 o
  16   1   4          1.57          8.76         6.24 o
  17   1   4         40.75         52.68        17.09 o
 -17   2   4         38.43         77.08        12.35 o
 -16   2   4          8.74         -2.69         7.77 o
 -15   2   4         22.90         29.21        11.45 o
 -14   2   4          0.36          0.59         5.93 o
 -13   2   4         39.12         30.51         6.44 o
 -12   2   4          7.22          1.37         4.73 o
 -11   2   4        442.64        410.45         9.18 o
 -10   2   4          5.97         11.63         4.09 o
  -9   2   4        332.23        316.53         7.89 o
  -8   2   4         26.48         23.96         4.36 o
  -7   2   4          5.87          9.24         3.16 o
  -6   2   4         55.90         55.09         4.54 o
  -5   2   4        437.23        460.12        11.09 o
  -4   2   4         33.20         33.89         3.12 o
  -3   2   4        126.40        111.73         3.66 o
  -2   2   4        146.89        138.41         3.83 o
  -1   2   4        600.27        642.36        14.71 o
   0   2   4       5610.88       6056.03       149.87 o
   1   2   4        986.61        762.46        13.68 o
   2   2   4         47.78         51.38         5.54 o
   3   2   4          1.75          3.49         4.59 o
   4   2   4         53.00         47.22         5.51 o
   5   2   4        246.74        204.13        10.37 o
   6   2   4        324.00        357.19         9.19 o
   7   2   4        694.53        721.89        15.48 o
   8   2   4         15.45         18.90         5.05 o
   9   2   4         53.21         67.57         6.53 o
  10   2   4        291.17        274.51        11.59 o
  11   2   4         17.17         10.01         5.71 o
  12   2   4         36.01         26.99         8.68 o
  13   2   4         16.18         30.88         7.23 o
  14   2   4        191.13        197.48        11.10 o
  15   2   4          3.53         14.89         7.80 o
  16   2   4          0.04         19.39        25.60 o
 -16   3   4         13.89         19.80        10.46 o
 -15   3   4          0.02         -1.10         8.72 o
 -14   3   4         77.98         61.07         8.18 o
 -13   3   4        118.96        112.80         9.60 o
 -12   3   4          9.62         10.57         5.76 o
 -11   3   4         27.27         38.34         6.30 o
 -10   3   4         36.68         35.44         6.58 o
  -9   3   4          0.30          3.33         4.82 o
  -8   3   4        199.37        198.49         7.61 o
  -7   3   4        339.05        317.06         7.82 o
  -6   3   4         28.55         40.56         4.87 o
  -5   3   4        715.37        744.76        12.50 o
  -4   3   4         44.70         52.45         4.46 o
  -3   3   4        170.05        151.79         5.47 o
  -2   3   4        186.42        171.92         5.49 o
  -1   3   4        417.40        457.27         9.37 o
   0   3   4         24.38         26.17         3.65 o
   1   3   4        166.46        157.32         6.45 o
   2   3   4          3.22          6.12         4.41 o
   3   3   4         35.27         22.32         4.94 o
   4   3   4        133.86        141.94        11.06 o
   5   3   4          2.97         -3.11         4.73 o
   6   3   4         30.23         23.81         4.93 o
   7   3   4        771.53        759.60        16.09 o
   8   3   4          3.65         -0.25         5.23 o
   9   3   4        360.08        336.79        10.95 o
  10   3   4          0.28         14.06        10.63 o
  11   3   4          0.81         -5.98         5.98 o
  12   3   4         48.14         43.70         9.79 o
  13   3   4         22.05         13.36         6.71 o
  14   3   4         43.36         13.50         7.31 o
  15   3   4        232.04        276.79        17.25 o
 -15   4   4          0.00         16.44        10.28 o
 -14   4   4          0.09          0.88        15.13 o
 -13   4   4          0.68         10.74        11.92 o
 -12   4   4         13.66         12.18         8.31 o
 -11   4   4         16.37         19.10         6.92 o
 -10   4   4          6.25         -0.23         6.27 o
  -9   4   4        307.71        302.17        10.37 o
  -8   4   4        238.82        263.37        10.11 o
  -7   4   4        110.83        124.58         8.29 o
  -6   4   4         25.18         47.53         8.23 o
  -5   4   4         20.94         21.23         5.06 o
  -4   4   4          0.10          0.39         4.80 o
  -3   4   4        359.19        383.56        10.13 o
  -2   4   4         67.99         74.66         7.64 o
  -1   4   4          0.76          4.41         5.90 o
   0   4   4         83.34         84.00        11.55 o
   1   4   4          9.47          8.28         5.69 o
   2   4   4        163.50        162.37         9.29 o
   3   4   4          0.06          1.62         5.56 o
   4   4   4         13.59         20.02         7.60 o
   5   4   4          2.78         -1.52         6.40 o
   6   4   4        862.36        881.43        34.15 o
   7   4   4         13.31          9.32        10.05 o
   8   4   4         18.35          5.78         6.50 o
   9   4   4          9.30          5.70         6.46 o
  10   4   4         18.06         16.14         6.24 o
  11   4   4          8.21          7.36        11.11 o
  12   4   4         36.64         20.16         7.67 o
  13   4   4          0.03          1.30         7.75 o
 -12   5   4          0.16         11.04         8.79 o
 -11   5   4          3.07         24.24        10.54 o
 -10   5   4          5.76         -2.44         7.23 o
  -9   5   4          0.22         -3.24         7.38 o
  -8   5   4         36.11         99.62        33.92 o
  -7   5   4          0.27         -0.79         6.65 o
  -6   5   4          2.71          2.38         8.51 o
  -5   5   4         62.04        103.29        10.02 o
  -4   5   4          3.74          2.54         6.96 o
  -3   5   4        258.94        303.94        13.18 o
  -2   5   4         73.64         71.00        10.52 o
  -1   5   4         14.71         16.94         6.66 o
   0   5   4         63.80         61.67         8.34 o
   1   5   4        277.68        329.65        14.99 o
   2   5   4         11.61          9.23         7.84 o
   3   5   4          2.31         -1.11         6.79 o
   4   5   4          0.60          4.32         7.17 o
   5   5   4          0.43          7.11         6.52 o
   6   5   4         52.18         52.13        10.78 o
   7   5   4         37.26         33.52         8.34 o
   8   5   4          2.90          6.69         6.63 o
   9   5   4         20.15          5.60        11.66 o
  10   5   4         28.69         28.41         7.67 o
  11   5   4         75.10         58.71        10.46 o
  -7   6   4         17.81          1.23        12.33 o
  -6   6   4         28.11         16.03        13.16 o
  -5   6   4         85.33         56.01        15.21 o
  -4   6   4         44.08         29.67        32.57 o
  -3   6   4          0.04         -7.58        10.31 o
  -2   6   4          0.05         -3.66        11.00 o
  -1   6   4          0.76         -0.88        10.76 o
   0   6   4          1.15         15.72        21.58 o
   1   6   4         11.14         -2.69         8.83 o
   2   6   4          0.36         -3.06         9.15 o
   3   6   4          2.07          6.34         9.13 o
   4   6   4          5.22         12.47         9.13 o
   5   6   4         49.91         51.74        11.17 o
   6   6   4          0.44         -9.46        11.10 o
 -17   0   5          0.12          6.34         7.96 o
 -15   0   5          9.88         16.27         9.04 o
 -13   0   5       2207.63       2202.08        57.99 o
 -11   0   5        276.92        256.61         9.58 o
  -9   0   5        265.94        230.11        10.44 o
  -7   0   5        150.95        164.61         5.96 o
  -5   0   5        865.07        962.83        20.57 o
  -3   0   5       1171.90       1151.76        29.21 o
  -1   0   5       4029.08       3990.56       137.72 o
   1   0   5      25958.78      26605.35       645.43 o
   3   0   5        806.66        846.64        21.95 o
   5   0   5        652.30        665.57        16.85 o
   7   0   5         87.81         98.72         8.28 o
   9   0   5        128.66        102.76        11.00 o
  11   0   5        158.69        166.02        15.12 o
  13   0   5         42.40         72.04        27.54 o
  15   0   5          9.88         16.34        10.89 o
  17   0   5         70.40         71.67        14.83 o
 -18   1   5          0.02          9.94         6.01 o
 -17   1   5         35.04         31.92         6.42 o
 -16   1   5         40.00         36.44         5.80 o
 -15   1   5        138.01        128.62         8.33 o
 -14   1   5        593.79        595.31        15.23 o
 -13   1   5          0.35         -0.14         5.46 o
 -12   1   5        295.71        258.63         8.29 o
 -11   1   5         22.06         20.13         4.99 o
 -10   1   5         11.80          6.18         4.23 o
  -9   1   5         36.52         39.59         4.07 o
  -8   1   5       1795.91       1841.28        23.80 o
  -7   1   5         81.47        106.69         4.35 o
  -6   1   5        901.34        876.89        15.69 o
  -5   1   5         32.44         30.64         2.63 o
  -4   1   5        419.74        380.14         7.38 o
  -3   1   5          5.55          4.91         2.02 o
  -2   1   5        302.15        317.29         6.59 o
  -1   1   5       5311.09       5308.84       183.76 o
   0   1   5      34106.05      36275.29      1245.93 o
   1   1   5      40099.05      40954.61       993.50 o
   2   1   5        614.98        688.12        18.60 o
   3   1   5         12.51          2.16         3.29 o
   4   1   5         53.47         30.31         5.36 o
   5   1   5        469.75        493.47         8.03 o
   6   1   5       1564.47       1595.43        19.76 o
   7   1   5        139.46        139.45         6.27 o
   8   1   5        103.84        132.62         6.59 o
   9   1   5         11.51         30.34        25.52 o
  10   1   5          0.96          9.69         5.91 o
  11   1   5         54.13         54.84         8.11 o
  12   1   5        166.62        158.55        15.61 o
  13   1   5         55.88         71.05         9.61 o
  14   1   5        351.93        352.64        12.87 o
  15   1   5         48.20         76.13        11.56 o
  16   1   5          2.53         14.39        16.14 o
  17   1   5          2.05         15.32         8.61 o
 -18   2   5          0.20          3.68         7.88 o
 -17   2   5          4.32          9.22         6.10 o
 -16   2   5         19.41         24.78         7.41 o
 -15   2   5         32.98         41.07         7.41 o
 -14   2   5         13.01         21.72         6.13 o
 -13   2   5          8.22          7.22         7.23 o
 -12   2   5         68.01         73.87         6.73 o
 -11   2   5         91.47         66.79         6.05 o
 -10   2   5        448.66        453.75         9.60 o
  -9   2   5         46.22         44.26         4.65 o
  -8   2   5        170.65        181.09         5.74 o
  -7   2   5        130.03        128.68         5.18 o
  -6   2   5       1370.91       1446.15        20.38 o
  -5   2   5        270.63        266.05         5.80 o
  -4   2   5          2.09          3.04         2.48 o
  -3   2   5          0.39          1.69         2.15 o
  -2   2   5         91.96        119.35         4.78 o
  -1   2   5        602.06        585.66        10.98 o
   0   2   5        275.38        238.61         8.00 o
   1   2   5          1.44         -0.72         2.95 o
   2   2   5        145.48        163.76         6.89 o
   3   2   5       1269.57       1387.68        29.31 o
   4   2   5          3.21         11.62         4.03 o
   5   2   5          0.58          0.21         5.65 o
   6   2   5        133.78        146.51         6.87 o
   7   2   5        242.07        200.27         8.88 o
   8   2   5        200.57        196.05         7.98 o
   9   2   5         29.82         13.56         6.89 o
  10   2   5        319.57        323.00        10.51 o
  11   2   5          9.32          9.19         5.78 o
  12   2   5        118.67        134.74         9.45 o
  13   2   5        119.89        129.18        10.16 o
  14   2   5         37.06         39.82         7.42 o
  15   2   5          0.15          8.61        10.03 o
  16   2   5         32.93         54.66        11.48 o
 -16   3   5         21.34         31.46        19.12 o
 -15   3   5          7.64          9.64         9.67 o
 -14   3   5        129.77        129.27        11.76 o
 -13   3   5          0.15          0.56         6.17 o
 -12   3   5        780.41        745.50        20.25 o
 -11   3   5          7.41          0.14         5.45 o
 -10   3   5        296.88        293.34         9.11 o
  -9   3   5          1.06         -0.49         4.54 o
  -8   3   5         27.67         37.73         5.12 o
  -7   3   5         36.28         36.95         4.40 o
  -6   3   5        163.05        168.05         6.16 o
  -5   3   5          9.26          9.75         3.51 o
  -4   3   5         68.23         80.62         5.24 o
  -3   3   5         42.15         31.66         4.27 o
  -2   3   5         79.17         97.66         5.16 o
  -1   3   5        601.48        642.73        11.62 o
   0   3   5        301.38        319.45         7.28 o
   1   3   5         26.52         19.84         4.18 o
   2   3   5         64.85         79.76         8.46 o
   3   3   5        301.68        324.42        12.85 o
   4   3   5        253.28        216.26         8.02 o
   5   3   5        200.33        198.80         9.30 o
   6   3   5         11.69          9.32         5.40 o
   7   3   5          7.78         11.18         5.38 o
   8   3   5          3.81         15.56         5.64 o
   9   3   5         11.63          7.52         5.72 o
  10   3   5          8.66          3.86         6.03 o
  11   3   5          2.77          0.67         6.65 o
  12   3   5         10.55          1.77         6.44 o
  13   3   5          7.46          2.20         6.44 o
  14   3   5          2.81          2.57        14.83 o
  15   3   5          0.22          2.47        10.69 o
 -15   4   5          0.88          6.99        11.10 o
 -14   4   5          1.17         -0.31        19.32 o
 -13   4   5         12.54         17.36         7.83 o
 -12   4   5          0.45         13.52         7.68 o
 -11   4   5        158.99        152.08        10.56 o
 -10   4   5         51.45         53.17         7.31 o
  -9   4   5          0.51          7.99         5.88 o
  -8   4   5        321.60        345.21        12.26 o
  -7   4   5        634.25        718.78        15.42 o
  -6   4   5          2.72          6.64         5.98 o
  -5   4   5         20.54         27.36         8.70 o
  -4   4   5         89.04         81.66         7.10 o
  -3   4   5         39.70         37.56         5.90 o
  -2   4   5         19.10         15.46         5.15 o
  -1   4   5          1.22         -4.67         5.86 o
   0   4   5         80.13         80.16         8.25 o
   1   4   5         27.33         21.71         5.70 o
   2   4   5         88.85         87.70         8.34 o
   3   4   5         11.79         15.54         5.60 o
   4   4   5        267.28        268.09        18.04 o
   5   4   5        164.43        170.46         9.71 o
   6   4   5        396.89        377.60        12.34 o
   7   4   5        269.18        270.07        11.47 o
   8   4   5         26.29         29.36         6.84 o
   9   4   5          0.07         -5.92         6.97 o
  10   4   5          4.59          0.76         6.15 o
  11   4   5         27.92         48.05        12.49 o
  12   4   5          2.81         -7.49         7.49 o
  13   4   5         57.02         61.92        15.76 o
 -12   5   5          0.18          2.80        16.65 o
 -11   5   5          1.47          3.25         8.82 o
 -10   5   5          0.98         -7.29        13.40 o
  -9   5   5          3.51         -6.70         6.70 o
  -8   5   5        376.44        375.14        14.06 o
  -7   5   5         72.27         64.86         9.79 o
  -6   5   5        240.16        210.50        10.76 o
  -5   5   5          5.59          5.25        11.51 o
  -4   5   5         48.96         51.45         8.73 o
  -3   5   5          1.28         -2.01         7.40 o
  -2   5   5          4.55         -4.97         9.02 o
  -1   5   5          1.63          5.25         7.49 o
   0   5   5         25.61         15.34         7.29 o
   1   5   5         56.41         63.64        11.75 o
   2   5   5        220.72        227.46        12.62 o
   3   5   5          2.10         10.24         8.69 o
   4   5   5         14.29         23.47         7.30 o
   5   5   5         10.86         10.06         7.18 o
   6   5   5         33.23         27.44         7.51 o
   7   5   5          0.14         -6.26         6.94 o
   8   5   5         14.46         11.95         6.72 o
   9   5   5          7.64         12.10         7.41 o
  10   5   5         23.70         43.31        24.05 o
  -7   6   5         22.43         11.92        12.33 o
  -6   6   5         64.26         61.25        16.86 o
  -5   6   5         71.36         74.82        17.68 o
  -4   6   5         15.87         16.24        17.01 o
  -3   6   5          8.46         21.12        14.83 o
  -2   6   5          0.31         -6.16        11.64 o
  -1   6   5          2.97          2.01        10.12 o
   0   6   5          1.54         -9.66         9.71 o
   1   6   5          6.44         -2.78        11.10 o
   2   6   5         15.08         -3.29         8.14 o
   3   6   5          8.85         10.81         8.54 o
   4   6   5          2.43         -2.54         8.78 o
   5   6   5          7.20          1.64        10.28 o
   6   6   5          0.09        -10.28        10.28 o
 -18   0   6         10.51         16.29         7.49 o
 -16   0   6          0.57         14.20        16.44 o
 -12   0   6         41.60         47.27         8.46 o
 -10   0   6        527.38        496.51        15.01 o
  -8   0   6          1.40         -1.23         3.46 o
  -6   0   6       5950.66       6008.96        93.19 o
  -4   0   6        520.36        537.33        12.18 o
  -2   0   6       4134.98       3955.62       136.90 o
   0   0   6        308.19        378.99        14.80 o
   2   0   6         87.55        117.34        10.89 o
   4   0   6         26.31         36.04         4.68 o
   6   0   6         20.38         20.95         4.88 o
   8   0   6        181.88        163.74         9.91 o
  10   0   6        156.13        149.34        14.29 o
  12   0   6        186.76        170.31        17.28 o
  14   0   6        475.88        487.46        22.82 o
  16   0   6          6.30          9.25         8.86 o
 -18   1   6          1.83          5.08         8.00 o
 -17   1   6         45.52         77.84         8.52 o
 -16   1   6         55.20         38.88         7.14 o
 -15   1   6         99.78         94.87         8.17 o
 -14   1   6         42.94         30.87         5.51 o
 -13   1   6        361.00        357.92        11.59 o
 -12   1   6          1.42          5.53         5.29 o
 -11   1   6        607.06        557.65        12.56 o
 -10   1   6          2.61          4.88         4.29 o
  -9   1   6         79.08         83.65         6.45 o
  -8   1   6        114.10         97.24         4.77 o
  -7   1   6         77.63        102.77         4.12 o
  -6   1   6         26.73         45.08         3.87 o
  -5   1   6       1020.46        997.01        15.41 o
  -4   1   6        652.61        713.55        12.31 o
  -3   1   6        335.97        364.05         7.02 o
  -2   1   6        506.09        442.95         8.92 o
  -1   1   6         32.99         49.30         4.79 o
   0   1   6       1714.04       1626.98        57.97 o
   1   1   6        944.13        810.03        21.66 o
   2   1   6          8.66         11.72         4.11 o
   3   1   6         14.00          5.58         2.79 o
   4   1   6         99.35         72.57         5.28 o
   5   1   6          0.82          5.26         3.44 o
   6   1   6       1077.81       1074.07        16.00 o
   7   1   6        621.58        635.01        11.40 o
   8   1   6         93.19         73.94         9.18 o
   9   1   6        142.76        162.56         9.48 o
  10   1   6        198.62        187.34         9.94 o
  11   1   6        274.69        291.46        10.66 o
  12   1   6         54.99         49.91         7.08 o
  13   1   6         42.79         62.79         8.05 o
  14   1   6        263.42        274.86        15.96 o
  15   1   6         56.45        107.18        21.87 o
  16   1   6          8.26         18.27         7.11 o
 -17   2   6          9.67         19.54         6.78 o
 -16   2   6          0.37          6.96         9.05 o
 -15   2   6         45.10         42.68         9.04 o
 -14   2   6        443.17        369.85        12.66 o
 -13   2   6         34.27         42.96         5.49 o
 -12   2   6          0.00          2.01         4.77 o
 -11   2   6          4.12         -4.42         4.42 o
 -10   2   6        146.79        144.29         6.81 o
  -9   2   6         30.20         49.01         4.77 o
  -8   2   6         10.08          9.60         3.39 o
  -7   2   6         95.12        122.42         5.65 o
  -6   2   6        211.63        285.78         6.94 o
  -5   2   6       1267.57       1333.07        17.74 o
  -4   2   6        727.93        814.72        10.89 o
  -3   2   6         53.85         95.45         4.08 o
  -2   2   6        920.99        977.34        15.38 o
  -1   2   6        100.95         70.95         4.31 o
   0   2   6         22.06         42.40         4.70 o
   1   2   6         60.08         57.36         4.80 o
   2   2   6        537.56        505.09        11.44 o
   3   2   6        441.95        455.84        10.92 o
   4   2   6          0.55         -3.45         5.37 o
   5   2   6        711.57        685.09        12.73 o
   6   2   6        371.56        315.18        15.03 o
   7   2   6         38.65         41.24         6.12 o
   8   2   6        192.88        225.65         9.05 o
   9   2   6          3.39         -3.59         5.31 o
  10   2   6        148.25        163.13         9.34 o
  11   2   6         51.94         63.97        11.05 o
  12   2   6          7.95          1.21         6.55 o
  13   2   6        101.54         87.96        13.88 o
  14   2   6         11.48         22.61         8.02 o
  15   2   6          6.99         14.60         7.36 o
  16   2   6          1.11        -10.28        11.10 o
 -16   3   6          2.45         10.02         9.51 o
 -15   3   6          8.21          6.95         6.31 o
 -14   3   6         13.81         24.73         9.04 o
 -13   3   6          4.29         12.86        10.05 o
 -12   3   6        216.75        225.56         9.31 o
 -11   3   6        332.60        354.73        14.02 o
 -10   3   6        118.22         99.20         7.47 o
  -9   3   6        447.90        430.44        13.68 o
  -8   3   6         43.43         37.44         4.61 o
  -7   3   6          1.09         10.16         4.03 o
  -6   3   6        400.32        417.91         8.87 o
  -5   3   6         19.00         18.76         3.70 o
  -4   3   6          9.50          4.72         3.92 o
  -3   3   6        205.07        236.76         6.52 o
  -2   3   6        121.25        130.42         6.30 o
  -1   3   6         33.18         37.21         4.41 o
   0   3   6        118.99        108.70         7.97 o
   1   3   6         16.51         10.30         4.00 o
   2   3   6          3.27         11.32         4.20 o
   3   3   6          0.32          0.58         5.33 o
   4   3   6        200.24        240.30         7.99 o
   5   3   6          1.40          5.66         4.56 o
   6   3   6          1.74         -2.40         5.01 o
   7   3   6         66.44         69.68         8.01 o
   8   3   6        208.80        202.11        11.73 o
   9   3   6         12.62         12.75         6.14 o
  10   3   6         19.86         17.30         6.11 o
  11   3   6         12.89          8.50         6.71 o
  12   3   6         72.60         66.63         9.02 o
  13   3   6         53.45         59.78        10.26 o
  14   3   6         37.87         42.09         8.50 o
 -15   4   6          3.91         -5.34        11.92 o
 -14   4   6          0.12         28.94        20.58 o
 -13   4   6         34.01         34.22        10.06 o
 -12   4   6         14.97          3.28        12.52 o
 -11   4   6          6.21          8.75         6.24 o
 -10   4   6         34.07         29.68         7.40 o
  -9   4   6         64.48         82.74         8.68 o
  -8   4   6          0.41          2.77         6.58 o
  -7   4   6         94.51        110.32         7.75 o
  -6   4   6          4.75          9.12         7.17 o
  -5   4   6        422.92        438.67        10.92 o
  -4   4   6         17.22          7.39         5.15 o
  -3   4   6        190.81        195.03         9.01 o
  -2   4   6         29.52         30.26         5.52 o
  -1   4   6         74.41         78.50        11.15 o
   0   4   6        281.28        293.59        12.02 o
   1   4   6          8.57          8.17         5.86 o
   2   4   6          6.18         16.06         6.42 o
   3   4   6         13.24          9.38         5.35 o
   4   4   6         29.71         32.65         5.93 o
   5   4   6        389.93        378.96        20.18 o
   6   4   6          8.55          1.12         8.86 o
   7   4   6          0.00          2.17         5.86 o
   8   4   6          0.55          5.33         7.55 o
   9   4   6         14.76         13.37         6.43 o
  10   4   6          2.12         -3.47         9.25 o
  11   4   6          9.80          9.42         6.55 o
  12   4   6          7.95          2.43         6.97 o
  13   4   6          0.07          7.61         9.71 o
 -12   5   6          3.30         -8.63        11.10 o
 -11   5   6         31.35         65.39        12.37 o
 -10   5   6          5.07         -7.71         7.85 o
  -9   5   6          0.80          3.71         7.36 o
  -8   5   6         72.82         52.01        10.33 o
  -7   5   6         63.82         53.78         8.72 o
  -6   5   6          5.43         -4.99         7.53 o
  -5   5   6          5.39         16.56         7.58 o
  -4   5   6        115.06        114.44        10.71 o
  -3   5   6         26.21         23.77         7.36 o
  -2   5   6         47.82         18.20         7.59 o
  -1   5   6         63.82         42.31         8.94 o
   0   5   6         21.41         16.90         7.54 o
   1   5   6        135.84        131.76        15.84 o
   2   5   6         21.95         28.06        23.64 o
   3   5   6         14.77         22.00         7.76 o
   4   5   6          7.21          6.38         7.01 o
   5   5   6         16.63         18.82         7.43 o
   6   5   6          0.01         -0.40         6.92 o
   7   5   6          8.50         12.11         7.04 o
   8   5   6         20.47         28.95        18.55 o
   9   5   6         20.35         42.92        27.13 o
  10   5   6          3.02          2.24        12.13 o
  -7   6   6         14.10         30.83        12.33 o
  -6   6   6          1.35         -2.88        11.92 o
  -5   6   6         40.89         14.80        11.92 o
  -4   6   6          3.26         16.98        10.65 o
  -3   6   6          6.52         -3.04         9.38 o
  -2   6   6          5.97         13.77        12.54 o
  -1   6   6          0.06          0.00         9.88 o
   0   6   6          7.93          0.91         9.29 o
   1   6   6          0.69         -0.20        11.92 o
   2   6   6          1.82         -5.85         9.07 o
   3   6   6          0.70          3.17         8.59 o
   4   6   6         12.61          9.87        11.51 o
   5   6   6          0.17         -2.47         9.87 o
 -17   0   7         11.78          1.33         7.08 o
 -15   0   7          8.92         18.59         9.54 o
 -13   0   7        444.91        439.99        17.43 o
 -11   0   7         39.11         33.36         6.63 o
  -9   0   7         97.14         83.79         6.27 o
  -7   0   7       2289.85       2632.20        46.86 o
  -5   0   7       7365.36       7931.31       153.34 o
  -3   0   7          8.67          3.86         3.42 o
  -1   0   7        925.10       1057.75        32.05 o
   1   0   7       2455.18       2394.83        83.45 o
   3   0   7       1446.43       1276.21        23.67 o
   5   0   7        127.93        126.35         7.14 o
   7   0   7       3243.24       3291.53        68.79 o
   9   0   7        128.68        165.34        11.19 o
  11   0   7          2.87         -1.73         8.84 o
  13   0   7        135.45        164.06        15.51 o
  15   0   7        220.73        250.87        20.56 o
 -18   1   7          0.21         -2.78         5.98 o
 -17   1   7          0.63         -1.61         5.20 o
 -16   1   7         75.03         80.31         9.87 o
 -15   1   7          0.59          1.57         7.08 o
 -14   1   7         23.79         19.03         7.62 o
 -13   1   7          2.75          9.03         5.03 o
 -12   1   7         41.90         49.47         6.20 o
 -11   1   7          0.55          2.01         5.15 o
 -10   1   7        682.52        618.49        11.71 o
  -9   1   7         73.01         80.35         5.17 o
  -8   1   7         92.31         99.26         4.58 o
  -7   1   7        561.04        556.38         8.78 o
  -6   1   7         83.43        103.93         4.75 o
  -5   1   7        694.04        561.15         8.62 o
  -4   1   7        144.87        152.99         4.29 o
  -3   1   7        512.88        530.86         9.64 o
  -2   1   7        623.81        626.10        14.32 o
  -1   1   7       1576.75       1858.28        38.29 o
   0   1   7        155.60        139.33         7.40 o
   1   1   7       1931.36       1969.32       124.75 o
   2   1   7       1483.32       1332.19        20.14 o
   3   1   7         87.27         89.31         8.43 o
   4   1   7         48.95         50.42         4.96 o
   5   1   7        485.13        450.60        11.43 o
   6   1   7        764.28        680.09        16.43 o
   7   1   7         22.68         38.06         5.67 o
   8   1   7        165.89        148.94         9.41 o
   9   1   7          3.83         11.10         6.72 o
  10   1   7         59.13         70.49        12.76 o
  11   1   7         39.51         24.85         5.99 o
  12   1   7         93.58         95.82         8.50 o
  13   1   7          0.13          2.78         7.27 o
  14   1   7          0.48          4.32         8.61 o
  15   1   7          1.64         12.18         8.33 o
  16   1   7          2.51          1.82         6.99 o
 -17   2   7         35.53         43.55         8.31 o
 -16   2   7         10.09          6.73        11.17 o
 -15   2   7          0.34          0.34         6.03 o
 -14   2   7        155.40        122.46         8.43 o
 -13   2   7        140.65        139.54         7.24 o
 -12   2   7        117.92         89.99         7.30 o
 -11   2   7        116.83        125.44         8.30 o
 -10   2   7         86.34         79.91         6.59 o
  -9   2   7         12.63         18.25         4.09 o
  -8   2   7         26.43         15.99         4.00 o
  -7   2   7          2.09         -0.37         3.89 o
  -6   2   7        942.51        972.67        15.17 o
  -5   2   7        486.85        462.02         8.47 o
  -4   2   7         61.03         42.79         3.60 o
  -3   2   7        170.29        123.83         4.83 o
  -2   2   7        910.76        883.13        14.15 o
  -1   2   7       1983.05       2111.82        35.85 o
   0   2   7         22.50         28.85         3.27 o
   1   2   7       1675.86       1818.73        29.67 o
   2   2   7         51.91         59.41         6.71 o
   3   2   7        555.99        560.03        13.09 o
   4   2   7          0.79          0.94         4.29 o
   5   2   7         48.79         52.69         5.39 o
   6   2   7         98.48        106.95         9.73 o
   7   2   7         12.31          7.32         5.83 o
   8   2   7        115.14         89.11        11.56 o
   9   2   7        772.66        685.90        15.49 o
  10   2   7         23.92         28.59         9.85 o
  11   2   7        176.03        179.65        10.06 o
  12   2   7          0.84         -1.60         7.00 o
  13   2   7         32.98         89.42        17.46 o
  14   2   7         10.13         16.42         6.83 o
  15   2   7          6.06         -7.06         9.25 o
 -16   3   7          0.02          5.44         7.02 o
 -15   3   7         24.61         30.51        17.66 o
 -14   3   7          0.07          2.74         7.99 o
 -13   3   7        114.66        119.91         8.36 o
 -12   3   7        146.08        159.78         8.57 o
 -11   3   7         59.72         68.43         7.80 o
 -10   3   7          2.34         -1.90         4.70 o
  -9   3   7         20.32         20.27         5.09 o
  -8   3   7          0.00         -3.43         4.15 o
  -7   3   7        530.55        506.52        10.36 o
  -6   3   7         50.19         64.08         5.54 o
  -5   3   7         81.02         66.07         5.39 o
  -4   3   7         66.89         60.36         5.18 o
  -3   3   7        427.55        405.75        11.06 o
  -2   3   7        173.04        144.11         8.07 o
  -1   3   7        115.15        124.61         6.84 o
   0   3   7         11.58          6.70         4.36 o
   1   3   7          0.00         -1.77         4.26 o
   2   3   7        238.52        251.71         9.84 o
   3   3   7         31.02         31.21         5.22 o
   4   3   7         32.37         31.20         8.61 o
   5   3   7         49.02         63.00         6.62 o
   6   3   7          0.00          7.41         5.48 o
   7   3   7        362.61        352.08        11.17 o
   8   3   7        282.24        272.01        11.09 o
   9   3   7        210.29        235.24        10.97 o
  10   3   7          0.60          2.34         6.11 o
  11   3   7          6.30          7.77         6.66 o
  12   3   7          0.00         -0.95         6.23 o
  13   3   7          5.77          6.73         7.16 o
  14   3   7          0.49         -4.93        12.74 o
 -14   4   7          7.43          2.38        12.04 o
 -13   4   7          0.87          6.17         8.35 o
 -12   4   7         40.36         20.73         7.29 o
 -11   4   7          2.77         -4.86         6.06 o
 -10   4   7         13.32         13.53         6.08 o
  -9   4   7        102.93         98.56         7.72 o
  -8   4   7         55.35         70.24         7.44 o
  -7   4   7         15.05         15.11         5.02 o
  -6   4   7         81.55         94.25         8.56 o
  -5   4   7        389.98        418.37        10.18 o
  -4   4   7          0.05         -3.37         5.02 o
  -3   4   7        222.39        225.32        12.13 o
  -2   4   7         77.51         75.46         8.31 o
  -1   4   7         11.49         41.30        27.47 o
   0   4   7         78.15         91.55         9.73 o
   1   4   7          4.15          4.67         7.40 o
   2   4   7        188.20        220.99        10.28 o
   3   4   7          0.61         -3.90         5.08 o
   4   4   7         44.08         35.27         6.82 o
   5   4   7          4.41         -3.06         6.67 o
   6   4   7         39.60         30.18         6.14 o
   7   4   7          1.00         -1.35         5.75 o
   8   4   7         52.63         35.79        19.00 o
   9   4   7         25.55         24.91         6.85 o
  10   4   7          7.67          0.13         6.03 o
  11   4   7          7.58         11.55         7.64 o
  12   4   7         15.93          8.19        18.11 o
 -12   5   7          8.93          4.52        10.69 o
 -11   5   7         23.78          9.29         8.88 o
 -10   5   7         19.80          3.31         8.10 o
  -9   5   7         37.50         30.36        13.59 o
  -8   5   7        216.73        225.39        14.80 o
  -7   5   7         23.07         26.17        13.11 o
  -6   5   7         16.36          5.70         7.60 o
  -5   5   7         26.77         25.36        18.57 o
  -4   5   7         34.40         25.99         8.26 o
  -3   5   7          1.37          4.43         7.51 o
  -2   5   7        196.44        173.40        11.46 o
  -1   5   7         20.41          4.27         7.67 o
   0   5   7        207.12        183.14        14.77 o
   1   5   7          0.03          3.62         6.94 o
   2   5   7        143.06        136.06        12.64 o
   3   5   7         17.75         14.14         9.44 o
   4   5   7          6.05         10.42         7.25 o
   5   5   7          9.47         16.38        13.19 o
   6   5   7          3.48         -1.61         6.94 o
   7   5   7          3.85         -3.42         7.81 o
   8   5   7         15.06         14.42         7.83 o
   9   5   7          4.92          6.46        23.84 o
  -7   6   7         14.07          4.11        13.16 o
  -6   6   7          0.21          3.29        11.51 o
  -5   6   7         11.23        -12.33        12.33 o
  -4   6   7          0.01         -9.33         9.33 o
  -3   6   7          3.64         -1.02         9.64 o
  -2   6   7         22.35         25.61        17.88 o
  -1   6   7         27.97         32.99        18.71 o
   0   6   7          6.67         -5.85         9.00 o
   1   6   7          1.82         16.44        12.74 o
   2   6   7          0.54          4.85         8.58 o
   3   6   7          5.10         15.21        11.10 o
   4   6   7          2.24          2.06        10.69 o
 -18   0   8          1.54         10.96         7.41 o
 -16   0   8          1.34         -8.86         8.86 o
 -14   0   8        285.24        301.21        15.55 o
 -12   0   8        712.40        701.72        20.04 o
 -10   0   8        113.55        106.09         8.27 o
  -8   0   8        279.32        277.83         8.17 o
  -6   0   8         40.39         34.49         4.96 o
  -4   0   8        866.84        894.87        24.27 o
  -2   0   8          4.16          2.19         4.11 o
   0   0   8        464.63        472.51        13.50 o
   2   0   8        280.80        246.86        11.30 o
   4   0   8         11.31         13.61         5.76 o
   6   0   8         92.25         83.21         9.26 o
   8   0   8        219.55        183.56        11.44 o
  10   0   8         28.59         13.46        11.51 o
  12   0   8        476.43        505.63        29.45 o
  14   0   8        172.96        228.79        24.67 o
  16   0   8          1.64         -1.54         8.84 o
 -18   1   8          0.86          7.13        12.18 o
 -17   1   8          0.39          6.36         5.11 o
 -16   1   8         27.26         21.91         5.83 o
 -15   1   8          0.14          2.63         5.84 o
 -14   1   8        262.16        253.18         9.46 o
 -13   1   8         47.56         71.05         8.06 o
 -12   1   8         46.41         48.64         6.03 o
 -11   1   8        190.45        177.37         8.63 o
 -10   1   8         37.38         37.93         5.54 o
  -9   1   8         39.02         50.03         4.44 o
  -8   1   8        273.55        271.24         6.30 o
  -7   1   8        903.15        962.90        14.51 o
  -6   1   8         14.80          6.65         2.93 o
  -5   1   8          0.55          3.45         2.61 o
  -4   1   8        978.61        973.34        14.11 o
  -3   1   8          1.07          5.43         2.11 o
  -2   1   8        259.34        223.37         6.07 o
  -1   1   8        138.13        117.84         6.07 o
   0   1   8        835.08        834.07        16.34 o
   1   1   8        123.55        152.60         5.75 o
   2   1   8        748.69        741.84        13.52 o
   3   1   8       1263.94       1294.84        22.15 o
   4   1   8         32.54         25.53         3.86 o
   5   1   8          8.58          2.46         3.62 o
   6   1   8        741.08        736.74        13.95 o
   7   1   8        173.96        186.23         7.57 o
   8   1   8        500.95        562.00        15.10 o
   9   1   8         23.64         16.45         6.27 o
  10   1   8          3.46          2.25         8.45 o
  11   1   8        126.15        125.27        10.23 o
  12   1   8         23.97         34.72         7.87 o
  13   1   8          0.07          6.97         7.59 o
  14   1   8          3.02          4.10         8.06 o
  15   1   8        101.41         98.75        10.64 o
 -17   2   8        111.01        137.27        11.51 o
 -16   2   8          1.69         12.06         6.78 o
 -15   2   8         32.31         33.20        10.68 o
 -14   2   8         93.19         93.08         9.04 o
 -13   2   8        369.46        394.45        12.83 o
 -12   2   8        124.92        125.15         7.12 o
 -11   2   8        100.41        115.48         7.46 o
 -10   2   8        109.19        109.39         6.36 o
  -9   2   8         88.60         64.55         5.64 o
  -8   2   8         44.44         30.96         4.25 o
  -7   2   8        972.61        985.72        15.41 o
  -6   2   8        209.69        234.75         6.34 o
  -5   2   8        923.03        913.38        13.29 o
  -4   2   8         42.68         46.07         5.47 o
  -3   2   8         51.31         42.40         4.25 o
  -2   2   8          0.83          2.20         2.88 o
  -1   2   8        826.62        887.80        14.42 o
   0   2   8        301.79        303.15         7.59 o
   1   2   8          7.75         14.01         5.14 o
   2   2   8         61.51         66.73         7.25 o
   3   2   8        473.18        458.41        10.69 o
   4   2   8         25.79         27.26         5.00 o
   5   2   8         18.59         15.67         4.77 o
   6   2   8         55.12         53.43         6.76 o
   7   2   8         91.87         86.42         9.57 o
   8   2   8         40.36         36.71         7.03 o
   9   2   8         96.15        121.32         8.95 o
  10   2   8         41.53         35.70         7.76 o
  11   2   8         16.00         42.36        12.28 o
  12   2   8        103.44        120.23        13.53 o
  13   2   8          0.67         -6.47         6.47 o
  14   2   8          3.77          0.24         6.64 o
  15   2   8          3.02         -3.02         7.66 o
 -16   3   8          0.40          1.83         7.50 o
 -15   3   8          0.06          7.17        14.83 o
 -14   3   8         20.96          5.04         7.24 o
 -13   3   8         20.68         15.64         5.41 o
 -12   3   8         47.18         47.03         6.45 o
 -11   3   8        402.75        417.16        10.66 o
 -10   3   8         61.17         60.94         6.89 o
  -9   3   8        340.92        345.64         8.78 o
  -8   3   8        184.69        194.70         8.26 o
  -7   3   8          5.98         13.41         4.04 o
  -6   3   8         17.05         25.15         5.26 o
  -5   3   8         36.43         31.96         4.29 o
  -4   3   8          7.64          8.47         3.90 o
  -3   3   8        132.43        157.19         6.64 o
  -2   3   8         60.42         60.37         5.51 o
  -1   3   8        154.32        152.08         6.83 o
   0   3   8        296.81        324.50         9.46 o
   1   3   8         78.67         61.68         6.34 o
   2   3   8         11.59         16.24         4.73 o
   3   3   8         21.75         23.15         4.91 o
   4   3   8         39.72         48.63         5.73 o
   5   3   8         10.15          9.14         6.16 o
   6   3   8        179.28        157.52         8.28 o
   7   3   8         36.26         29.09         5.98 o
   8   3   8         48.69         69.89        27.13 o
   9   3   8        169.02        170.97        10.20 o
  10   3   8          4.58         -0.25         6.16 o
  11   3   8          6.31          2.78         6.45 o
  12   3   8         50.54         46.97        10.27 o
  13   3   8         19.07          8.60         8.34 o
  14   3   8          6.91          5.76         8.22 o
 -14   4   8         38.28         24.18        10.24 o
 -13   4   8          2.23          3.83         7.76 o
 -12   4   8         17.02         16.66         6.99 o
 -11   4   8         33.44         33.93         8.86 o
 -10   4   8         44.96         57.53         8.73 o
  -9   4   8          3.14         10.50         5.39 o
  -8   4   8         52.32         55.84         8.35 o
  -7   4   8         19.24         15.01         6.92 o
  -6   4   8          0.81          7.20         7.30 o
  -5   4   8        165.77        185.68         8.68 o
  -4   4   8          0.61         -4.51         4.88 o
  -3   4   8          0.23         -2.99         4.52 o
  -2   4   8         68.47         57.73         6.79 o
  -1   4   8        158.98        155.83        10.56 o
   0   4   8         81.89         72.08         8.63 o
   1   4   8          3.06          5.92         5.86 o
   2   4   8         37.41         52.88         9.77 o
   3   4   8         34.26         29.11         5.70 o
   4   4   8        137.06        137.79        10.51 o
   5   4   8         49.30         54.28         9.62 o
   6   4   8         49.59         58.40         7.23 o
   7   4   8         82.64         76.64         8.61 o
   8   4   8         17.85          4.81         6.64 o
   9   4   8          0.69         -0.89         6.29 o
  10   4   8          0.41         -6.96         6.96 o
  11   4   8         48.70         59.63        13.18 o
  12   4   8          1.95         -0.37         7.54 o
 -11   5   8         13.23          6.17         9.87 o
 -10   5   8          5.80         -3.47        15.21 o
  -9   5   8          3.30         -2.73         7.40 o
  -8   5   8          6.07         -1.51         7.45 o
  -7   5   8         11.00         -1.17         7.82 o
  -6   5   8          3.66          8.31         7.97 o
  -5   5   8        122.52        147.09        18.71 o
  -4   5   8          6.64         -1.23         9.11 o
  -3   5   8          5.23          8.45        10.91 o
  -2   5   8         30.32         16.88        10.48 o
  -1   5   8         11.68         -1.08         7.83 o
   0   5   8         38.84         26.46         6.83 o
   1   5   8          0.10          1.41         6.73 o
   2   5   8         16.47         13.73         8.28 o
   3   5   8          3.97         11.13         8.60 o
   4   5   8          9.80          9.80         7.66 o
   5   5   8         38.77         31.95        11.75 o
   6   5   8         41.31         35.01         9.81 o
   7   5   8         33.01         32.07         9.29 o
   8   5   8         19.08         15.46         9.04 o
   9   5   8          0.00         16.44        13.98 o
  -6   6   8         10.74         -6.58        11.92 o
  -5   6   8          0.02        -12.33        12.33 o
  -4   6   8          5.96         -3.49        11.36 o
  -3   6   8         14.46          3.59         9.57 o
  -2   6   8         12.75         11.26        10.07 o
  -1   6   8          2.34          3.25         9.47 o
   0   6   8          0.01          7.46         9.38 o
   1   6   8          1.59          9.40        12.13 o
   2   6   8          2.89          8.22        11.51 o
   3   6   8          0.42         13.57        10.69 o
 -17   0   9        109.08        149.47        14.37 o
 -15   0   9          0.78         11.65         9.54 o
 -13   0   9         45.89         46.20        13.12 o
 -11   0   9          2.10          8.73         6.03 o
  -9   0   9         42.40         41.88         8.70 o
  -7   0   9        738.58        863.04        17.51 o
  -5   0   9        206.74        163.85         9.93 o
  -3   0   9        510.76        570.66        17.14 o
  -1   0   9        994.08       1111.03        50.57 o
   1   0   9        197.70        170.61         6.40 o
   3   0   9          1.40          3.44         4.16 o
   5   0   9        299.44        313.74        11.39 o
   7   0   9        299.28        317.61        13.34 o
   9   0   9         78.39         87.16        10.17 o
  11   0   9        271.24        282.78        18.98 o
  13   0   9        478.25        484.77        29.39 o
  15   0   9         67.31         50.05        11.70 o
 -18   1   9         13.92         19.74        14.60 o
 -17   1   9          0.60         -5.81         6.61 o
 -16   1   9         25.19         20.84         5.95 o
 -15   1   9         24.85         33.99         8.74 o
 -14   1   9          0.14         -4.09         5.07 o
 -13   1   9        299.83        327.27        10.80 o
 -12   1   9        395.18        407.70        12.71 o
 -11   1   9        842.16        809.40        16.30 o
 -10   1   9         44.69         70.72        11.39 o
  -9   1   9         72.20         74.45         5.42 o
  -8   1   9         17.29         24.50         3.86 o
  -7   1   9         18.00         19.94         3.29 o
  -6   1   9        493.67        451.40         8.52 o
  -5   1   9          2.92          7.47         3.36 o
  -4   1   9        134.18        158.53         5.03 o
  -3   1   9          7.32         26.72         3.91 o
  -2   1   9        870.97        965.51        16.76 o
  -1   1   9        929.76        890.15        15.69 o
   0   1   9       2590.90       2462.34        35.89 o
   1   1   9        155.16        130.38         5.52 o
   2   1   9        771.48        725.76        14.00 o
   3   1   9        444.86        438.88        10.00 o
   4   1   9         68.58         73.38         5.39 o
   5   1   9          0.63          3.47         4.07 o
   6   1   9          1.13          1.58         4.32 o
   7   1   9        227.12        217.58         8.96 o
   8   1   9         57.95         43.11         7.86 o
   9   1   9         57.43         62.40         9.36 o
  10   1   9          0.02         -0.08         6.85 o
  11   1   9        328.14        390.50        14.96 o
  12   1   9         40.16         49.59         6.96 o
  13   1   9          0.13          7.38         6.38 o
  14   1   9         21.93         14.01         8.24 o
  15   1   9          5.54         -2.31         6.65 o
 -17   2   9          1.32          1.04         6.00 o
 -16   2   9         23.34         35.08         9.18 o
 -15   2   9          5.67         -3.22         5.55 o
 -14   2   9         14.48         19.61         5.39 o
 -13   2   9       1136.44       1050.48        18.81 o
 -12   2   9          0.12         -3.50         5.97 o
 -11   2   9        319.15        306.63         9.00 o
 -10   2   9          4.21          3.39         4.05 o
  -9   2   9          4.56         -1.99         4.23 o
  -8   2   9         40.28         39.51         6.11 o
  -7   2   9        209.77        233.67         7.42 o
  -6   2   9         69.44         72.16         7.14 o
  -5   2   9        266.93        258.60         7.34 o
  -4   2   9         72.77         91.67         5.28 o
  -3   2   9         60.85         57.52         4.89 o
  -2   2   9        228.59        205.91         7.20 o
  -1   2   9       2792.23       2823.70        45.08 o
   0   2   9       4982.64       5097.04        73.13 o
   1   2   9       9840.97      10397.36       146.69 o
   2   2   9       2417.53       2472.94        45.14 o
   3   2   9          6.66          9.78         4.55 o
   4   2   9         84.39         81.11         7.81 o
   5   2   9         32.19         35.69         6.10 o
   6   2   9          2.89          3.42         6.51 o
   7   2   9        382.32        398.47        12.60 o
   8   2   9        119.90        130.18        11.26 o
   9   2   9        248.05        260.89        12.24 o
  10   2   9          4.10          7.96         6.89 o
  11   2   9          2.78          3.07        10.80 o
  12   2   9          4.78         -2.62         7.16 o
  13   2   9          3.24         -6.47         6.47 o
  14   2   9         33.92         27.60         9.58 o
 -16   3   9         19.66         15.08         7.29 o
 -15   3   9          0.03         -5.11         6.60 o
 -14   3   9          4.06          6.80         6.09 o
 -13   3   9          4.61         -4.59         5.17 o
 -12   3   9         17.40         10.43         5.50 o
 -11   3   9         16.92         13.62         5.36 o
 -10   3   9         61.02         55.53         6.88 o
  -9   3   9          6.00          0.97         4.40 o
  -8   3   9       1223.35       1210.78        20.72 o
  -7   3   9        542.14        544.37        10.78 o
  -6   3   9        177.03        140.33         6.91 o
  -5   3   9         49.04         57.31         5.75 o
  -4   3   9         91.74        104.55         6.28 o
  -3   3   9          0.40          4.13         4.00 o
  -2   3   9         10.28          2.23         4.07 o
  -1   3   9         28.35         21.02         4.44 o
   0   3   9         10.59          7.04         4.44 o
   1   3   9        481.34        448.08        11.04 o
   2   3   9        148.83        142.68         7.68 o
   3   3   9        100.07        109.65         7.61 o
   4   3   9          3.79          5.44         4.66 o
   5   3   9        118.24        138.42         9.96 o
   6   3   9        659.98        685.91        14.23 o
   7   3   9        270.22        259.05        11.32 o
   8   3   9        148.52        138.03        13.71 o
   9   3   9          6.33         -1.44         6.25 o
  10   3   9          0.23         -6.76         6.76 o
  11   3   9          5.91         -5.07         6.43 o
  12   3   9          1.74         -4.04         8.36 o
  13   3   9         71.31         86.65         9.77 o
 -14   4   9          0.15          9.46        12.33 o
 -13   4   9         11.50         25.98         7.47 o
 -12   4   9         27.37         22.01         7.39 o
 -11   4   9         69.30         81.97         9.89 o
 -10   4   9          0.65          5.73         5.55 o
  -9   4   9          6.37          7.60         5.48 o
  -8   4   9         93.32         98.49         8.14 o
  -7   4   9        207.21        214.75         8.74 o
  -6   4   9          8.64         12.47         6.70 o
  -5   4   9        160.72        173.84         8.01 o
  -4   4   9          1.23          0.73         4.96 o
  -3   4   9        166.41        180.75         8.54 o
  -2   4   9        176.66        169.38         9.42 o
  -1   4   9          0.80          0.86         5.42 o
   0   4   9        216.61        195.58        10.43 o
   1   4   9        308.55        302.38        11.11 o
   2   4   9         65.74         50.33        13.30 o
   3   4   9        240.58        245.81        11.18 o
   4   4   9         18.60         18.78         7.11 o
   5   4   9          0.60          3.78         5.69 o
   6   4   9         10.78          6.83         5.90 o
   7   4   9        184.23        187.88        10.40 o
   8   4   9          0.13          1.66         6.06 o
   9   4   9         27.66         31.58         7.71 o
  10   4   9          7.20          6.11         6.52 o
  11   4   9          2.59         12.86         8.19 o
 -11   5   9         13.85          9.87         9.87 o
 -10   5   9          6.34         -4.66        18.71 o
  -9   5   9         48.91         43.74         9.19 o
  -8   5   9          5.33         -5.91         9.65 o
  -7   5   9          0.22         -3.64         7.74 o
  -6   5   9          2.23         15.32        28.90 o
  -5   5   9          3.65         -7.15         7.15 o
  -4   5   9          0.45          4.56         7.60 o
  -3   5   9         28.83         21.49        11.72 o
  -2   5   9          4.38         -7.67         7.67 o
  -1   5   9          3.61          3.73         7.96 o
   0   5   9         29.02         24.99         7.36 o
   1   5   9         12.02          2.02         7.18 o
   2   5   9         11.48         10.07         9.65 o
   3   5   9          0.91          1.40         8.96 o
   4   5   9          0.29         -3.91        10.12 o
   5   5   9          2.50         -7.13         7.13 o
   6   5   9         33.98         14.56        11.89 o
   7   5   9          8.66          7.55         8.40 o
   8   5   9          0.32          0.06         8.52 o
  -4   6   9         30.50         30.42        21.79 o
  -3   6   9         19.70         20.56        15.21 o
  -2   6   9          0.79         -3.70        13.16 o
  -1   6   9          0.09         13.16        11.92 o
   0   6   9          0.00         -6.58        11.51 o
   1   6   9          6.58         23.02        11.92 o
   2   6   9         12.15         -1.23         9.87 o
 -18   0  10         37.88         52.76        10.35 o
 -16   0  10        149.39        122.68        12.49 o
 -14   0  10       1449.53       1448.82        41.25 o
 -12   0  10        974.36        908.67        23.18 o
 -10   0  10          0.14         -4.31         5.49 o
  -8   0  10        452.46        438.12        11.73 o
  -6   0  10         86.92        102.16        12.13 o
  -4   0  10       1133.95       1165.11        22.90 o
  -2   0  10        155.49        228.97         8.26 o
   0   0  10        679.37        613.08        13.12 o
   2   0  10         78.59         74.81         8.82 o
   4   0  10        169.86        190.94        10.25 o
   6   0  10       1245.21       1299.35        30.99 o
   8   0  10          2.99         -4.87         6.87 o
  10   0  10        183.26        165.00        20.34 o
  12   0  10          0.76         13.54        18.91 o
  14   0  10          5.84         -5.00         9.29 o
 -18   1  10          9.10         48.82        13.35 o
 -17   1  10          0.10          2.29        20.40 o
 -16   1  10          7.12         -0.53         6.06 o
 -15   1  10          6.53          7.58         7.46 o
 -14   1  10         25.44         27.57         5.25 o
 -13   1  10        273.80        261.65        10.67 o
 -12   1  10        272.19        254.50         9.96 o
 -11   1  10        166.87        173.82         8.61 o
 -10   1  10         62.09         58.90         6.12 o
  -9   1  10        479.64        456.95         9.99 o
  -8   1  10          1.32         -3.72         4.07 o
  -7   1  10         68.89         78.60         5.33 o
  -6   1  10        671.99        739.77        10.95 o
  -5   1  10       1881.16       2005.98        25.95 o
  -4   1  10        114.94        130.63         4.96 o
  -3   1  10        330.15        327.96         7.06 o
  -2   1  10        109.06        118.59         5.23 o
  -1   1  10          2.22          3.73         3.33 o
   0   1  10        121.30        113.46         5.49 o
   1   1  10        940.35        921.68        18.91 o
   2   1  10       1171.81       1303.56        22.44 o
   3   1  10       1008.40       1006.45        18.98 o
   4   1  10         82.36         93.00         6.73 o
   5   1  10         82.18         85.98         6.95 o
   6   1  10        231.01        244.32         9.17 o
   7   1  10          0.03         -2.53         5.19 o
   8   1  10          0.12         -4.92         6.78 o
   9   1  10          0.00         -2.60         6.24 o
  10   1  10         65.45         52.87         7.96 o
  11   1  10          0.29         -3.16         7.80 o
  12   1  10         15.04         13.51         7.27 o
  13   1  10         12.50          8.05         9.84 o
  14   1  10          6.43         -5.98        10.62 o
 -17   2  10         30.89         24.13         7.36 o
 -16   2  10          6.07         17.64        18.03 o
 -15   2  10          5.94          9.06         6.20 o
 -14   2  10         24.31         24.75         5.63 o
 -13   2  10         50.10         58.55         6.27 o
 -12   2  10        248.43        263.99        11.71 o
 -11   2  10        227.88        249.08         9.14 o
 -10   2  10        126.56        135.00         7.61 o
  -9   2  10        125.32        124.49         9.16 o
  -8   2  10        554.73        544.56        11.13 o
  -7   2  10         87.46         69.80         6.72 o
  -6   2  10          0.01         -0.09         4.80 o
  -5   2  10         26.63         30.60         4.60 o
  -4   2  10         34.53         43.22         4.65 o
  -3   2  10        304.89        307.71         7.88 o
  -2   2  10         32.43         15.64         4.85 o
  -1   2  10        102.89        104.12         6.25 o
   0   2  10       3432.65       3594.29        48.27 o
   1   2  10       2254.39       2223.56        30.89 o
   2   2  10       1107.64       1160.16        20.87 o
   3   2  10         92.83         86.21         8.42 o
   4   2  10         18.22         17.95         7.44 o
   5   2  10        362.45        387.93        12.24 o
   6   2  10         22.10         24.90         6.08 o
   7   2  10          1.38         11.74         6.78 o
   8   2  10         93.72         94.94        10.86 o
   9   2  10         36.82         58.55        15.37 o
  10   2  10          0.19          5.01         6.61 o
  11   2  10          0.14          4.35         7.03 o
  12   2  10         17.27         16.50         6.78 o
  13   2  10         48.36         40.22        12.00 o
  14   2  10         98.92         85.26        11.26 o
 -16   3  10          0.76         10.79         8.54 o
 -15   3  10         18.61         19.46         7.79 o
 -14   3  10          7.94          6.38         5.97 o
 -13   3  10         34.52         38.48         7.08 o
 -12   3  10          4.46          4.09         5.07 o
 -11   3  10         24.24         16.75         5.39 o
 -10   3  10         82.97         69.53         6.17 o
  -9   3  10         11.51         13.33         4.71 o
  -8   3  10          4.11          3.11         4.51 o
  -7   3  10        232.77        258.60         8.74 o
  -6   3  10        126.22        145.04         6.88 o
  -5   3  10        406.37        418.41        10.08 o
  -4   3  10        239.40        254.50         8.01 o
  -3   3  10         91.36         84.77         7.68 o
  -2   3  10         29.56         29.83         4.66 o
  -1   3  10        138.29        156.50         7.33 o
   0   3  10        157.77        157.22         7.15 o
   1   3  10         34.60         41.14         5.44 o
   2   3  10          0.13          2.39         4.91 o
   3   3  10         38.81         50.14         6.70 o
   4   3  10          0.52          0.97         4.56 o
   5   3  10        361.43        322.77        10.77 o
   6   3  10        165.15        160.19         9.11 o
   7   3  10        303.94        282.43        12.66 o
   8   3  10         10.14         14.35         6.60 o
   9   3  10         38.13         39.88         7.44 o
  10   3  10         29.89         27.99         7.12 o
  11   3  10          5.73         -1.43         8.77 o
  12   3  10          0.04          0.43         6.64 o
  13   3  10          8.88         -3.63         7.81 o
 -13   4  10         57.47         53.10        12.30 o
 -12   4  10        123.64        127.33        11.06 o
 -11   4  10        199.98        212.67        12.80 o
 -10   4  10          2.65          7.03         5.66 o
  -9   4  10          2.18         -2.79         5.94 o
  -8   4  10        251.50        236.33         9.36 o
  -7   4  10        443.49        419.49        10.93 o
  -6   4  10        577.75        601.07        14.56 o
  -5   4  10          0.15          4.13         7.41 o
  -4   4  10          0.03          8.39         4.97 o
  -3   4  10         72.52         78.63         6.83 o
  -2   4  10          4.05          9.33         4.84 o
  -1   4  10         34.82         29.28         6.95 o
   0   4  10         10.67          7.11         6.01 o
   1   4  10         12.83          8.99         6.30 o
   2   4  10         78.08         43.87        11.71 o
   3   4  10          8.79          6.02         5.41 o
   4   4  10          0.18          8.10         5.71 o
   5   4  10         13.79         12.02         5.94 o
   6   4  10          7.00         15.82         7.86 o
   7   4  10         44.54         58.78         9.77 o
   8   4  10          0.17         -2.53         5.97 o
   9   4  10          6.21         -2.88         6.07 o
  10   4  10         23.11         11.46         9.12 o
  11   4  10          0.08         13.57        11.10 o
 -11   5  10          4.53         -3.29         9.46 o
 -10   5  10         46.96         59.61        13.57 o
  -9   5  10         25.19          6.30        14.99 o
  -8   5  10         15.43         13.50        11.64 o
  -7   5  10         18.61         30.74        10.68 o
  -6   5  10         24.53         37.97         8.79 o
  -5   5  10          0.87          8.06        10.69 o
  -4   5  10          5.11         11.29         7.50 o
  -3   5  10          0.94          1.71         7.50 o
  -2   5  10          0.13          0.01         8.63 o
  -1   5  10          0.43         -8.22         8.42 o
   0   5  10         22.30         12.57         7.69 o
   1   5  10          8.31         12.97         8.12 o
   2   5  10          1.79         -3.46         9.44 o
   3   5  10          2.54         -8.52         8.52 o
   4   5  10         41.24         40.48        24.26 o
   5   5  10         22.44         10.79         8.52 o
   6   5  10          7.20         -5.61         8.96 o
   7   5  10          3.01          4.06         8.66 o
  -3   6  10          5.97         -3.70        15.21 o
  -2   6  10         12.38         19.73        13.16 o
  -1   6  10          6.37         22.20        12.33 o
   0   6  10          5.59         -6.58        11.51 o
   1   6  10          4.01         14.39        11.51 o
 -17   0  11         22.78         -4.91         8.17 o
 -15   0  11          3.23         -5.29        10.74 o
 -13   0  11         56.03         59.20        17.27 o
 -11   0  11        901.71        886.91        28.56 o
  -9   0  11        272.16        246.91         9.39 o
  -7   0  11          0.47         -0.72         5.30 o
  -5   0  11        514.74        498.46        12.33 o
  -3   0  11         20.07          8.83         3.90 o
  -1   0  11        228.69        246.31         9.32 o
   1   0  11        657.14        666.82        16.36 o
   3   0  11         67.10         67.06         7.95 o
   5   0  11         33.98         36.58         7.47 o
   7   0  11          8.59         16.59         7.27 o
   9   0  11         20.12         23.11         8.08 o
  11   0  11        288.20        300.44        19.67 o
  13   0  11         87.43         95.54        15.21 o
 -18   1  11         60.79         85.51        12.22 o
 -17   1  11         79.22         71.50        11.71 o
 -16   1  11         17.64         26.69         6.05 o
 -15   1  11         10.78         11.14         7.11 o
 -14   1  11        238.79        219.73         9.07 o
 -13   1  11         87.46         87.98         8.37 o
 -12   1  11        305.32        327.03        14.54 o
 -11   1  11         36.81         44.59         7.83 o
 -10   1  11         19.84         14.67         4.33 o
  -9   1  11         77.75         71.74         6.11 o
  -8   1  11         79.62         71.07         5.15 o
  -7   1  11        501.62        524.06         9.03 o
  -6   1  11       1002.44        981.59        15.12 o
  -5   1  11       2102.26       1988.33        26.00 o
  -4   1  11          9.39          1.44         3.85 o
  -3   1  11        145.93        163.86         6.16 o
  -2   1  11         20.33         19.37         4.36 o
  -1   1  11        661.75        624.96        11.34 o
   0   1  11          8.32         11.62         3.61 o
   1   1  11         83.90         49.81         5.83 o
   2   1  11        451.50        472.34        12.40 o
   3   1  11         29.02         25.13         4.49 o
   4   1  11          6.27         10.39         4.96 o
   5   1  11        147.87        123.00         7.73 o
   6   1  11        269.50        292.14        10.07 o
   7   1  11         23.23         17.04         5.42 o
   8   1  11         51.85         60.78         8.09 o
   9   1  11        251.35        235.70        15.61 o
  10   1  11        151.96        117.33        11.05 o
  11   1  11          1.49          6.94        11.13 o
  12   1  11         37.71         36.13         8.41 o
  13   1  11         17.63         26.47        10.19 o
  14   1  11        146.77        138.49        12.78 o
 -17   2  11          1.02          6.33         7.21 o
 -16   2  11         36.91         45.51        10.41 o
 -15   2  11          7.95          7.39         5.66 o
 -14   2  11         21.61         20.79         5.79 o
 -13   2  11          3.07         -0.76         5.44 o
 -12   2  11         19.37         22.37         5.60 o
 -11   2  11        146.77        158.58         8.69 o
 -10   2  11        345.95        349.31         8.71 o
  -9   2  11        111.82        107.10         7.17 o
  -8   2  11          1.53          1.34         4.65 o
  -7   2  11          0.02         -4.02         4.02 o
  -6   2  11        582.05        560.63        12.86 o
  -5   2  11         26.07         25.99         4.06 o
  -4   2  11         11.42         15.41         3.77 o
  -3   2  11         48.36         34.29         4.35 o
  -2   2  11        108.91        103.91         6.10 o
  -1   2  11       1022.39       1099.64        16.90 o
   0   2  11        781.43        774.07        12.83 o
   1   2  11        100.35        130.56         6.26 o
   2   2  11        148.20        156.53         7.59 o
   3   2  11          7.24          7.94         5.42 o
   4   2  11          0.53          5.85         6.31 o
   5   2  11          0.30         -1.10         5.91 o
   6   2  11          2.27          0.27         6.25 o
   7   2  11        612.46        622.96        16.95 o
   8   2  11         52.57         42.97        10.76 o
   9   2  11          4.72         11.26         6.13 o
  10   2  11          5.32         11.75         7.39 o
  11   2  11          1.26          2.20         6.16 o
  12   2  11         37.11         38.27         7.61 o
  13   2  11          1.61         -1.67         5.96 o
 -16   3  11          1.80          1.23        16.86 o
 -15   3  11          4.48          5.82         6.94 o
 -14   3  11         10.37         10.85         5.61 o
 -13   3  11         75.74         76.46         8.26 o
 -12   3  11         52.27         56.39         7.54 o
 -11   3  11         17.63         29.05         6.79 o
 -10   3  11         19.17         24.92         4.99 o
  -9   3  11        231.95        216.53        13.58 o
  -8   3  11          2.25          7.32         4.88 o
  -7   3  11          4.27          1.77         4.77 o
  -6   3  11         36.81         32.97         6.78 o
  -5   3  11        159.37        174.15         7.54 o
  -4   3  11          0.02          2.14         3.98 o
  -3   3  11         18.95         19.38         4.39 o
  -2   3  11          1.19          7.30         4.77 o
  -1   3  11         31.81         34.83         5.21 o
   0   3  11        371.69        383.27         9.87 o
   1   3  11         81.35         94.88         7.55 o
   2   3  11         16.48         20.66         5.02 o
   3   3  11          2.66          5.95         5.08 o
   4   3  11         14.10         21.03         5.11 o
   5   3  11         14.99         15.46         5.86 o
   6   3  11          2.54         18.45         5.73 o
   7   3  11          3.38          4.06         5.70 o
   8   3  11          1.06          4.23         6.06 o
   9   3  11         86.88        105.06         9.75 o
  10   3  11         54.84         60.21         9.27 o
  11   3  11          2.02          1.80         6.16 o
  12   3  11          0.03          5.61         6.08 o
 -13   4  11          8.60          3.95         9.36 o
 -12   4  11         14.68         12.19         6.61 o
 -11   4  11         37.46         51.32        13.11 o
 -10   4  11         62.46         50.79         7.49 o
  -9   4  11          1.56          3.47         5.38 o
  -8   4  11          1.05         -0.12         4.91 o
  -7   4  11         29.28         33.26         8.46 o
  -6   4  11         16.04         13.74         5.03 o
  -5   4  11          1.80          3.31         5.14 o
  -4   4  11         35.00         28.11         5.86 o
  -3   4  11        187.08        203.36        12.98 o
  -2   4  11          2.25         -2.67         8.69 o
  -1   4  11        232.80        215.25        27.32 o
   0   4  11         51.60         39.97         7.59 o
   1   4  11        105.67         79.24         9.78 o
   2   4  11         58.84         65.97         8.78 o
   3   4  11          5.74          5.17         5.70 o
   4   4  11          2.08         -5.07         5.70 o
   5   4  11          0.00         -1.52         7.09 o
   6   4  11          5.88          8.24         7.41 o
   7   4  11         37.57         66.25        12.58 o
   8   4  11         15.08         39.28        13.42 o
   9   4  11          1.79        129.91        40.70 o
  10   4  11          1.42         -7.41         7.41 o
 -10   5  11          9.18          0.00        10.28 o
  -9   5  11          0.65          1.09         9.46 o
  -8   5  11          9.86         15.43         7.98 o
  -7   5  11          0.10         -0.92         7.11 o
  -6   5  11         14.32         14.24         7.45 o
  -5   5  11         85.95         68.22        10.67 o
  -4   5  11         58.96         54.90        10.89 o
  -3   5  11         30.60         26.60         9.75 o
  -2   5  11         42.22         16.41         9.48 o
  -1   5  11          9.50          5.52        11.51 o
   0   5  11         21.62         18.13         8.46 o
   1   5  11          4.77          4.50         7.54 o
   2   5  11          7.84         19.57        17.04 o
   3   5  11         18.13         22.51        17.51 o
   4   5  11         16.25         16.13        26.86 o
   5   5  11         52.75         68.65        16.03 o
   6   5  11          2.23         13.98        11.92 o
   7   5  11          0.00         -7.40        16.03 o
 -18   0  12         25.33         48.26        19.73 o
 -16   0  12         35.79         54.70        19.32 o
 -14   0  12        215.97        223.18        34.72 o
 -12   0  12        182.09        180.68        11.20 o
 -10   0  12          0.40          7.56         6.55 o
  -8   0  12         72.90         69.70         8.33 o
  -6   0  12       1815.10       1871.22        50.67 o
  -4   0  12         50.73         58.43         5.96 o
  -2   0  12          3.49          6.05         6.53 o
   0   0  12        258.55        223.26         9.62 o
   2   0  12         74.19         84.52        10.57 o
   4   0  12        236.01        235.65        12.25 o
   6   0  12        425.28        405.21        16.02 o
   8   0  12        435.51        468.62        21.41 o
  10   0  12          3.74          3.40        12.54 o
  12   0  12         29.90         14.62         9.13 o
  14   0  12          1.44         -3.97        13.16 o
 -17   1  12          2.62         69.64        16.18 o
 -16   1  12          2.77         -5.94         5.94 o
 -15   1  12          5.89          7.06         6.68 o
 -14   1  12         33.53         37.84         8.10 o
 -13   1  12        316.86        312.08        12.15 o
 -12   1  12          2.59         -4.53         6.91 o
 -11   1  12        173.66        164.90        11.55 o
 -10   1  12         41.29         40.53         6.06 o
  -9   1  12         24.66         21.64         4.55 o
  -8   1  12         63.32         73.10         5.99 o
  -7   1  12        171.85        186.65         6.40 o
  -6   1  12          0.85         -0.51         3.54 o
  -5   1  12         81.46         83.69         5.95 o
  -4   1  12          6.58          6.54         4.05 o
  -3   1  12        156.41        161.01         6.82 o
  -2   1  12        153.24        167.11         6.76 o
  -1   1  12        505.00        503.84        10.53 o
   0   1  12        870.98        870.29        14.23 o
   1   1  12        365.87        367.72         8.93 o
   2   1  12         16.15         28.76         7.23 o
   3   1  12          2.74          6.15         4.59 o
   4   1  12          0.08          8.19         4.81 o
   5   1  12         16.96         15.83         5.66 o
   6   1  12         19.30         21.51         5.22 o
   7   1  12         95.71        100.96         9.07 o
   8   1  12        283.32        316.98        18.27 o
   9   1  12         37.53         39.55         7.71 o
  10   1  12        126.71        146.46        13.10 o
  11   1  12         29.83         25.70         6.61 o
  12   1  12         46.37         42.82        10.50 o
  13   1  12          3.15         -7.09         7.86 o
 -17   2  12          2.24          7.03        12.33 o
 -16   2  12         28.48         30.71         6.83 o
 -15   2  12          0.01          6.38         5.75 o
 -14   2  12         22.83         15.68         5.52 o
 -13   2  12          5.25          9.01         5.21 o
 -12   2  12          0.48          1.61         5.49 o
 -11   2  12        102.14        109.96         7.74 o
 -10   2  12        269.97        247.53         7.89 o
  -9   2  12         56.91         60.40         6.32 o
  -8   2  12        133.97        124.84         7.10 o
  -7   2  12         18.21         22.12         5.56 o
  -6   2  12          7.94          7.82         4.01 o
  -5   2  12         10.11          7.43         4.12 o
  -4   2  12         69.34         78.18         6.22 o
  -3   2  12         89.77         72.64         5.97 o
  -2   2  12        182.61        188.50         7.62 o
  -1   2  12        102.58        139.82         6.95 o
   0   2  12          5.60          4.40         3.96 o
   1   2  12        101.89        108.08         7.00 o
   2   2  12        136.38        128.37         7.77 o
   3   2  12        387.92        412.11        14.40 o
   4   2  12          6.64         14.32         5.54 o
   5   2  12          0.01          4.29         5.90 o
   6   2  12         16.46         11.86         6.72 o
   7   2  12          0.30         -6.30         9.18 o
   8   2  12          5.58         21.66        15.86 o
   9   2  12        117.86        104.38        10.99 o
  10   2  12        151.21        148.75        14.84 o
  11   2  12         18.50         21.65         7.16 o
  12   2  12          0.29         -2.95         5.78 o
  13   2  12          1.12          2.36         5.59 o
 -15   3  12         20.75         36.53        15.97 o
 -14   3  12         35.41         26.31         5.44 o
 -13   3  12          0.07          4.07         5.84 o
 -12   3  12         21.85         14.59         5.34 o
 -11   3  12          3.06         11.64         5.14 o
 -10   3  12          1.51          2.03         4.71 o
  -9   3  12         87.43         99.90         7.20 o
  -8   3  12         74.33         62.22         6.73 o
  -7   3  12         17.63         16.29         4.64 o
  -6   3  12        295.32        287.76         8.89 o
  -5   3  12        429.01        447.00        11.69 o
  -4   3  12         93.45         97.58         7.71 o
  -3   3  12          8.06         13.73         4.43 o
  -2   3  12        135.90        161.61         9.13 o
  -1   3  12         74.00         82.87         7.22 o
   0   3  12        159.05        158.19        11.79 o
   1   3  12        500.84        513.36        12.65 o
   2   3  12         36.70         38.77         6.57 o
   3   3  12        364.97        343.66        10.66 o
   4   3  12          1.12         -1.36         5.12 o
   5   3  12          3.23          2.39         5.20 o
   6   3  12         67.57         94.06         8.49 o
   7   3  12         22.18         30.46         5.87 o
   8   3  12         52.77         36.54         6.70 o
   9   3  12          5.78         12.47         5.98 o
  10   3  12          0.01          0.24         5.66 o
  11   3  12          0.00         -3.38         5.45 o
 -13   4  12         13.00         19.73        15.62 o
 -12   4  12         95.10         74.17         8.62 o
 -11   4  12         17.95          9.51         6.01 o
 -10   4  12          3.10          2.26         5.43 o
  -9   4  12          1.19          3.33        10.12 o
  -8   4  12          2.79         12.32         8.24 o
  -7   4  12         77.52         88.96         7.61 o
  -6   4  12         33.55         36.42         7.54 o
  -5   4  12         30.69         22.33         7.74 o
  -4   4  12         73.73         68.19         8.09 o
  -3   4  12          8.11          2.74         5.03 o
  -2   4  12         53.70         51.59         9.85 o
  -1   4  12        109.05         85.79        14.30 o
   0   4  12        146.18        156.73        10.22 o
   1   4  12         63.08         59.04        10.62 o
   2   4  12          2.98          0.21         5.51 o
   3   4  12          4.92          2.19         5.73 o
   4   4  12          2.50         -4.19         6.76 o
   5   4  12         10.22          5.85         6.29 o
   6   4  12         16.91         23.34         6.89 o
   7   4  12         15.79         13.83         7.52 o
   8   4  12         68.38         63.97         9.04 o
   9   4  12          3.98         -1.25         7.41 o
 -10   5  12          0.12         -9.46         9.46 o
  -9   5  12         10.93          3.29         8.22 o
  -8   5  12          0.30         -4.82         7.14 o
  -7   5  12          4.40          2.59         9.87 o
  -6   5  12          0.17         12.06        14.18 o
  -5   5  12          9.63          1.51        13.57 o
  -4   5  12          5.74          1.35         7.68 o
  -3   5  12         23.04         14.64         7.62 o
  -2   5  12          5.16          3.86         7.40 o
  -1   5  12          6.88          4.76         6.62 o
   0   5  12          3.97          5.23         7.48 o
   1   5  12         30.04         10.73         8.81 o
   2   5  12         16.57         11.03         8.27 o
   3   5  12          3.00          3.06         8.83 o
   4   5  12          0.76          4.93        13.57 o
   5   5  12          7.44         23.02        12.33 o
   6   5  12          1.33         -9.87        16.03 o
 -15   0  13         25.83          6.02        11.00 o
 -13   0  13         25.91         53.36        19.12 o
 -11   0  13        126.28        114.02        10.83 o
  -9   0  13         16.00         12.54         5.75 o
  -7   0  13          0.74         -2.72         5.84 o
  -5   0  13        195.56        204.31         8.63 o
  -3   0  13       2421.03       2588.54        38.96 o
  -1   0  13         52.77         36.10         6.12 o
   1   0  13        755.34        717.09        19.58 o
   3   0  13         90.41        105.60        15.39 o
   5   0  13         23.97         33.04         7.47 o
   7   0  13        480.65        464.69        17.12 o
   9   0  13        148.51        164.93        17.93 o
  11   0  13        196.51        200.26        16.99 o
  13   0  13          0.40        -10.76        10.76 o
 -17   1  13         50.60         91.22        10.68 o
 -16   1  13          5.77          8.06         6.67 o
 -15   1  13          7.14          3.72         6.51 o
 -14   1  13         15.97         18.57         5.98 o
 -13   1  13        427.01        404.96        12.37 o
 -12   1  13         84.01        121.93        14.74 o
 -11   1  13         31.78         23.69         5.39 o
 -10   1  13         44.31         45.38         5.54 o
  -9   1  13        208.36        215.38         8.91 o
  -8   1  13         22.52         18.92         4.34 o
  -7   1  13          9.71          9.08         4.35 o
  -6   1  13        339.13        327.42         8.82 o
  -5   1  13         77.07         75.58         7.57 o
  -4   1  13        162.09        170.46         7.18 o
  -3   1  13        174.63        182.66         7.15 o
  -2   1  13        375.46        326.43         8.43 o
  -1   1  13          2.22          8.43         3.92 o
   0   1  13        129.47        126.77         9.79 o
   1   1  13         46.54         34.58         4.90 o
   2   1  13         28.57         17.30         4.25 o
   3   1  13          2.56          9.37         4.77 o
   4   1  13          3.41          0.60         5.21 o
   5   1  13          9.96         15.78         5.17 o
   6   1  13         13.95         18.36         6.44 o
   7   1  13         57.79         72.14         9.31 o
   8   1  13        224.94        228.21        11.76 o
   9   1  13         21.94         17.56        10.12 o
  10   1  13         70.36         92.31        19.42 o
  11   1  13         22.46          9.07         6.14 o
  12   1  13         21.86         11.79        13.08 o
  13   1  13        140.41         97.84        17.27 o
 -16   2  13          1.51         -7.20         7.20 o
 -15   2  13         29.55         22.07         7.94 o
 -14   2  13          8.53         11.19         5.60 o
 -13   2  13         22.98         13.55         5.88 o
 -12   2  13         25.36         21.50         5.69 o
 -11   2  13        216.03        242.27         8.25 o
 -10   2  13        114.24         95.95         9.74 o
  -9   2  13        402.55        389.44         9.57 o
  -8   2  13        338.50        328.50         9.02 o
  -7   2  13        861.03        874.62        14.60 o
  -6   2  13          2.83          5.97         4.31 o
  -5   2  13          2.86         -0.73         4.18 o
  -4   2  13          0.14          2.12         4.44 o
  -3   2  13         85.73         92.52         7.15 o
  -2   2  13         42.50         47.18         5.66 o
  -1   2  13        174.53        173.60         9.02 o
   0   2  13        167.56        164.62         7.47 o
   1   2  13          3.54         -1.64         4.58 o
   2   2  13        114.30        113.33        10.72 o
   3   2  13        546.91        604.66        17.68 o
   4   2  13         39.75         34.83         6.10 o
   5   2  13          7.75         10.61         6.71 o
   6   2  13        261.95        293.61        19.67 o
   7   2  13          5.35         10.63         6.71 o
   8   2  13        118.99        112.23        11.66 o
   9   2  13          1.80          1.77         6.37 o
  10   2  13         16.44         33.19         7.94 o
  11   2  13          0.90         -2.16         9.04 o
  12   2  13          0.85          4.47         5.79 o
 -15   3  13          3.43          0.04        13.77 o
 -14   3  13         51.76         39.16         6.41 o
 -13   3  13        183.90        213.89        10.99 o
 -12   3  13        135.40        160.29         9.77 o
 -11   3  13         31.40         26.59         6.71 o
 -10   3  13         19.12         17.96         5.18 o
  -9   3  13          5.37         10.91         5.07 o
  -8   3  13         34.28         39.76         6.69 o
  -7   3  13          0.27          3.15         5.93 o
  -6   3  13         92.00         89.77         7.37 o
  -5   3  13         53.21         59.74         6.44 o
  -4   3  13        106.58        108.09         7.50 o
  -3   3  13        131.00        146.59         7.79 o
  -2   3  13         61.63         67.65         7.48 o
  -1   3  13         74.85         73.16         7.60 o
   0   3  13        576.48        572.82        13.86 o
   1   3  13         51.75         34.05         6.47 o
   2   3  13        427.27        422.27        11.99 o
   3   3  13          0.92          3.17         7.93 o
   4   3  13         35.85         50.05         6.96 o
   5   3  13         32.49         47.53         7.43 o
   6   3  13        110.87         95.89         8.25 o
   7   3  13         40.28         31.72         8.84 o
   8   3  13        110.08        100.03        15.92 o
   9   3  13          4.41          2.20         5.53 o
  10   3  13         15.17         14.69        11.60 o
  11   3  13          0.82          7.29         6.18 o
 -12   4  13         39.53          9.85         7.95 o
 -11   4  13         27.88         14.30         5.58 o
 -10   4  13         10.30          9.58         5.31 o
  -9   4  13         13.39         16.41         5.46 o
  -8   4  13         18.17         20.59        10.54 o
  -7   4  13          2.06         11.85         6.28 o
  -6   4  13          2.00          7.45         5.05 o
  -5   4  13          7.53         14.01         5.11 o
  -4   4  13         46.85         38.79         6.80 o
  -3   4  13         30.82         23.63         6.33 o
  -2   4  13          8.14          3.22         5.94 o
  -1   4  13          1.32          1.83         6.11 o
   0   4  13          5.44          4.46         6.33 o
   1   4  13         34.23         48.12         9.20 o
   2   4  13         40.41         35.35         6.37 o
   3   4  13          3.77          6.17         6.10 o
   4   4  13          9.09         10.07         6.08 o
   5   4  13          1.92         15.03         6.79 o
   6   4  13         11.65         35.19        19.17 o
   7   4  13          1.62         -3.45         6.48 o
   8   4  13         20.79         22.80        10.87 o
  -9   5  13         10.09         -3.29         9.46 o
  -8   5  13          0.25         -9.04         9.04 o
  -7   5  13          1.31         -7.15         7.15 o
  -6   5  13          5.67         -2.40        11.72 o
  -5   5  13         28.78         39.73        34.12 o
  -4   5  13          3.60         -5.13         8.96 o
  -3   5  13          2.35         -5.50         7.45 o
  -2   5  13          0.00          4.42         8.54 o
  -1   5  13          9.57         11.94         6.59 o
   0   5  13          2.63          0.44         6.64 o
   1   5  13          2.30         11.34         8.39 o
   2   5  13          6.03         10.63         8.83 o
   3   5  13         18.98         24.26         9.09 o
   4   5  13          0.02         -3.55         9.09 o
 -16   0  14          0.79         17.76         8.89 o
 -14   0  14          0.11         10.35        11.29 o
 -12   0  14        193.56        203.76        12.31 o
 -10   0  14        998.14        996.55        25.35 o
  -8   0  14        411.33        448.66        13.71 o
  -6   0  14        961.24        935.70        18.24 o
  -4   0  14        870.80        755.13        18.37 o
  -2   0  14          1.40          4.05         6.68 o
   0   0  14        856.56        824.51        41.59 o
   2   0  14        108.98        108.47         9.78 o
   4   0  14        859.56        848.41        25.58 o
   6   0  14         15.90         33.58        11.02 o
   8   0  14         52.29         50.28        10.15 o
  10   0  14        119.16        117.66        22.20 o
  12   0  14        112.33        146.80        17.92 o
 -17   1  14          5.49         13.75        18.55 o
 -16   1  14         47.68         30.27         8.62 o
 -15   1  14         10.48         16.10        12.28 o
 -14   1  14          6.22         -1.16         6.62 o
 -13   1  14        412.37        422.34        15.91 o
 -12   1  14         83.38        110.47        10.24 o
 -11   1  14        705.57        779.59        15.53 o
 -10   1  14         47.90         48.74         6.25 o
  -9   1  14         70.21         88.01         7.75 o
  -8   1  14          2.39          1.39         4.70 o
  -7   1  14         75.73         90.21         8.09 o
  -6   1  14         43.17         38.89         6.20 o
  -5   1  14         86.60         72.16         6.61 o
  -4   1  14         72.20         71.68         7.03 o
  -3   1  14         42.82         32.38         4.70 o
  -2   1  14          1.55          3.18         4.19 o
  -1   1  14        204.41        207.02        12.09 o
   0   1  14         39.14         58.48         7.92 o
   1   1  14        178.95        188.57         9.54 o
   2   1  14          1.25          1.27         5.49 o
   3   1  14          0.40          7.45         5.05 o
   4   1  14         25.76         25.03         5.40 o
   5   1  14        153.29        186.64         9.25 o
   6   1  14          0.14         -0.58         5.54 o
   7   1  14        188.73        192.72        13.29 o
   8   1  14         17.65          5.95         6.74 o
   9   1  14         21.02         16.19         6.66 o
  10   1  14          9.77         -4.58         8.06 o
  11   1  14          8.88          4.09         6.44 o
  12   1  14         22.25         18.37        14.02 o
 -16   2  14          2.68          5.22         8.21 o
 -15   2  14         40.95         24.46         6.01 o
 -14   2  14          5.72          3.26         5.51 o
 -13   2  14         18.63         17.54         5.95 o
 -12   2  14        449.98        427.49        11.95 o
 -11   2  14        197.42        236.81         8.73 o
 -10   2  14          1.92          2.72         4.98 o
  -9   2  14          0.67          0.57         5.68 o
  -8   2  14         77.20         69.61         6.00 o
  -7   2  14        346.89        362.70        11.13 o
  -6   2  14        646.66        609.43        13.95 o
  -5   2  14         64.01         87.96         6.82 o
  -4   2  14         17.41         16.06         6.04 o
  -3   2  14          0.96          2.12         4.38 o
  -2   2  14         19.70         30.74         5.48 o
  -1   2  14        171.77        172.67         7.91 o
   0   2  14          4.88          3.29         5.30 o
   1   2  14        382.32        359.65        14.63 o
   2   2  14        186.02        148.88        11.61 o
   3   2  14          9.77         17.30         5.72 o
   4   2  14          0.28          2.77         6.57 o
   5   2  14         88.93         85.42        12.44 o
   6   2  14        317.79        318.03        24.68 o
   7   2  14        225.26        220.14        13.53 o
   8   2  14        176.35        160.10        11.84 o
   9   2  14          1.53          3.89         6.45 o
  10   2  14         25.30         20.32         5.75 o
  11   2  14         21.87         24.58         9.57 o
 -14   3  14         12.39          8.31         6.17 o
 -13   3  14         40.82         38.34         9.53 o
 -12   3  14        108.70        120.44        12.55 o
 -11   3  14         24.75         13.78         8.64 o
 -10   3  14          1.85          3.28         5.42 o
  -9   3  14          4.56          8.52         5.10 o
  -8   3  14         51.15         63.14         7.13 o
  -7   3  14        953.14        939.37        17.16 o
  -6   3  14        377.29        394.42        16.64 o
  -5   3  14        231.51        248.53        11.21 o
  -4   3  14          0.96          2.58         4.91 o
  -3   3  14         91.87         93.32         7.65 o
  -2   3  14          0.45         -3.78         4.71 o
  -1   3  14        392.67        383.12        12.89 o
   0   3  14        981.38       1037.22        22.69 o
   1   3  14       2978.45       3048.26        67.09 o
   2   3  14        377.00        433.74        18.63 o
   3   3  14        480.70        512.58        12.77 o
   4   3  14         73.84         96.17         8.34 o
   5   3  14         48.59         37.35         9.72 o
   6   3  14          4.12          4.06         6.12 o
   7   3  14         78.52        115.61         9.22 o
   8   3  14         23.97         24.19        12.48 o
   9   3  14         10.26          4.48         5.56 o
  10   3  14          7.72          1.16        16.16 o
 -12   4  14          0.05         -6.99        11.92 o
 -11   4  14          0.01         -5.82         6.00 o
 -10   4  14         50.64         92.40        13.14 o
  -9   4  14         11.14          8.65         5.16 o
  -8   4  14         58.64         64.46         7.98 o
  -7   4  14         10.20          8.12         5.54 o
  -6   4  14          1.62          3.59         5.66 o
  -5   4  14          8.33         14.49         5.23 o
  -4   4  14          0.02         -0.47         5.40 o
  -3   4  14          0.60         -0.55         5.90 o
  -2   4  14          1.37         -5.69         5.69 o
  -1   4  14          0.02         -3.27         6.01 o
   0   4  14         17.08         10.34         7.26 o
   1   4  14         19.02         24.55         5.76 o
   2   4  14         18.27         24.84         6.46 o
   3   4  14          4.52         14.09         8.85 o
   4   4  14          2.87         14.90         6.41 o
   5   4  14          2.00          6.01         6.96 o
   6   4  14         25.71         27.47         7.14 o
   7   4  14         10.61         12.75         7.49 o
   8   4  14          5.45         -4.11         9.46 o
  -8   5  14         19.37          6.17         9.46 o
  -7   5  14         13.02         43.58        13.98 o
  -6   5  14         13.46         29.39        21.38 o
  -5   5  14          0.04         25.97        49.74 o
  -4   5  14         41.57         23.68         9.30 o
  -3   5  14          2.73         25.99         9.57 o
  -2   5  14          0.00          1.78         6.28 o
  -1   5  14          2.38          1.83         6.60 o
   0   5  14          8.86         19.45        31.65 o
   1   5  14          0.00          9.21         7.48 o
   2   5  14          1.97         10.35         9.27 o
   3   5  14          8.22         15.00        11.10 o
 -17   0  15         60.54        129.91        18.91 o
 -15   0  15         22.42         22.06        12.74 o
 -13   0  15        540.50        473.62        37.00 o
 -11   0  15         18.82         14.51         7.74 o
  -9   0  15         47.84         30.85         6.51 o
  -7   0  15        142.17        150.33        10.69 o
  -5   0  15        642.63        680.65        15.70 o
  -3   0  15         73.71         79.19        14.11 o
  -1   0  15         36.71         36.43         7.19 o
   1   0  15          1.57         -1.02         6.11 o
   3   0  15        114.37        118.17        10.59 o
   5   0  15        189.59        187.96        20.60 o
   7   0  15        125.12        120.91        12.04 o
   9   0  15          1.49         -3.03        10.61 o
  11   0  15          3.89          1.64        15.21 o
 -16   1  15         23.08         18.19         6.52 o
 -15   1  15         35.30         46.08        10.61 o
 -14   1  15        112.48        109.14        11.81 o
 -13   1  15        137.19        149.93         9.91 o
 -12   1  15         84.91         61.82         8.93 o
 -11   1  15          6.85          1.32         5.82 o
 -10   1  15          4.84         -2.36         5.95 o
  -9   1  15        249.62        249.08        10.00 o
  -8   1  15        115.24         86.59         7.15 o
  -7   1  15        136.93        138.36         8.29 o
  -6   1  15          1.15          2.71         4.96 o
  -5   1  15          5.20          2.31         5.04 o
  -4   1  15          0.12          2.72         5.05 o
  -3   1  15         69.22         56.85         6.40 o
  -2   1  15         30.17         34.85         6.06 o
  -1   1  15          1.39         -5.78         5.78 o
   0   1  15         85.56         74.55         8.06 o
   1   1  15         33.89         32.31         6.54 o
   2   1  15          4.63          4.10         5.03 o
   3   1  15          0.17         -0.19         5.89 o
   4   1  15          3.57          7.34         5.05 o
   5   1  15          5.92        -11.92        11.92 o
   6   1  15         52.80         38.23         6.18 o
   7   1  15        105.15         99.20        11.10 o
   8   1  15         27.66         17.10         6.64 o
   9   1  15         11.43          8.36         7.79 o
  10   1  15         39.06         24.02         7.99 o
  11   1  15         37.81         73.05        12.70 o
 -15   2  15          0.79         -2.26         6.51 o
 -14   2  15         10.70         -1.52         6.75 o
 -13   2  15          0.95         -0.63         5.43 o
 -12   2  15        146.76        151.99        11.15 o
 -11   2  15          6.89          2.37         5.52 o
 -10   2  15          4.94         -1.77         5.25 o
  -9   2  15         72.83         71.66         7.87 o
  -8   2  15        100.71        112.90        10.12 o
  -7   2  15          9.13         13.57         5.02 o
  -6   2  15        157.99        181.46         8.61 o
  -5   2  15        268.24        235.98         8.95 o
  -4   2  15        208.79        220.97        10.58 o
  -3   2  15        127.99        105.19         7.71 o
  -2   2  15         61.63         56.96         6.37 o
  -1   2  15          0.09         -3.00         5.30 o
   0   2  15         31.55         28.66         7.92 o
   1   2  15        365.64        375.16        14.95 o
   2   2  15        190.55        221.29        12.55 o
   3   2  15          0.06          1.56         7.80 o
   4   2  15          5.29          6.18         6.09 o
   5   2  15         14.06          6.12         6.19 o
   6   2  15        125.26        138.37        10.79 o
   7   2  15         52.08         87.12        18.50 o
   8   2  15         30.43         26.77         6.45 o
   9   2  15         20.45         31.61         9.67 o
  10   2  15          6.11          8.54         6.61 o
  11   2  15         18.62         19.48         8.37 o
 -14   3  15          5.56         -3.86         6.24 o
 -13   3  15         21.77         29.04         6.59 o
 -12   3  15         19.00         13.45        11.17 o
 -11   3  15          0.91         -7.28         7.28 o
 -10   3  15         83.95         92.97         7.63 o
  -9   3  15         14.22         10.24         7.94 o
  -8   3  15        139.98        136.64         9.38 o
  -7   3  15         63.99         36.90         8.84 o
  -6   3  15        396.22        366.88        10.80 o
  -5   3  15         38.00         33.58         7.43 o
  -4   3  15         76.21         91.38         7.79 o
  -3   3  15        153.28        188.80         8.92 o
  -2   3  15         65.53         73.31         7.82 o
  -1   3  15          0.91         -4.07         6.98 o
   0   3  15         34.64         34.71         7.23 o
   1   3  15        116.98        127.28        10.21 o
   2   3  15        137.73        128.36         9.44 o
   3   3  15         22.78         67.76        12.89 o
   4   3  15          1.44         11.45         5.67 o
   5   3  15          0.08         -1.59         7.95 o
   6   3  15          0.67          1.82         6.66 o
   7   3  15         34.06         26.78         6.36 o
   8   3  15         10.90          4.83         7.03 o
   9   3  15          0.74         -0.74         6.85 o
 -11   4  15          2.30          3.00         7.76 o
 -10   4  15          0.19         -3.27         5.55 o
  -9   4  15          9.22          6.03         9.43 o
  -8   4  15          0.67          9.54         5.79 o
  -7   4  15          4.65          1.86         5.20 o
  -6   4  15         12.26          6.04         4.85 o
  -5   4  15          8.16         17.49         5.76 o
  -4   4  15          3.34          9.49         5.76 o
  -3   4  15          6.78         10.60         6.53 o
  -2   4  15         13.43         31.34         8.13 o
  -1   4  15         15.39         17.53         6.49 o
   0   4  15          7.87          0.83         5.83 o
   1   4  15         44.93         52.92         7.95 o
   2   4  15         14.85         14.62         6.07 o
   3   4  15          4.49          1.93         6.46 o
   4   4  15          3.58          2.58         6.06 o
   5   4  15          0.64         15.44         7.19 o
   6   4  15          0.13         -2.06         7.27 o
   7   4  15          0.21         12.74         9.87 o
  -6   5  15          0.92         48.92        13.57 o
  -5   5  15         35.89         77.73        17.47 o
  -4   5  15          6.37         12.37         8.53 o
  -3   5  15          3.59          3.89         6.89 o
  -2   5  15          6.65         -1.13         6.59 o
  -1   5  15         11.58         16.16        14.66 o
   0   5  15         10.02         18.43         7.59 o
   1   5  15          9.80          6.29        13.98 o
   2   5  15          0.40         11.51        13.57 o
 -16   0  16        108.20        138.13        19.32 o
 -14   0  16        149.28        180.30        23.21 o
 -12   0  16        577.51        642.88        32.07 o
 -10   0  16          0.79          6.69         7.59 o
  -8   0  16          4.13         -4.92         7.29 o
  -6   0  16         14.30          5.59         7.42 o
  -4   0  16        322.05        276.08        16.92 o
  -2   0  16        437.90        427.45        17.11 o
   0   0  16        581.52        546.92        17.83 o
   2   0  16         32.35         29.28         7.16 o
   4   0  16          2.38         -7.14         8.96 o
   6   0  16        175.50        176.43        12.18 o
   8   0  16         33.36         20.45        11.00 o
  10   0  16        413.16        370.77        26.72 o
 -16   1  16          0.63         -2.01         7.86 o
 -15   1  16         22.40         18.62         6.42 o
 -14   1  16         18.21          9.59         6.08 o
 -13   1  16         14.64         13.29         7.05 o
 -12   1  16          9.67         -1.08        13.31 o
 -11   1  16         30.29         26.26         7.43 o
 -10   1  16         29.77         28.67         8.97 o
  -9   1  16          3.93         15.18         6.10 o
  -8   1  16        230.88        224.87        10.00 o
  -7   1  16         15.53          7.15         5.54 o
  -6   1  16          8.49          1.40         5.44 o
  -5   1  16        543.40        499.62        12.69 o
  -4   1  16        144.07        143.29         8.68 o
  -3   1  16          6.04          3.24         5.30 o
  -2   1  16          1.30          1.93         5.74 o
  -1   1  16         30.89         25.97         6.06 o
   0   1  16        110.88        105.08         9.38 o
   1   1  16        203.43        198.17        10.05 o
   2   1  16         20.80         30.42         8.84 o
   3   1  16         77.72         90.85         8.96 o
   4   1  16         52.88         59.35        10.03 o
   5   1  16          6.61          4.40         5.57 o
   6   1  16          0.25          2.05         6.78 o
   7   1  16         99.90        114.36        16.30 o
   8   1  16          7.16          4.76         6.64 o
   9   1  16          1.36          4.95         8.28 o
  10   1  16         53.29         52.40        11.97 o
  11   1  16          3.05          2.31        12.46 o
 -15   2  16          0.00          3.38         8.57 o
 -14   2  16          3.91         11.60         6.33 o
 -13   2  16          4.84         -4.36         6.22 o
 -12   2  16          1.54         11.49         6.74 o
 -11   2  16         55.16         80.36        13.97 o
 -10   2  16         19.93         29.74         5.62 o
  -9   2  16         63.01         63.97         7.66 o
  -8   2  16          9.32          6.87         5.13 o
  -7   2  16          2.96          3.62         4.99 o
  -6   2  16        545.67        598.54        17.87 o
  -5   2  16         69.84         67.75         7.14 o
  -4   2  16         49.33         48.63         7.49 o
  -3   2  16         71.48         75.93         8.33 o
  -2   2  16          0.64         -4.95         4.95 o
  -1   2  16        126.99        126.76        10.29 o
   0   2  16         16.90         19.26         7.28 o
   1   2  16        133.29        153.89        26.10 o
   2   2  16        263.84        261.52        18.63 o
   3   2  16          0.60          4.16         6.25 o
   4   2  16          6.59         -3.95         6.35 o
   5   2  16          3.95          4.80         5.93 o
   6   2  16          2.57          2.61         6.23 o
   7   2  16          0.65         -3.26         6.39 o
   8   2  16         97.85         93.86         8.37 o
   9   2  16          7.00         28.82        17.45 o
  10   2  16          0.08         -5.60         8.18 o
 -13   3  16         46.83         59.45        32.89 o
 -12   3  16         17.51         17.07         5.69 o
 -11   3  16         19.33          3.64         5.88 o
 -10   3  16         29.86         41.90         6.71 o
  -9   3  16         84.28         66.82         8.48 o
  -8   3  16          4.75          8.39         5.80 o
  -7   3  16          0.01          7.32         5.23 o
  -6   3  16          9.48          8.02         5.05 o
  -5   3  16         14.47         13.11         5.13 o
  -4   3  16         35.67         38.44         6.96 o
  -3   3  16          1.36          5.83         5.25 o
  -2   3  16          3.97          7.13         5.86 o
  -1   3  16        464.22        466.44        16.50 o
   0   3  16          0.04         -4.74         6.23 o
   1   3  16        500.97        539.76        15.50 o
   2   3  16          0.95          5.99         5.63 o
   3   3  16         87.04         85.95         8.61 o
   4   3  16          0.05         19.38         9.75 o
   5   3  16          1.65          8.04         5.95 o
   6   3  16         44.77         77.36        10.53 o
   7   3  16         13.47         22.78         7.49 o
   8   3  16         84.96        138.88        17.04 o
 -11   4  16          0.28         -6.83         6.83 o
 -10   4  16          0.01         -5.83         5.83 o
  -9   4  16          2.42          7.26         5.38 o
  -8   4  16         29.03         22.68         6.60 o
  -7   4  16          0.80          8.36         5.18 o
  -6   4  16          3.43          1.49         5.06 o
  -5   4  16         41.90         19.50         6.36 o
  -4   4  16          4.02          5.17         5.64 o
  -3   4  16          8.77         11.41         5.64 o
  -2   4  16          2.77          3.29         6.28 o
   0   4  16          0.39         -4.60         5.51 o
   1   4  16        120.87        106.28        11.51 o
   2   4  16         18.44          9.58         7.06 o
   3   4  16         15.56         17.09        12.94 o
   4   4  16         25.14         19.90         7.05 o
   5   4  16          0.02         21.38        15.62 o
  -4   5  16          0.01        132.79        31.65 o
  -3   5  16          0.44          5.90         8.28 o
  -2   5  16          4.39          8.34        14.59 o
  -1   5  16          9.64          4.41        16.24 o
 -15   0  17          4.10          9.04        14.80 o
 -13   0  17         51.35         20.92        12.61 o
 -11   0  17        420.22        410.65        27.95 o
  -9   0  17        135.21        148.95        11.98 o
  -7   0  17        185.68        155.12        12.74 o
  -5   0  17        305.48        269.74        15.34 o
  -3   0  17        171.77        141.09        12.39 o
  -1   0  17        140.40        150.78        23.13 o
   1   0  17        578.23        586.99        19.36 o
   3   0  17          5.19          4.89         9.04 o
   5   0  17         72.17         81.78        11.63 o
   7   0  17          0.78         -7.72         7.72 o
   9   0  17          1.49         15.62        16.44 o
 -15   1  17         11.03          8.69        13.36 o
 -14   1  17         16.17         10.30         5.62 o
 -13   1  17        113.84         97.49         8.95 o
 -12   1  17         19.97         10.64         6.49 o
 -11   1  17        156.60        175.79        12.62 o
 -10   1  17        205.84        216.70         9.91 o
  -9   1  17        179.39        191.71        10.50 o
  -8   1  17        215.90        242.15        12.63 o
  -7   1  17         22.57         20.99        10.47 o
  -6   1  17         60.08         69.82         7.87 o
  -5   1  17         22.29         26.61         6.07 o
  -4   1  17        105.18         90.98         9.62 o
  -3   1  17         64.75         67.84        10.62 o
  -2   1  17         56.92         44.69         8.78 o
  -1   1  17         26.86         23.25         6.53 o
   0   1  17         47.61         59.09         8.93 o
   1   1  17         73.12         63.34         8.12 o
   2   1  17          1.12         -3.48         5.92 o
   3   1  17          4.29          2.23         6.65 o
   4   1  17         40.59         42.31        10.50 o
   5   1  17         72.16         66.78         9.49 o
   6   1  17         38.17         33.69        16.77 o
   7   1  17         13.30         26.84        37.00 o
   8   1  17         47.79         60.12        13.07 o
   9   1  17         93.36         96.01        22.61 o
  10   1  17         32.38         72.23        20.38 o
 -14   2  17         16.54          2.09         7.29 o
 -13   2  17        103.21        106.10        12.29 o
 -12   2  17         41.48         31.91         6.93 o
 -11   2  17         54.18         82.46         8.60 o
 -10   2  17         10.51          9.14         5.81 o
  -9   2  17          0.04          9.26         5.32 o
  -8   2  17        173.31        206.73         9.46 o
  -7   2  17         54.83         80.64         8.45 o
  -6   2  17         40.44         54.43         6.92 o
  -5   2  17          9.29         10.09         5.24 o
  -4   2  17         94.71        100.26         9.93 o
  -3   2  17        106.15        105.45        14.24 o
  -2   2  17         19.15         33.68         7.17 o
  -1   2  17         49.67         55.40         9.30 o
   0   2  17        103.73        109.69        10.96 o
   1   2  17          6.85          9.13         7.04 o
   2   2  17          1.25          3.11         6.29 o
   3   2  17         20.46         25.24         6.96 o
   4   2  17         62.71         61.13        10.17 o
   5   2  17          3.58          5.03         6.13 o
   6   2  17         17.46         21.36        12.30 o
   7   2  17         68.29         55.89         9.24 o
   8   2  17          1.89         -2.80         5.43 o
   9   2  17         39.59         41.12        16.03 o
 -13   3  17          1.60         12.33         8.14 o
 -12   3  17          8.20          7.66         7.01 o
 -11   3  17          0.31          2.29         6.12 o
 -10   3  17          3.59          8.82         4.90 o
  -9   3  17         21.17         12.97         5.89 o
  -8   3  17         42.94         48.84         9.58 o
  -7   3  17          7.58          4.15         5.14 o
  -6   3  17         46.24         34.65         5.87 o
  -5   3  17          4.22          4.19         5.23 o
  -4   3  17         12.92         11.31         5.20 o
  -3   3  17         25.73         36.83         8.14 o
  -2   3  17         50.99         61.88        10.12 o
  -1   3  17          2.78          6.44         6.57 o
   0   3  17         92.97         93.69        11.19 o
   1   3  17          4.56         10.99         6.88 o
   2   3  17         54.52         52.10        11.39 o
   3   3  17         76.06         81.32         9.38 o
   4   3  17         17.15         23.96         9.85 o
   5   3  17          0.23          9.34         5.92 o
   6   3  17         24.16         42.35        12.31 o
   7   3  17         12.65         16.38         6.99 o
 -10   4  17          8.13         15.01         6.98 o
  -9   4  17          9.17          9.64         6.02 o
  -8   4  17          1.39          4.66         5.80 o
  -7   4  17          2.68          0.90         6.76 o
  -6   4  17         29.10         57.29         8.13 o
  -5   4  17        104.84        118.64        10.56 o
  -4   4  17         23.89         51.41         8.42 o
  -3   4  17          8.21         -5.99         5.99 o
  -2   4  17          3.48          4.71         6.19 o
  -1   4  17          2.76          0.72         6.94 o
   0   4  17         34.21         23.66         7.15 o
   1   4  17          6.32          9.91         6.56 o
   2   4  17         26.60         29.02         6.34 o
   3   4  17         47.50         21.62        11.51 o
   4   4  17          0.58         61.67        20.56 o
 -14   0  18         32.34         27.95        14.80 o
 -12   0  18        563.18        535.47        35.56 o
 -10   0  18         58.57         75.93        34.94 o
  -8   0  18         40.75         32.44         9.68 o
  -6   0  18        234.74        291.24        20.60 o
  -4   0  18        117.75        140.65        13.55 o
  -2   0  18         68.19         89.74        11.79 o
   0   0  18         75.62        122.85        23.89 o
   2   0  18         81.83         88.91        16.60 o
   4   0  18          8.46          1.61         8.16 o
   6   0  18          5.33          5.60         8.46 o
   8   0  18        294.01        242.51        30.01 o
 -15   1  18          5.25         -2.88        13.57 o
 -14   1  18          0.20         -1.61        11.16 o
 -13   1  18          0.01          0.59         9.49 o
 -12   1  18         34.83         18.10        13.24 o
 -11   1  18         16.07          5.96        15.84 o
 -10   1  18        138.76        133.98        10.72 o
  -9   1  18          0.10          4.43         7.01 o
  -8   1  18        247.34        249.63        16.12 o
  -7   1  18        188.57        173.72        10.55 o
  -6   1  18        130.97        173.53        12.45 o
  -5   1  18        101.60         73.37        11.07 o
  -4   1  18          0.53         -4.72         8.42 o
  -3   1  18          5.42          7.18         8.42 o
  -2   1  18        276.87        280.69        16.89 o
  -1   1  18         11.44         16.38         6.33 o
   0   1  18        177.85        186.90        11.34 o
   1   1  18          0.16          7.10         5.75 o
   2   1  18          3.86         13.46         5.49 o
   3   1  18          2.29         10.72         5.40 o
   4   1  18         44.12         34.19         7.60 o
   5   1  18          1.62          3.79         7.27 o
   6   1  18         12.04          7.26         6.80 o
   7   1  18        171.89        170.75        13.44 o
   8   1  18          4.42         27.02        36.59 o
   9   1  18         76.70        112.32        19.73 o
 -14   2  18          1.65         -4.64         7.35 o
 -13   2  18          8.35         21.24         9.40 o
 -12   2  18         62.50         61.19        10.38 o
 -11   2  18          1.33         -0.79         6.74 o
 -10   2  18         36.67         55.75         8.78 o
  -9   2  18          0.10          5.05         6.24 o
  -8   2  18         44.07         62.74        11.23 o
  -7   2  18         40.35         67.66         8.20 o
  -6   2  18         81.04         73.95         8.49 o
  -5   2  18         47.73         39.24         6.02 o
  -4   2  18         10.43         14.85         6.24 o
  -3   2  18         17.88         15.51         6.65 o
  -2   2  18         81.74        102.33        12.70 o
  -1   2  18         22.42         13.24         6.58 o
   0   2  18         66.84         56.25        11.32 o
   1   2  18         48.78         33.85         7.35 o
   2   2  18        130.24        143.78        18.29 o
   3   2  18         21.82         15.62         7.07 o
   4   2  18         34.78         31.94         6.99 o
   5   2  18         11.53         13.75         9.55 o
   6   2  18          0.48          5.05         7.56 o
   7   2  18         75.69        109.34         9.22 o
   8   2  18         63.21         59.52        12.61 o
 -12   3  18         56.83         39.15         8.69 o
 -11   3  18         77.98         79.21        21.17 o
 -10   3  18          3.14          0.45         8.96 o
  -9   3  18          6.49         13.47         5.22 o
  -8   3  18          5.33          1.91         5.68 o
  -7   3  18          2.63          9.86         5.74 o
  -6   3  18         27.39         39.95         7.19 o
  -5   3  18         29.34         21.12         8.13 o
  -4   3  18          0.00         -0.92         6.59 o
  -3   3  18          4.37          3.47         6.83 o
  -2   3  18         37.51         45.57         7.46 o
  -1   3  18         30.63         24.68         7.60 o
   0   3  18          5.15          3.89         7.52 o
   1   3  18          0.59          1.64         6.43 o
   2   3  18         63.92         73.28        12.61 o
   3   3  18         72.97        112.22        12.76 o
   4   3  18         15.27         26.79         9.99 o
   5   3  18          0.61         45.92        11.94 o
   6   3  18          6.10          5.58         6.92 o
  -8   4  18          2.95          4.98        17.27 o
  -7   4  18          6.13          6.88         6.11 o
  -6   4  18          0.00         27.40        33.71 o
  -5   4  18          1.36         -0.66         5.67 o
  -4   4  18         16.48         16.54        12.91 o
  -3   4  18          0.97          6.94         6.07 o
  -2   4  18          2.42         -3.48         5.44 o
  -1   4  18         17.54         20.15         6.28 o
   0   4  18        122.68         97.81         9.73 o
   1   4  18        279.02        271.04        24.48 o
   2   4  18        180.69        193.18        14.28 o
 -13   0  19         97.84        112.23        27.13 o
 -11   0  19        395.81        453.60        31.65 o
  -9   0  19        101.62         64.39        14.20 o
  -7   0  19          3.46         27.13        13.08 o
  -5   0  19        160.45        136.34        19.45 o
  -3   0  19         37.49         23.84         8.57 o
  -1   0  19         40.94         45.34         8.79 o
   1   0  19        247.02        267.61        17.88 o
   3   0  19         26.08         10.62        11.32 o
   5   0  19          0.07         46.87        26.31 o
 -14   1  19          7.23         12.33        14.80 o
 -13   1  19          6.00         -3.49         8.36 o
 -12   1  19          1.77          3.07         7.62 o
 -11   1  19         33.86         20.08         7.80 o
 -10   1  19        100.70        103.11         9.93 o
  -9   1  19         25.90         28.44        12.72 o
  -8   1  19          2.30         21.88        10.33 o
  -7   1  19        187.57        220.09        11.80 o
  -6   1  19        385.90        381.33        13.90 o
  -5   1  19         31.91         31.36         7.64 o
  -4   1  19          0.00          4.25         6.94 o
  -3   1  19        226.18        220.33        12.41 o
  -2   1  19         64.12         54.50         7.41 o
  -1   1  19          4.48          3.55         5.76 o
   0   1  19         25.61         35.30         6.79 o
   1   1  19         18.04         16.00         5.51 o
   2   1  19          3.67          9.75         6.04 o
   3   1  19         18.24          6.60         6.05 o
   4   1  19         35.21         85.13        22.61 o
   5   1  19        113.44        116.40        11.56 o
   6   1  19         37.56         42.86        10.02 o
   7   1  19        197.27        187.11        15.55 o
   8   1  19         56.63        136.07        29.19 o
 -13   2  19         72.71         58.49        11.75 o
 -12   2  19         52.06         57.60        12.82 o
 -11   2  19         46.85         40.68         8.80 o
 -10   2  19         30.14         31.63         7.20 o
  -9   2  19          4.22         14.40         6.90 o
  -8   2  19          8.32         12.72         6.36 o
  -7   2  19        450.12        425.20        12.95 o
  -6   2  19        321.33        313.42        11.81 o
  -5   2  19        281.71        286.26        13.43 o
  -4   2  19          9.66         16.31         6.48 o
  -3   2  19         35.30         31.01         9.64 o
  -2   2  19          2.95          6.03         6.65 o
  -1   2  19          2.58          5.85         7.80 o
   0   2  19          4.29         -2.59         6.48 o
   1   2  19         17.92         16.53         6.92 o
   2   2  19         73.56         60.91        11.35 o
   3   2  19         84.08         90.77        13.64 o
   4   2  19          4.00          0.03         6.49 o
   5   2  19         17.22         18.75         7.02 o
   6   2  19         28.96         42.89         7.31 o
   7   2  19         55.56         51.33        10.46 o
 -11   3  19         75.34         74.61        13.22 o
 -10   3  19          8.36         16.20         7.50 o
  -9   3  19         20.70         33.26        11.27 o
  -8   3  19         10.27         19.41         5.99 o
  -7   3  19         14.02         32.03         6.94 o
  -6   3  19         35.08         29.08         7.10 o
  -5   3  19          2.86          6.04         6.03 o
  -4   3  19          7.91         10.33         6.55 o
  -3   3  19          4.89          7.68         7.24 o
  -2   3  19          0.36          4.78         5.97 o
  -1   3  19          0.09         -2.04         5.73 o
   0   3  19          0.60         -2.34         5.38 o
   1   3  19        102.06        130.90         9.88 o
   2   3  19         68.04         47.33        11.64 o
   3   3  19          4.99         -1.38         5.67 o
   4   3  19          0.00          3.92         7.41 o
   5   3  19          9.58         -3.73         8.57 o
  -6   4  19         15.49         29.34         8.39 o
  -5   4  19          8.51         70.25        14.33 o
  -4   4  19         36.66         72.20        17.27 o
  -3   4  19          2.99          3.79         6.73 o
  -2   4  19          4.64          7.25         5.86 o
  -1   4  19         58.16         23.10         8.59 o
   0   4  19         43.33         11.80         6.45 o
 -10   0  20         72.89         30.42        16.03 o
  -8   0  20        428.56        424.22        37.41 o
  -6   0  20        121.81        106.05        48.30 o
  -4   0  20         24.08          6.65        26.93 o
  -2   0  20         23.20         24.96        10.40 o
   0   0  20         19.36         23.28         9.83 o
   2   0  20         75.07         84.49        14.59 o
   4   0  20         13.26         16.55         9.37 o
 -13   1  20         41.01         16.86        10.28 o
 -12   1  20        148.43        181.40        33.07 o
 -11   1  20          9.38         30.09        11.51 o
 -10   1  20          1.46         -1.98        24.46 o
  -9   1  20         27.93         19.54         7.92 o
  -8   1  20          0.43          6.73        10.53 o
  -7   1  20          3.11         14.31        10.17 o
  -6   1  20        111.65        117.59        18.80 o
  -5   1  20          0.06         -3.61         7.42 o
  -4   1  20        244.65        232.83        15.53 o
  -3   1  20          0.33          3.85         9.04 o
  -2   1  20         24.58         19.22         7.06 o
  -1   1  20          8.11          6.93         5.83 o
   0   1  20         41.16         38.80         6.59 o
   1   1  20         57.78         56.47         8.05 o
   2   1  20         35.46         28.41         9.91 o
   3   1  20          1.97          1.85        11.00 o
   4   1  20          0.27         -2.21         7.75 o
   5   1  20         15.84          2.37         7.20 o
   6   1  20         48.29         22.43         7.59 o
 -12   2  20          4.32          5.11        18.29 o
 -11   2  20         15.30         19.22         9.25 o
 -10   2  20         17.57         27.61         7.55 o
  -9   2  20          1.09         12.82         7.08 o
  -8   2  20          3.83          7.10         6.94 o
  -7   2  20         45.78         68.75        11.26 o
  -6   2  20        116.46        136.35        10.96 o
  -5   2  20         81.12         93.92        10.68 o
  -4   2  20         97.90        119.25        11.04 o
  -3   2  20         17.76         19.98         6.56 o
  -2   2  20        124.69        113.40        11.16 o
  -1   2  20         44.30         51.13         8.66 o
   0   2  20         25.81         22.59         5.97 o
   1   2  20        143.58        141.98         9.74 o
   2   2  20          0.28          2.33         5.86 o
   3   2  20         21.31         13.37         8.37 o
   4   2  20          0.74          1.92         6.12 o
   5   2  20          0.43          3.79         6.07 o
  -9   3  20         44.50         71.76         9.78 o
  -8   3  20          2.31         10.91         6.29 o
  -7   3  20          9.44         12.96         6.83 o
  -6   3  20         37.77         52.68         9.77 o
  -5   3  20         65.15         93.04        11.18 o
  -4   3  20          8.35         11.93         6.93 o
  -3   3  20          5.91          0.10         6.83 o
  -2   3  20          0.60         -3.49         6.38 o
  -1   3  20          7.49         -4.05         6.03 o
   0   3  20          4.94         -2.53         5.93 o
   1   3  20          9.38          9.12         5.41 o
   2   3  20         47.03         48.37        13.14 o
   3   3  20         16.43         10.15         5.57 o
  -3   0  21         74.41         94.14        21.38 o
  -1   0  21          0.11         13.98        14.39 o
   1   0  21         18.98         21.79        11.10 o
   3   0  21          8.70          2.47         9.87 o
 -12   1  21        113.59         83.86        20.56 o
 -11   1  21        125.84        112.64        18.91 o
 -10   1  21         33.85         19.32        11.92 o
  -9   1  21          0.27          0.06         9.58 o
  -8   1  21         40.60         32.90        11.75 o
  -7   1  21         26.49         78.52        23.02 o
  -6   1  21         18.89         20.12         8.38 o
  -5   1  21          0.11          7.98         7.47 o
  -4   1  21          5.34         -0.91         6.99 o
  -3   1  21         32.12         22.83         7.15 o
  -2   1  21         37.75         33.88         7.21 o
  -1   1  21         50.91         43.30        13.41 o
   0   1  21         62.01         51.81         9.61 o
   1   1  21         40.51         33.57         7.47 o
   2   1  21        184.41        196.01        14.22 o
   3   1  21         18.44          7.51         7.60 o
   4   1  21         25.80          2.88         6.95 o
   5   1  21          0.01         -0.93        13.16 o
 -11   2  21          0.51          3.70         8.63 o
 -10   2  21          0.35         -4.11         9.46 o
  -9   2  21         25.35         15.21         7.61 o
  -8   2  21          2.49          7.67        13.11 o
  -7   2  21         71.91         24.72        16.65 o
  -6   2  21          1.43         -4.23         6.63 o
  -5   2  21         70.02         61.04        10.17 o
  -4   2  21         14.56         10.17         6.69 o
  -3   2  21          1.23         -2.09         6.11 o
  -2   2  21          2.97          3.92         6.27 o
  -1   2  21         42.51         21.23        15.05 o
   0   2  21         78.04         70.65        11.45 o
   1   2  21         36.75         21.02        11.93 o
   2   2  21         96.70         78.32         8.49 o
   3   2  21          1.68         24.59        13.45 o
   4   2  21          0.94          6.26         6.19 o
  -7   3  21          3.14          3.72         7.20 o
  -6   3  21          8.15         16.47        15.22 o
  -5   3  21         45.66         57.26        12.04 o
  -4   3  21         12.35         11.33         5.49 o
  -3   3  21          2.55         -3.79         6.33 o
  -2   3  21          5.46         -1.61         9.04 o
  -1   3  21          0.66          6.02         5.86 o
   0   3  21         45.04         53.54        10.46 o
   1   3  21         15.37         13.79         6.30 o
  -2   0  22         63.65         89.62        31.24 o
   0   0  22         66.34         59.61        15.21 o
   2   0  22         23.53         11.51        10.69 o
 -11   1  22         12.25         85.51        21.79 o
 -10   1  22         37.42         25.49        11.92 o
  -9   1  22          0.36         21.38        13.98 o
  -8   1  22          0.48          7.84        11.24 o
  -7   1  22          2.89         23.43        17.27 o
  -6   1  22         58.62        135.25        28.78 o
  -5   1  22         13.83         27.41        27.59 o
  -4   1  22         62.03         86.05        13.11 o
  -3   1  22          0.10         -8.71         8.71 o
  -2   1  22          2.43          8.63         8.10 o
  -1   1  22         22.83         26.17         8.77 o
   0   1  22         63.97         49.72         9.06 o
   1   1  22          0.14          9.98         8.99 o
   2   1  22          6.45         20.30        11.18 o
   3   1  22          1.71         -5.76        10.28 o
   4   1  22          5.30          8.22         9.04 o
  -9   2  22          1.07         -7.40        10.28 o
  -8   2  22          0.07          7.29         8.37 o
  -7   2  22          5.39         10.74         8.40 o
  -6   2  22          1.74          9.31         7.91 o
  -5   2  22          0.12          8.25         6.95 o
  -4   2  22          3.15          5.63         7.24 o
  -3   2  22         18.48         10.54        14.69 o
  -2   2  22         37.84         14.57         6.03 o
  -1   2  22         25.33         12.51         6.10 o
   0   2  22         27.94         37.13        12.82 o
   1   2  22          0.10          3.31         9.98 o
   2   2  22          2.27          2.46         9.98 o
  -1   0  23          8.68         12.33        14.80 o
   1   0  23         35.87         20.97        13.16 o
  -9   1  23          0.33         16.44        14.80 o
  -8   1  23          0.17         -1.23        14.80 o
  -7   1  23         75.28        120.86        27.95 o
  -6   1  23        174.56        210.66        24.86 o
  -5   1  23         15.83        159.92        37.82 o
  -4   1  23        154.10        248.22        24.25 o
  -3   1  23          2.22         33.36        25.89 o
  -2   1  23         35.54         22.79        12.64 o
  -1   1  23          4.43          5.21         9.65 o
   0   1  23        104.60         87.56        17.68 o
   1   1  23          0.87         -2.47        10.69 o
  -6   2  23          7.59          3.29         9.87 o
  -5   2  23         36.99        101.13        25.90 o
  -4   2  23          0.96         87.56        23.84 o
  -3   2  23          0.26          9.13        10.39 o
  -2   2  23          9.28          7.01         7.76 o
  -1   2  23         11.66         16.86         7.50 o
                                                
